# Supplementary material for: Q-Cell Glioblastoma Resource: Proteomics Analysis Reveals Unique Cell-States Are Maintained in 3D Culture
Source: Cells. 2020 Jan 21;9(2):267. doi: 10.3390/cells9020267 (PMC7072469; doi:10.3390/cells9020267)
Supplement: Supplementary file 1 [file cells-09-00267-s001.zip]

Archive with 2 entries (2 files):
- sup/Dsouza et al 2020 Supplementary Materials-revision.docx
- sup/Table_S1_S2_S3_S4_S5_S6.xlsx
