# Supplementary material for: Q-Cell Glioblastoma Resource: Proteomics Analysis Reveals Unique Cell-States Are Maintained in 3D Culture
Source: Cells. 2020 Jan 21;9(2):267. doi: 10.3390/cells9020267 (PMC7072469; doi:10.3390/cells9020267)
Supplement: Supplementary file 1 [file cells-09-00267-s001.zip › sup/Table_S1_S2_S3_S4_S5_S6.xlsx]

## Sheet: Table S1- Proteins identified
Identifier	Identifier	Identifier	BAH1			FPW1			HW1			JK2			MMK1			MN1			PB1			RKI1			RN1			SB2			SB2b			SJH1			WK1			ANOVA	ANOVA	NEFTEL	Identifier	Identifier
Gene names	Protein names	Majority protein IDs	BAH1_1( Log2_Normalized_Intensity)	BAH1_2( Log2_Normalized_Intensity)	BAH1_3( Log2_Normalized_Intensity)	FPW1_1( Log2_Normalized_Intensity)	FPW1_2( Log2_Normalized_Intensity)	FPW1_3( Log2_Normalized_Intensity)	HW1_1( Log2_Normalized_Intensity)	HW1_2( Log2_Normalized_Intensity)	HW1_3( Log2_Normalized_Intensity)	JK2_1( Log2_Normalized_Intensity)	JK2_2( Log2_Normalized_Intensity)	JK2_3( Log2_Normalized_Intensity)	MMK1_1( Log2_Normalized_Intensity)	MMK1_2( Log2_Normalized_Intensity)	MMK1_3( Log2_Normalized_Intensity)	MN1_1( Log2_Normalized_Intensity)	MN1_2( Log2_Normalized_Intensity)	MN1_3 Log2_Normalized_Intensity)	PB1_1( Log2_Normalized_Intensity)	PB1_2( Log2_Normalized_Intensity)	PB1_3( Log2_Normalized_Intensity)	RKI1_1( Log2_Normalized_Intensity)	RKI1_2( Log2_Normalized_Intensity)	RKI1_3( Log2_Normalized_Intensity)	RN1_1( Log2_Normalized_Intensity)	RN1_2( Log2_Normalized_Intensity)	RN1_3( Log2_Normalized_Intensity)	SB2_1( Log2_Normalized_Intensity)	SB2_2( Log2_Normalized_Intensity)	SB2_3( Log2_Normalized_Intensity)	SB2b_1( Log2_Normalized_Intensity)	SB2b_2( Log2_Normalized_Intensity)	SB2b_3( Log2_Normalized_Intensity)	SJH1_1( Log2_Normalized_Intensity)	SJH1_2( Log2_Normalized_Intensity)	SJH1_3( Log2_Normalized_Intensity)	WK1_1( Log2_Normalized_Intensity)	WK1_2( Log2_Normalized_Intensity)	WK1_3( Log2_Normalized_Intensity)	ANOVA Significant	ANOVA_p-Value (-Log10)	Neftel subtype	No. of Peptides	MS/MS Count	Unique for cell lines	Legend
2019-03-01	Mitochondrial amidoxime-reducing component 1	Q5VT66;H7BYZ9	NaN	NaN	NaN	NaN	NaN	NaN	NaN	NaN	NaN	NaN	NaN	NaN	NaN	NaN	NaN	NaN	NaN	NaN	NaN	NaN	NaN	NaN	NaN	NaN	NaN	NaN	NaN	NaN	NaN	NaN	NaN	NaN	NaN	NaN	21.0132	NaN	NaN	NaN	NaN		0.32272	NA	3	7		Gene names	official Gene Symbol
2019-03-02	Mitochondrial amidoxime reducing component 2	Q969Z3;F6V6Z1	NaN	NaN	NaN	NaN	NaN	NaN	22.7625	NaN	NaN	NaN	NaN	NaN	NaN	NaN	NaN	NaN	22.7013	NaN	23.1028	22.7649	NaN	NaN	NaN	NaN	NaN	NaN	NaN	22.2849	NaN	NaN	NaN	NaN	NaN	NaN	NaN	NaN	NaN	NaN	NaN		0.846861	NA	5	22		Protein names	protein name from Uniprot
2019-03-05	E3 ubiquitin-protein ligase MARCH5	Q9NX47	NaN	NaN	22.6501	NaN	22.134	NaN	23.2461	NaN	23.2071	NaN	NaN	NaN	22.9898	23.3239	22.8349	NaN	23.1206	23.0147	22.7162	22.6051	NaN	NaN	NaN	23.5983	NaN	23.391	NaN	22.3269	22.534	NaN	NaN	22.705	NaN	NaN	NaN	22.8088	NaN	21.9076	21.8044		0.23841	NA	4	72		Expression values	z-scored log2 expression values for each cell line
2019-09-02	Septin-2	Q15019;B5MCX3;C9J2Q4	28.3536	28.267	27.8623	28.8445	28.4938	28.3662	28.6527	28.5499	28.7486	27.9539	27.4785	27.6931	27.4862	27.7453	27.4629	28.9316	28.632	28.579	28.7645	28.6629	28.5389	27.8324	28.3828	28.3023	28.5754	27.8623	28.6424	28.4394	28.4629	28.267	28.2354	28.2445	28.7129	28.8294	28.4976	28.579	27.6865	28.3704	28.7518	+	3.21846	NA	21	887		Cluster	Cluster name (refer to Figure 5) to which the protein belongs
IFITM2;IFITM3;IFITM1	Interferon-induced transmembrane protein 1;Interferon-induced transmembrane protein 2;Interferon-induced transmembrane protein 3	H7BYV1;E9PS44;E9PQN9;P13164;Q01629;Q01628	NaN	NaN	NaN	NaN	NaN	NaN	NaN	NaN	NaN	23.1314	NaN	NaN	NaN	NaN	NaN	NaN	NaN	NaN	NaN	NaN	NaN	NaN	NaN	NaN	21.824	NaN	NaN	NaN	NaN	NaN	NaN	NaN	NaN	NaN	NaN	NaN	NaN	NaN	NaN		0.281524	MES1	1	1		Protein IDs	Uniprot Protein ID
2019-09-04	Septin-4	J3QRU3;J3QLR2;J3QLA8;J3QRT6;J3KSZ7;O43236	NaN	NaN	NaN	NaN	NaN	NaN	NaN	NaN	NaN	NaN	NaN	NaN	NaN	NaN	NaN	NaN	NaN	NaN	NaN	NaN	NaN	NaN	NaN	NaN	NaN	NaN	21.0705	NaN	NaN	NaN	NaN	NaN	NaN	NaN	NaN	NaN	NaN	NaN	NaN		0.32272	NA	2	4		Expression values	Log 2 Normalized protein expression values for cell lines (provided in biological triplicate)
2019-09-05	Septin-5	C9JM82;B4DJ62;G3XAH0;Q99719;E7EPG2;E7EX32	NaN	23.976	23.1755	25.8927	26.1908	25.8741	NaN	NaN	NaN	24.4923	24.4105	23.9406	23.8858	24.3578	NaN	23.7286	23.7389	24.2021	25.1055	24.6096	24.6209	NaN	23.9316	NaN	NaN	23.5165	22.8964	23.6757	NaN	23.4676	24.0526	24.824	NaN	23.895	NaN	24.3645	25.9803	24.7695	24.3645	+	5.61656	NA	9	135		ANOVA Significant	any cell with + is ANOVA significant(comparison acroos all 13 cell lines, p-value <0.05)
2019-09-06	Septin-6	B1AMS2;Q14141	24.8044	24.4614	24.48	NaN	24.019	NaN	23.5638	NaN	24.1332	NaN	24.0691	24.0443	24.1795	23.7077	NaN	24.3307	24.5045	24.1565	NaN	NaN	NaN	NaN	24.1642	23.9316	23.867	NaN	23.3778	24.239	NaN	NaN	23.9847	24.4362	23.5522	24.4923	24.6376	25.1293	26.1352	26.5595	25.6865	+	6.66137	NA	15	98		ANOVA_p-Value (-Log10)	ANOVA p-value (-Log10)
2019-09-07	Septin-7	Q16181;E7ES33;E7EPK1;G3V1Q4;H0Y3Y4	27.5682	27.5609	28.141	28.3066	27.9372	28.2077	28.1604	28.1214	28.2625	27.2262	27.3494	27.5682	27.1604	27.9031	27.8324	28.3992	28.4394	27.8203	27.8203	27.8916	27.8564	27.7453	27.9259	27.8142	27.632	27.217	27.4154	28.1361	27.4938	27.8142	27.9977	27.5389	29.0296	28.4707	28.49	28.3951	26.4089	28.1984	28.0864		1.2598	NA	25	761		Neftel	matched Suva et al cell-state
2019-09-08	Septin-8	A0A087X142;A6NMH6;A6NFQ9;F8W8I8;Q92599	24.7846	24.48	24.8385	24.8044	25.2133	25.4073	25.1681	24.3443	24.8764	24.5045	24.3101	24.7077	25.0317	24.7441	25.3376	25.3066	24.2678	24.6703	25.3811	25.4583	25.3066	24.002	25.0062	24.275	NaN	24.5285	24.7895	25.317	24.3031	25.1719	24.1095	24.5285	23.7077	24.4738	24.7895	24.7695	25.3943	24.2021	24.3239		1.24267	NA	15	192		No. of Peptides	number of peptides identified for the given protein
2019-09-09	Septin-9	Q9UHD8	27.976	28.1984	28.0453	27.3325	27.1604	27.1015	27.5536	27.3662	27.217	26.976	26.9316	27.2625	27.632	27.7325	27.5536	28.0505	28.3109	28.1556	27.5463	27.5389	27.6251	27.17	27.5536	27.1115	27.1312	27.3828	27.5826	27.6389	27.8324	27.6663	26.8741	27.3662	28.0296	27.3828	27.17	27.4785	27.2979	27.9484	27.9814	+	4.57748	NA	35	794		MS/MS Count	number of sequencing MS events that led to the identification of the given protein
2019-09-10	Septin-10	E7EW69;B5ME97;Q9P0V9;E7EX04	23.0195	22.9744	NaN	22.7362	23.8385	23.9672	NaN	NaN	NaN	NaN	NaN	NaN	23.2368	23.7995	24.2961	23.3645	23.3778	23.9495	23.7389	23.7895	23.9933	23.0939	23.0041	NaN	NaN	NaN	NaN	NaN	NaN	NaN	NaN	23.0768	23.5285	24.0275	23.6865	23.9495	NaN	23.3778	NaN	+	5.22249	NA	13	108		Unique for cell lines	proteins that are uniquely expressed are marked with the corresponding cell line name
2019-09-11	Septin-11	D6RGI3;D6RER5;Q9NVA2;D6RDU5	26.976	26.604	27.1795	27.8682	28.0137	27.6527	27.7064	27.5754	27.9539	26.2661	26.2408	26.4488	26.8504	26.9089	26.8019	27.8741	28.0505	27.5754	28.249	28.4862	28.2308	27.5969	27.6181	27.7771	27.2979	27.7389	27.5536	27.8623	27.6389	27.611	27.3325	27.6181	26.965	28.1361	28.0762	27.9539	28.1263	29.003	27.8858	+	5.09347	NA	27	624
2019-09-15	15 kDa selenoprotein	A0A087X1G7;A0A0B4J1S4;O60613	23.2086	NaN	NaN	NaN	NaN	NaN	NaN	NaN	23.3511	23.6865	23.4551	23.4551	NaN	NaN	NaN	22.8686	NaN	NaN	NaN	NaN	NaN	23.9406	NaN	22.9133	23.6649	NaN	NaN	NaN	23.8191	23.1675	23.2361	23.391	23.7995	NaN	NaN	NaN	NaN	21.8019	NaN	+	1.79547	NA	6	56
MT3	Metallothionein;Metallothionein-3	H3BQX6;H3BPK2;P25713	NaN	NaN	NaN	NaN	NaN	NaN	NaN	NaN	NaN	NaN	NaN	NaN	NaN	NaN	NaN	NaN	NaN	NaN	NaN	NaN	NaN	NaN	NaN	NaN	NaN	NaN	NaN	NaN	NaN	NaN	NaN	NaN	NaN	NaN	17.9716	NaN	NaN	NaN	NaN		0.32272	AC	1	7
AAAS	Aladin	Q9NRG9;F8VZ44;H3BU82	24.1642	24.4105	23.5638	22.1608	NaN	NaN	NaN	23.0227	NaN	NaN	NaN	NaN	NaN	23.137	22.997	23.2066	22.7376	NaN	23.7492	24.0854	23.9043	23.7492	NaN	23.8481	24.3101	24.0105	23.6431	NaN	23.5754	23.5404	23.4676	23.391	24.2096	NaN	NaN	NaN	NaN	24.0691	23.4298	+	3.19718	NA	9	89
AACS	Acetoacetyl-CoA synthetase	Q86V21	NaN	NaN	NaN	NaN	NaN	23.1935	22.662	NaN	22.5987	23.7182	23.48	NaN	NaN	NaN	NaN	23.091	NaN	NaN	NaN	NaN	NaN	NaN	22.7799	NaN	NaN	NaN	NaN	NaN	NaN	NaN	22.5887	22.0451	NaN	22.7819	22.6146	22.6888	NaN	22.3372	NaN		1.00244	NA	11	59
AAGAB	Alpha- and gamma-adaptin-binding protein p34	Q6PD74	NaN	NaN	NaN	NaN	NaN	NaN	NaN	NaN	NaN	NaN	NaN	NaN	NaN	NaN	NaN	NaN	NaN	NaN	NaN	NaN	NaN	NaN	NaN	NaN	NaN	NaN	NaN	NaN	NaN	NaN	NaN	NaN	NaN	NaN	NaN	NaN	NaN	21.9614	NaN		0.32272	NA	1	5
AAK1	AP2-associated protein kinase 1	Q2M2I8;E9PG46	24.9406	24.7695	24.5638	24.6918	23.895	24.5344	24.7995	24.4738	24.8385	24.417	24.3844	23.4676	24.7389	24.5463	25.0275	24.2463	24.1946	24.417	24.1174	23.9316	23.8288	23.391	23.0227	23.4298	23.6971	NaN	23.4923	24.3712	24.2021	24.0526	24.2244	24.3101	24.0359	23.2678	23.5638	24.2678	NaN	24.9977	24.3307	+	2.13671	NA	16	216
AAK1	Uncharacterized protein FLJ45252	A0A096LP25;Q6ZSR9;A0A096LNZ0	24.1795	24.9361	24.0935	NaN	NaN	24.2244	25.275	24.7338	24.7945	NaN	23.5285	NaN	24.5869	24.8336	24.9847	NaN	24.019	24.3511	NaN	NaN	NaN	NaN	NaN	23.4923	NaN	23.7594	NaN	24.417	24.3511	24.0691	24.0854	NaN	NaN	NaN	NaN	NaN	25.0854	24.5463	24.1488	+	4.90465	NA	10	108
AAMDC	Mth938 domain-containing protein	E9PR47;Q9H7C9;E9PNP3;E9PIQ4	24.3778	24.3511	24.6264	23.7492	23.8858	NaN	23.3778	NaN	NaN	23.7286	NaN	23.417	24.4362	24.0691	24.6376	24.391	24.7286	23.6431	23.7895	NaN	23.7182	NaN	NaN	NaN	NaN	NaN	NaN	NaN	23.3239	NaN	NaN	NaN	NaN	23.0686	23.5869	24.0854	NaN	23.4676	NaN	+	4.5882	NA	6	69
AAMP	Angio-associated migratory cell protein	C9JG97;C9JEH3;Q13685;C9JTS3	21.9675	22.3033	21.3521	21.7867	21.854	21.495	21.6897	21.4716	21.565	21.098	21.2254	NaN	21.7202	NaN	21.9777	22.8039	22.9007	22.461	21.6147	21.5797	21.3583	NaN	NaN	NaN	NaN	21.9361	20.8142	NaN	NaN	NaN	NaN	20.9748	NaN	NaN	NaN	NaN	22.6029	NaN	NaN	+	3.69323	NA	4	82
AAR2	Protein AAR2 homolog	A2A2Q9;Q9Y312	NaN	23.5754	NaN	23.8576	NaN	NaN	NaN	NaN	NaN	NaN	22.8901	NaN	NaN	NaN	NaN	23.7594	24.2535	24.5812	23.48	23.9134	NaN	25.0608	24.5105	24.8997	23.6757	NaN	NaN	23.6431	NaN	23.4298	23.8576	NaN	23.8858	24.0526	24.2021	NaN	NaN	23.9043	24.6757	+	2.57674	NA	6	79
AARS	Alanine--tRNA ligase, cytoplasmic	P49588	27.4314	27.5536	27.0084	28.6075	28.2399	28.524	28.066	27.7581	28.0453	28.0453	27.9031	28.019	27.8682	27.6251	27.8019	27.8081	28.0914	27.8385	27.5463	27.5898	27.4154	28.49	28.3239	28.8294	27.6527	27.673	28.0084	27.2262	27.1507	27.17	27.673	27.5898	28.2714	27.8203	27.8504	27.8385	27.8203	27.6251	27.3745	+	6.51484	NA	43	1304
AARS2	Alanine--tRNA ligase, mitochondrial	Q5JTZ9	23.158	23.7286	NaN	21.8569	23.0108	22.6003	NaN	NaN	NaN	22.2547	NaN	NaN	NaN	NaN	22.4843	NaN	23.6209	23.3101	23.8093	23.5522	23.6209	23.1468	23.2821	23.2185	NaN	23.0551	23.4676	23.8093	23.4551	23.3101	22.7767	22.5686	21.9545	21.9855	NaN	NaN	NaN	NaN	23.1508	+	2.37821	NA	13	128
AASDHPPT	L-aminoadipate-semialdehyde dehydrogenase-phosphopantetheinyl transferase	Q9NRN7;E9PNF3;E9PLW6	NaN	23.5754	NaN	NaN	NaN	NaN	23.6649	NaN	23.976	24.019	23.6431	23.3511	NaN	NaN	NaN	24.1795	23.7389	23.8764	NaN	23.7995	NaN	24.0608	23.3511	24.1719	23.8764	23.5045	23.1293	NaN	23.4551	NaN	24.2463	NaN	NaN	23.4041	23.171	23.391	NaN	23.7389	23.0845	+	1.56454	NA	8	94
AASS	Alpha-aminoadipic semialdehyde synthase, mitochondrial;Lysine ketoglutarate reductase;Saccharopine dehydrogenase	Q9UDR5;F8WAH1;F8WE53	24.5463	25.7492	25.2463	27.1795	26.8741	26.7518	26.1814	25.945	26.0732	26.8858	26.7389	26.673	26.965	26.726	26.9977	26.2426	26.019	26.604	26.726	26.524	26.8504	25.4769	25.5225	25.3877	25.8904	25.6513	25.4614	27.5754	27.3239	27.2535	27.4707	27.2891	27.8445	26.217	26.0211	26.4614	26.7771	26.217	25.9202	+	9.53684	NA	33	577
AATF	Protein AATF	Q9NY61	NaN	NaN	NaN	NaN	NaN	NaN	NaN	21.303	NaN	NaN	NaN	NaN	NaN	NaN	NaN	NaN	NaN	NaN	NaN	NaN	NaN	NaN	NaN	NaN	NaN	NaN	NaN	NaN	NaN	NaN	NaN	NaN	NaN	22.0514	NaN	NaN	NaN	21.1568	22.0926		0.75661	NA	2	53	WK1
PPAP2B	Lipid phosphate phosphohydrolase 3	O14495	NaN	NaN	NaN	NaN	NaN	NaN	NaN	NaN	NaN	NaN	NaN	NaN	NaN	NaN	NaN	NaN	NaN	NaN	NaN	NaN	NaN	NaN	NaN	NaN	NaN	NaN	NaN	NaN	NaN	NaN	NaN	NaN	NaN	NaN	NaN	NaN	NaN	22.8915	NaN		0.32272	AC	1	2
ABCA1	ATP-binding cassette sub-family A member 1	O95477	NaN	NaN	NaN	NaN	NaN	NaN	NaN	NaN	NaN	NaN	NaN	NaN	NaN	NaN	NaN	NaN	NaN	NaN	NaN	NaN	NaN	NaN	NaN	NaN	NaN	NaN	NaN	NaN	NaN	NaN	NaN	NaN	NaN	17.9332	NaN	NaN	NaN	NaN	NaN		0.32272	NA	5	8
ABCB10	ATP-binding cassette sub-family B member 10, mitochondrial	Q9NRK6	NaN	NaN	NaN	NaN	NaN	NaN	NaN	NaN	NaN	NaN	NaN	NaN	NaN	NaN	NaN	NaN	NaN	NaN	NaN	NaN	NaN	NaN	NaN	NaN	NaN	NaN	NaN	NaN	NaN	NaN	NaN	NaN	20.2378	NaN	NaN	NaN	NaN	NaN	NaN		0.32272	NA	3	6
ABCB6	ATP-binding cassette sub-family B member 6, mitochondrial	Q9NP58;H7BXK9	NaN	NaN	22.8913	NaN	23.0238	NaN	NaN	NaN	23.3101	NaN	23.3778	NaN	NaN	23.48	NaN	NaN	NaN	NaN	NaN	23.3239	NaN	NaN	NaN	NaN	NaN	NaN	22.8381	22.3581	NaN	23.3101	NaN	NaN	NaN	24.6209	24.417	24.0526	NaN	NaN	NaN	+	3.37707	NA	7	73
ABCB7	ATP-binding cassette sub-family B member 7, mitochondrial	O75027;B4DGL8;A0A087WW65	NaN	NaN	NaN	NaN	NaN	NaN	NaN	NaN	NaN	22.1506	NaN	NaN	NaN	NaN	NaN	NaN	NaN	NaN	NaN	NaN	NaN	NaN	NaN	NaN	NaN	NaN	NaN	NaN	NaN	NaN	NaN	NaN	NaN	22.4932	NaN	NaN	NaN	NaN	NaN		0.26556	NA	5	25
ABCB8	ATP-binding cassette sub-family B member 8, mitochondrial	Q9NUT2	NaN	NaN	NaN	NaN	NaN	NaN	NaN	NaN	NaN	NaN	NaN	NaN	NaN	NaN	NaN	NaN	NaN	NaN	NaN	NaN	NaN	NaN	NaN	NaN	NaN	21.3232	NaN	NaN	NaN	NaN	NaN	NaN	NaN	NaN	NaN	NaN	NaN	NaN	NaN		0.32272	NA	4	6
ABCC1	Multidrug resistance-associated protein 1	A0A0A0MS99;I3L4X2;P33527	NaN	NaN	NaN	NaN	NaN	NaN	NaN	NaN	NaN	NaN	NaN	NaN	NaN	NaN	NaN	NaN	NaN	NaN	NaN	NaN	NaN	23.4923	NaN	NaN	NaN	NaN	NaN	NaN	NaN	23.5754	NaN	NaN	NaN	NaN	NaN	NaN	NaN	NaN	NaN		0.264088	NA	7	19
ABCC3	Canalicular multispecific organic anion transporter 2	O15438	NaN	NaN	NaN	23.6865	NaN	23.0578	23.1383	NaN	NaN	22.5641	22.842	22.1972	NaN	NaN	NaN	NaN	NaN	NaN	NaN	NaN	NaN	NaN	NaN	NaN	NaN	22.5492	NaN	NaN	NaN	NaN	NaN	NaN	NaN	NaN	NaN	NaN	NaN	NaN	NaN	+	1.94453	NA	5	23
ABCC4	Multidrug resistance-associated protein 4	O15439	NaN	NaN	NaN	NaN	NaN	NaN	NaN	NaN	NaN	21.3372	NaN	NaN	NaN	NaN	NaN	NaN	NaN	NaN	NaN	NaN	NaN	NaN	NaN	NaN	NaN	NaN	NaN	NaN	NaN	NaN	NaN	NaN	22.0483	NaN	NaN	NaN	NaN	NaN	NaN		0.270283	NA	5	16
ABCD1	ATP-binding cassette sub-family D member 1	P33897	NaN	NaN	NaN	NaN	NaN	NaN	NaN	NaN	NaN	22.7377	22.9077	23.0833	NaN	NaN	NaN	NaN	23.3511	22.7071	NaN	NaN	NaN	NaN	NaN	NaN	NaN	22.1806	22.4812	NaN	22.1533	22.2757	NaN	NaN	NaN	21.763	NaN	NaN	NaN	NaN	22.1756	+	3.16882	NA	6	38
ABCD2	ATP-binding cassette sub-family D member 2	Q9UBJ2	NaN	NaN	NaN	NaN	NaN	NaN	NaN	NaN	NaN	NaN	NaN	NaN	NaN	NaN	NaN	NaN	NaN	NaN	NaN	NaN	21.3489	NaN	NaN	NaN	NaN	NaN	NaN	NaN	NaN	NaN	NaN	NaN	NaN	NaN	NaN	NaN	NaN	NaN	NaN		0.32272	NA	1	4
ABCD3	ATP-binding cassette sub-family D member 3	P28288	24.0275	23.6865	23.5638	26.433	25.4984	25.5609	26.0711	26.3239	26.2535	25.0105	24.918	24.6918	24.1795	24.2961	24.3645	24.4105	24.0275	24.867	25.1604	24.4362	24.6865	25.1527	24.7995	25.141	NaN	NaN	NaN	24.9134	25.0275	24.989	25.0935	24.7796	25.0813	24.5404	24.4676	24.3778	NaN	23.7995	24.2463	+	8.92789	NA	14	223
ABCE1	ATP-binding cassette sub-family E member 1	P61221;D6R9I9;D6RGF4	26.3762	26.2002	26.2077	26.2678	26.1527	26.3239	26.1852	25.5841	26.189	26.1795	25.4457	25.9847	25.797	24.9584	26.5754	26.2535	26.632	26.5165	26.1527	26.3066	26.5898	26.0169	26.48	26.2188	26.0401	25.9134	26.1984	25.8927	26.0914	26.143	25.7945	26.2517	26.8973	26.1776	25.895	25.9628	25.0317	25.5404	25.5869		1.04833	NA	20	390
ABCF1	ATP-binding cassette sub-family F member 1	Q8NE71;H0YGW7	23.8858	23.867	24.2678	25.0148	24.6703	24.4551	23.9043	24.0854	23.7389	NaN	23.7695	NaN	23.9672	23.8288	24.0608	24.1174	23.5638	24.5285	23.7594	24.2961	24.4298	24.3511	24.1095	24.2244	24.6649	24.7234	24.7695	24.2463	24.4676	24.5165	24.1174	24.1095	24.9716	NaN	NaN	23.6865	NaN	24.5285	24.3645	+	2.90596	NA	20	185
ABCF2	ATP-binding cassette sub-family F member 2	Q9UG63	23.9847	23.5045	23.9134	24.6153	NaN	24.6649	23.5754	23.3778	NaN	24.0854	23.6757	23.2821	23.8481	23.7492	23.8288	24.4676	25.002	24.2821	NaN	24.4923	24.0772	24.2317	23.9847	24.4614	24.6811	24.1015	24.0105	24.0359	23.8481	23.6431	24.019	23.2821	24.5638	24.2535	23.7492	24.4041	24.8811	NaN	23.2466		0.223953	NA	13	138
ABCF3	ATP-binding cassette sub-family F member 3	Q9NUQ8	NaN	NaN	NaN	23.4041	22.9064	22.9216	22.7613	22.8574	22.4497	23.4298	23.654	NaN	23.654	23.1063	NaN	22.9534	23.1041	NaN	NaN	NaN	NaN	NaN	22.8913	NaN	NaN	NaN	NaN	NaN	NaN	NaN	23.1153	23.2678	NaN	23.4551	22.7077	23.417	NaN	NaN	NaN	+	2.26789	NA	9	71
ABHD10	Mycophenolic acid acyl-glucuronide esterase, mitochondrial	Q9NUJ1	24.2463	24.019	NaN	24.8336	24.8191	24.2821	24.7645	24.7234	23.5285	24.8044	24.3778	24.5983	NaN	NaN	24.2096	23.1128	23.1176	NaN	24.7492	24.0691	24.895	24.3443	NaN	24.8433	24.4551	24.5696	24.4488	24.0443	24.8481	24.1488	22.9764	NaN	NaN	24.5105	23.8288	23.7695	23.175	26.1055	25.2317	+	1.47935	NA	7	102
ABHD11	Alpha/beta hydrolase domain-containing protein 11	Q8NFV4	24.7286	24.9134	24.7945	22.4808	24.1488	24.2821	24.0275	24.1946	23.8481	24.0359	24.1871	24.1488	24.9043	24.6153	24.6865	23.3645	NaN	23.654	NaN	23.0192	NaN	24.8044	24.1253	24.4362	24.5926	24.391	25.0401	24.6153	24.2678	23.9316	24.6811	24.48	24.8904	NaN	23.01	23.5404	23.249	23.48	NaN	+	6.03059	NA	9	185
ABHD12	Monoacylglycerol lipase ABHD12	Q8N2K0;I3L294;I3L1V0	NaN	NaN	NaN	NaN	NaN	NaN	NaN	24.1719	NaN	24.4551	24.5522	23.1072	NaN	24.5522	NaN	NaN	23.0181	NaN	NaN	NaN	NaN	24.5404	24.7746	24.0935	24.002	NaN	22.7212	24.0359	NaN	23.867	24.002	NaN	23.177	23.5404	23.867	23.2678	NaN	NaN	NaN	+	2.20794	NA	9	74
ABHD14B	Alpha/beta hydrolase domain-containing protein 14B	Q96IU4;B4DQI4;F8W9U3	24.7945	24.7594	24.8044	NaN	NaN	NaN	NaN	24.8764	NaN	25.6264	25.6676	25.7286	25.0772	24.7182	24.9803	24.317	NaN	NaN	NaN	NaN	NaN	NaN	NaN	NaN	NaN	24.9803	24.9271	24.4234	NaN	24.5344	24.3443	NaN	25.0608	NaN	NaN	NaN	NaN	NaN	NaN	+	5.23333	NA	3	66
ABHD16A	Abhydrolase domain-containing protein 16A	A0A0G2JJD3;O95870	24.019	23.7389	NaN	25.3712	24.5812	23.6209	23.9225	23.9225	23.7796	NaN	NaN	NaN	23.6649	23.5869	24.3578	24.1095	24.1795	24.1642	23.9847	NaN	24.1253	24.7746	24.7492	24.4298	24.2607	23.9933	24.8385	23.5045	23.9316	NaN	24.1015	23.391	24.4862	23.9495	23.9584	24.0105	NaN	23.7389	24.2607	+	1.99797	NA	11	129
ABHD17B	Alpha/beta hydrolase domain-containing protein 17B	Q5VST6	NaN	NaN	NaN	NaN	NaN	NaN	NaN	NaN	NaN	NaN	NaN	NaN	NaN	NaN	NaN	NaN	NaN	NaN	NaN	NaN	NaN	NaN	NaN	NaN	NaN	NaN	NaN	NaN	NaN	NaN	NaN	NaN	NaN	21.3708	NaN	NaN	NaN	NaN	NaN		0.32272	NA	2	4
ABHD3	Phospholipase ABHD3	J3KSP1;J3KTE1;Q8WU67	NaN	NaN	NaN	NaN	NaN	NaN	NaN	NaN	NaN	NaN	NaN	NaN	NaN	NaN	NaN	NaN	NaN	NaN	NaN	NaN	NaN	NaN	NaN	NaN	NaN	NaN	NaN	NaN	NaN	NaN	NaN	NaN	NaN	NaN	NaN	20.8777	NaN	NaN	NaN		0.32272	NA	1	12
ABHD4	Abhydrolase domain-containing protein 4	Q8TB40;F5GZC9;H0YFD5;F5H067;F5H6T0	22.8722	22.7284	NaN	NaN	NaN	NaN	NaN	NaN	NaN	NaN	NaN	NaN	NaN	NaN	NaN	NaN	NaN	NaN	NaN	NaN	NaN	NaN	NaN	NaN	NaN	NaN	NaN	NaN	NaN	NaN	NaN	NaN	NaN	NaN	NaN	NaN	NaN	NaN	NaN	+	2.80236	NA	2	18	BAH1
ABHD5	1-acylglycerol-3-phosphate O-acyltransferase ABHD5	H7BZY9;Q8WTS1	NaN	NaN	NaN	NaN	NaN	NaN	NaN	NaN	NaN	NaN	NaN	NaN	NaN	NaN	NaN	NaN	NaN	NaN	NaN	NaN	NaN	NaN	NaN	NaN	NaN	NaN	NaN	NaN	NaN	NaN	NaN	NaN	21.3693	NaN	NaN	NaN	NaN	NaN	NaN		0.32272	NA	2	9
ABHD6	Monoacylglycerol lipase ABHD6	A0A087X2C5;Q9BV23	NaN	NaN	NaN	NaN	NaN	NaN	NaN	NaN	NaN	NaN	NaN	NaN	NaN	NaN	NaN	NaN	NaN	NaN	NaN	NaN	NaN	NaN	NaN	19.4529	NaN	NaN	NaN	NaN	NaN	NaN	NaN	NaN	NaN	NaN	NaN	NaN	NaN	NaN	NaN		0.32272	NA	1	2
ABI1	Abl interactor 1	B6VEX4;A0A0A0MRT6;Q8IZP0	NaN	NaN	NaN	NaN	23.7594	24.0772	NaN	24.0105	23.5165	24.6703	24.8336	24.2463	23.0905	NaN	NaN	NaN	23.0145	NaN	24.3712	23.3778	22.9788	23.417	22.709	23.5404	23.2214	23.3239	23.2535	23.9406	23.5285	23.4425	24.019	NaN	23.8385	24.8093	25.0317	24.275	NaN	NaN	NaN	+	4.46971	NA	10	120
ABI2	Abl interactor 2	E7EW77;E7EP65;A0A0C4DG21;F8WAL6;Q9NYB9;E9PEZ7	NaN	24.6209	24.6153	NaN	24.3239	24.9977	24.3975	24.1095	24.5926	NaN	24.1719	24.002	25.0062	25.2926	25.1488	25.228	23.9043	24.6649	25.4073	24.9225	24.002	24.5225	24.3778	NaN	NaN	24.1565	22.8147	24.1642	24.8764	24.7746	24.3645	24.48	25.065	23.7492	23.8858	23.6757	NaN	25.0484	24.5869		0.787929	NA	12	163
ABI2		B7Z836	NaN	NaN	NaN	NaN	NaN	NaN	NaN	NaN	NaN	NaN	NaN	NaN	NaN	NaN	NaN	NaN	NaN	NaN	NaN	NaN	NaN	NaN	NaN	NaN	NaN	NaN	NaN	NaN	NaN	NaN	NaN	NaN	21.7205	NaN	NaN	NaN	NaN	NaN	NaN		0.32272	NA	9	9
ABL2	Abelson tyrosine-protein kinase 2	P42684	NaN	NaN	NaN	NaN	NaN	NaN	NaN	NaN	NaN	NaN	NaN	NaN	NaN	NaN	NaN	NaN	NaN	NaN	NaN	21.9149	NaN	NaN	NaN	NaN	NaN	NaN	NaN	NaN	NaN	NaN	NaN	NaN	NaN	NaN	NaN	NaN	NaN	NaN	NaN		0.32272	NA	6	8
ABLIM1	Actin-binding LIM protein 1	F8W8M4;A0A0A0MRL6;O14639;J3QSX6	NaN	NaN	NaN	NaN	NaN	NaN	NaN	NaN	NaN	NaN	22.6008	NaN	NaN	NaN	NaN	NaN	NaN	NaN	22.4913	22.7949	22.5447	NaN	NaN	NaN	NaN	NaN	NaN	NaN	NaN	NaN	NaN	NaN	NaN	NaN	NaN	NaN	NaN	NaN	NaN	+	5.8982	NA	5	20	PB1
ABR	Active breakpoint cluster region-related protein	A0A0G2JQ41;Q12979;B7Z683	NaN	NaN	NaN	NaN	NaN	NaN	NaN	NaN	NaN	NaN	NaN	NaN	NaN	23.1645	NaN	NaN	NaN	NaN	NaN	NaN	NaN	NaN	NaN	NaN	NaN	NaN	NaN	NaN	NaN	NaN	NaN	NaN	NaN	NaN	NaN	NaN	NaN	NaN	NaN		0.32272	NA	6	18
ABRACL	Costars family protein ABRACL	Q9P1F3	NaN	NaN	22.4018	NaN	NaN	NaN	NaN	NaN	NaN	23.9584	24.1488	23.9316	24.1795	NaN	NaN	24.3511	23.4041	23.034	NaN	NaN	NaN	22.9802	NaN	23.4425	23.2821	23.2961	23.5165	23.2535	24.4234	23.2821	23.7389	NaN	24.317	23.48	NaN	NaN	NaN	NaN	NaN	+	2.47744	NA	3	75
ABTB2	Ankyrin repeat and BTB/POZ domain-containing protein 2	Q8N961	NaN	NaN	NaN	NaN	NaN	NaN	NaN	NaN	NaN	NaN	NaN	NaN	NaN	NaN	NaN	20.3829	NaN	NaN	NaN	NaN	NaN	NaN	NaN	NaN	NaN	NaN	NaN	NaN	NaN	NaN	NaN	NaN	NaN	NaN	NaN	NaN	NaN	NaN	NaN		0.32272	NA	2	3
ACAA1	3-ketoacyl-CoA thiolase, peroxisomal	P09110;C9JDE9;H7C131	26.8264	26.9539	26.7389	28.1652	27.4073	27.6663	27.8019	27.5682	27.8741	28.4113	28.3494	27.965	27.4234	27.4314	27.7581	27.4073	27.5754	27.5536	25.9428	26.0084	25.9338	26.7389	26.6458	26.574	27.0296	26.6181	26.965	27.3578	27.0505	27.1015	27.3153	27.2714	27.5463	27.341	26.965	27.0505	27.217	26.1075	26.3427	+	8.15566	NA	19	872
ACAA2	3-ketoacyl-CoA thiolase, mitochondrial	P42765;A0A0B4J2A4;K7EME0	26.3959	26.2696	26.4999	23.7796	24.4425	22.9944	NaN	24.0443	23.0982	27.0505	27.17	27.3662	27.5536	27.6865	27.5315	27.3578	26.9977	26.6865	25.8881	26.4831	25.8599	28.0296	27.7708	27.6527	24.7645	24.6486	24.9316	25.1871	24.7746	24.9933	21.7798	21.0634	24.1946	27.4707	27.509	27.2979	24.1795	26.7895	26.8504	+	12.4445	NA	26	643
ACACA	Acetyl-CoA carboxylase 1;Biotin carboxylase	Q13085	23.1104	24.1946	NaN	26.3222	25.5075	25.0526	24.9672	24.6918	24.2607	24.7182	24.7234	24.1332	24.8385	24.7129	24.4614	24.2891	24.4738	NaN	24.824	24.6811	24.275	25.239	24.9716	25.7441	24.2535	23.976	NaN	23.867	24.6811	23.9406	23.654	24.2821	24.8142	24.632	24.604	25.2961	NaN	24.0772	22.8492	+	3.19296	NA	34	268
ACACB	Acetyl-CoA carboxylase 2;Biotin carboxylase	O00763	NaN	NaN	NaN	NaN	NaN	NaN	NaN	NaN	NaN	24.3844	NaN	NaN	NaN	NaN	NaN	NaN	NaN	NaN	NaN	NaN	NaN	NaN	NaN	NaN	NaN	NaN	NaN	NaN	NaN	NaN	NaN	NaN	NaN	NaN	NaN	NaN	NaN	NaN	NaN		0.32272	NA	6	10
ACAD10	Acyl-CoA dehydrogenase family member 10	Q6JQN1;F8W1I9	NaN	NaN	NaN	NaN	NaN	NaN	NaN	22.4852	NaN	NaN	22.9095	22.0891	22.1478	NaN	NaN	22.616	NaN	NaN	NaN	NaN	NaN	NaN	NaN	NaN	NaN	NaN	NaN	NaN	NaN	22.4659	22.5867	NaN	23.2961	NaN	NaN	NaN	NaN	NaN	NaN		0.710794	NA	8	43
ACAD11	Acyl-CoA dehydrogenase family member 11	Q709F0;F8WEV0;D6RDI8	NaN	NaN	NaN	22.173	23.976	NaN	24.3101	23.6971	23.7594	NaN	23.1469	NaN	NaN	NaN	NaN	NaN	NaN	NaN	NaN	NaN	NaN	22.2299	NaN	22.7542	NaN	NaN	NaN	NaN	NaN	NaN	23.3376	NaN	NaN	NaN	NaN	NaN	NaN	NaN	NaN	+	3.59039	NA	3	37
ACAD8	Isobutyryl-CoA dehydrogenase, mitochondrial	Q9UKU7	22.7973	23.1166	23.3376	21.2839	23.7286	23.0031	23.7286	23.8858	24.0105	24.4105	24.2607	23.895	23.7695	24.2244	24.1095	23.7796	23.1681	23.654	24.0526	23.654	NaN	23.4041	24.019	24.0105	23.2821	NaN	NaN	24.9089	23.6096	NaN	23.7182	23.3101	23.867	NaN	NaN	NaN	NaN	23.8764	NaN	+	1.52957	NA	9	121
ACAD9	Acyl-CoA dehydrogenase family member 9, mitochondrial	Q9H845;H0Y8Z9	23.9495	NaN	23.7389	NaN	NaN	23.2678	NaN	23.3101	22.8646	23.6971	23.5754	23.4298	23.5404	23.8093	23.7182	NaN	NaN	NaN	NaN	23.9495	23.2194	23.4551	23.4676	23.48	23.2678	24.5869	NaN	23.6096	NaN	23.6757	23.0041	NaN	NaN	NaN	NaN	NaN	NaN	NaN	23.8093		0.858248	NA	20	107
ACADM	Medium-chain specific acyl-CoA dehydrogenase, mitochondrial	B7Z9I1;Q5T4U5;P11310	25.7312	25.8552	25.8764	25.3031	25.1795	25.2021	25.4041	25.6403	25.5696	25.6784	25.6096	25.7129	26.3427	25.9495	25.8623	26.0105	26.2732	25.8788	25.5754	25.5492	25.6012	26.1681	26.3545	26.4984	25.6348	25.5841	25.2499	26.8142	26.8858	26.6998	26.4598	26.5653	26.3494	25.6757	25.4394	25.8576	26.4661	25.7129	25.1332	+	7.38833	NA	14	375
ACADS	Short-chain specific acyl-CoA dehydrogenase, mitochondrial	P16219;E9PE82	NaN	NaN	NaN	23.6757	22.2857	22.7203	23.4425	22.6821	23.9672	23.5045	23.7492	23.9134	23.5869	22.9788	23.4041	NaN	NaN	NaN	NaN	NaN	NaN	23.3239	22.7785	22.3486	NaN	22.2491	22.9032	NaN	22.3534	NaN	24.3031	23.4041	NaN	NaN	NaN	NaN	NaN	22.7032	NaN	+	3.56523	NA	11	102
ACADSB	Short/branched chain specific acyl-CoA dehydrogenase, mitochondrial	P45954	NaN	NaN	NaN	NaN	NaN	NaN	22.5097	22.781	22.5949	NaN	22.8251	22.375	NaN	NaN	NaN	NaN	22.4866	NaN	NaN	21.8465	NaN	22.0553	22.1373	NaN	NaN	22.2409	22.189	22.0839	22.5199	21.8011	21.6588	NaN	NaN	21.9456	22.2859	21.7569	NaN	22.4659	NaN	+	1.71177	NA	5	69
ACADVL	Very long-chain specific acyl-CoA dehydrogenase, mitochondrial	P49748	27.524	27.5014	27.2262	27.8564	27.4234	27.4473	27.8019	27.4473	27.3992	27.2445	27.341	27.1507	27.6663	27.6798	27.4073	28.1842	28.1507	28.141	26.632	26.5754	26.5135	27.0401	26.7645	26.9089	26.8858	26.726	26.604	27.7581	27.8203	27.6865	27.3153	27.5898	28.1361	25.8694	25.6757	25.3778	28.2399	27.1214	27.3066	+	6.11738	NA	34	1016
ACAP2	Arf-GAP with coiled-coil, ANK repeat and PH domain-containing protein 2	A0A087X1H5;Q15057	NaN	NaN	NaN	NaN	NaN	NaN	NaN	NaN	NaN	NaN	NaN	NaN	NaN	NaN	NaN	NaN	NaN	NaN	NaN	NaN	NaN	NaN	NaN	NaN	NaN	NaN	NaN	NaN	NaN	NaN	NaN	NaN	NaN	NaN	NaN	20.9882	NaN	NaN	NaN		0.32272	NA	4	15
ACAP3	Arf-GAP with coiled-coil, ANK repeat and PH domain-containing protein 3	Q96P50	NaN	NaN	NaN	NaN	NaN	NaN	NaN	NaN	NaN	NaN	NaN	NaN	NaN	NaN	NaN	NaN	NaN	NaN	NaN	20.7392	NaN	NaN	NaN	NaN	NaN	NaN	NaN	NaN	NaN	NaN	NaN	NaN	NaN	NaN	NaN	NaN	NaN	NaN	NaN		0.32272	NA	1	2
ACAT1	Acetyl-CoA acetyltransferase, mitochondrial	P24752	28.0608	28.2979	28.141	27.1507	27.0296	26.8741	28.2308	28.203	28.1459	28.8653	28.7421	28.9787	28.217	28.3869	28.2262	28.1361	28.1214	27.9977	27.9202	27.8445	27.7895	27.4551	27.7895	27.3066	26.965	27.1312	27.2077	28.0453	28.1937	28.0137	27.9089	28.0608	28.6075	27.4785	27.6663	27.7581	26.8264	27.2445	27.5389	+	10.7177	NA	28	948
ACAT2	Acetyl-CoA acetyltransferase, cytosolic	Q9BWD1	27.4707	27.5014	27.2979	28.49	28.5052	28.7833	28.391	28.2262	28.0711	27.9869	27.9814	27.4862	28.5682	28.4194	28.4354	27.7581	28.0084	28.0711	27.8324	28.2847	28.0349	28.3109	27.7708	28.341	27.6527	27.6527	27.391	27.4785	27.2262	27.4154	28.2535	27.8916	28.3992	28.5203	28.5352	28.0453	28.8593	27.4314	27.7958	+	3.02645	NA	22	1347
ACBD3	Golgi resident protein GCP60	Q9H3P7	NaN	NaN	NaN	23.4676	23.4298	22.6517	23.0311	22.8652	22.901	23.1778	23.1187	23.8858	23.8764	23.7594	NaN	23.3101	NaN	22.4966	23.7182	23.7286	23.5869	23.1457	23.7995	23.5522	22.3544	23.8764	23.5869	23.3239	22.9687	23.5285	22.8453	NaN	NaN	23.7389	23.5285	23.5522	21.9092	23.6757	23.417	+	2.09934	NA	9	132
ACBD5	Acyl-CoA-binding domain-containing protein 5	B7Z2R7;Q5T8D3	NaN	NaN	NaN	NaN	NaN	NaN	22.8967	NaN	23.1872	NaN	NaN	NaN	NaN	NaN	NaN	NaN	NaN	NaN	23.2082	NaN	22.8426	22.7777	NaN	NaN	NaN	NaN	NaN	NaN	NaN	NaN	NaN	NaN	NaN	23.417	NaN	NaN	NaN	NaN	NaN		1.01159	NA	5	32
ACBD6	Acyl-CoA-binding domain-containing protein 6	Q9BR61	NaN	21.9191	NaN	NaN	NaN	NaN	NaN	NaN	NaN	NaN	NaN	NaN	NaN	22.2204	NaN	NaN	NaN	NaN	NaN	NaN	22.274	22.3561	21.4201	NaN	NaN	NaN	NaN	NaN	NaN	NaN	NaN	NaN	NaN	NaN	NaN	NaN	NaN	NaN	NaN		0.459091	NA	2	40	RK1
ACBD7	Acyl-CoA-binding domain-containing protein 7	Q8N6N7	NaN	NaN	NaN	NaN	NaN	NaN	NaN	NaN	NaN	NaN	NaN	NaN	NaN	NaN	NaN	NaN	NaN	NaN	20.5109	NaN	NaN	NaN	NaN	NaN	NaN	NaN	NaN	NaN	NaN	NaN	NaN	NaN	NaN	NaN	NaN	NaN	NaN	NaN	NaN		0.32272	NA	2	4
ACIN1	Apoptotic chromatin condensation inducer in the nucleus	S4R3H4;E7EQT4;Q9UKV3	25.6458	25.6431	25.9517	26.673	26.7771	26.275	26.3101	25.8288	25.4769	25.8385	25.673	25.2571	25.673	25.7441	26.1015	26.1391	26.5898	26.2002	26.7645	26.8264	26.8019	26.0793	26.1776	26.0359	25.726	26.1449	24.8288	26.7129	25.7871	26.5255	26.4908	25.9977	26.4425	26.3325	26.3427	26.604	28.0137	26.604	26.3101	+	1.53127	NA	23	392
ACLY	ATP-citrate synthase	P53396	28.1842	27.9869	28.0608	28.3494	27.7833	27.9202	27.5014	27.4394	27.4862	27.8916	27.9202	27.5463	28.2535	28.249	28.6458	28.8623	28.9089	28.9869	28.2216	28.2445	28.1937	27.8385	28.1795	28.0864	28.4314	27.8445	27.7708	26.8858	26.965	26.8142	26.976	27.2354	27.341	28.1263	27.9202	28.2759	27.0711	27.4785	27.2891	+	9.94758	NA	44	879
ACO1	Cytoplasmic aconitate hydratase	P21399	24.6595	24.7594	24.275	26.3712	25.5609	25.8764	25.3101	24.8433	24.8811	26.8019	26.7129	26.1908	25.5638	25.4425	25.9781	24.3101	24.0105	24.945	25.5315	24.8481	24.2317	24.7338	24.2821	24.3712	25.0772	24.9089	24.558	25.8191	26.0127	25.9406	26.0443	25.5404	26.7645	25.2317	24.7846	25.2021	25.9248	24.1719	24.8997	+	5.01777	NA	21	400
ACO2	Aconitate hydratase, mitochondrial	A2A274;Q99798	28.4314	28.5165	28.4976	28.4785	28.7162	28.7895	28.217	28.3578	28.0762	29.2647	29.0914	29.2285	29.1507	29.17	29.3131	28.4473	28.1115	28.4668	28.4274	28.4354	28.4194	27.7833	28.2354	28.3869	29.1015	28.976	28.8203	29.2007	29.3153	29.2399	29.4591	29.6527	29.3515	28.4976	28.3787	28.391	28.4629	28.3828	28.6355	+	12.6035	NA	39	1619
ACOT13	Acyl-coenzyme A thioesterase 13;Acyl-coenzyme A thioesterase 13, N-terminally processed	Q9NPJ3	26.2151	26.1852	25.7338	NaN	NaN	25.3545	NaN	NaN	NaN	NaN	24.2463	NaN	25.4394	NaN	25.4105	26.2732	25.6292	NaN	NaN	25.317	25.9539	24.9584	NaN	24.7441	NaN	NaN	25.0732	25.2426	NaN	NaN	NaN	NaN	25.6376	NaN	24.945	25.0484	NaN	NaN	NaN		1.28961	NA	7	69
ACOT2;ACOT1	Acyl-coenzyme A thioesterase 1;Acyl-coenzyme A thioesterase 2, mitochondrial	A0A087X0W7;Q86TX2;G3V4F2;A0A087WT95;P49753	NaN	24.3443	24.0854	NaN	24.2021	NaN	23.6431	25.1293	23.2821	NaN	NaN	NaN	NaN	NaN	NaN	23.8858	23.5754	24.3511	23.7492	23.7594	NaN	22.8647	23.2961	NaN	24.5869	23.7492	23.8576	24.2317	23.391	24.0854	22.9291	22.9587	22.5322	22.9486	23.0459	23.2961	20.2562	23.5285	NaN	+	1.58574	NA	9	82
ACOT7	Cytosolic acyl coenzyme A thioester hydrolase	O00154;K7EKP8	26.2335	25.4298	25.8093	26.6865	26.726	27.0608	24.7895	25.3443	25.6865	27.8385	27.8445	28.1065	27.604	27.6663	28.0813	27.3325	26.3645	27.632	26.0975	26.2244	26.673	26.0169	26.4266	26.4346	26.7389	26.3494	26.4266	27.2077	26.9869	27.3066	26.6458	26.5135	27.8019	26.3959	26.3595	26.4629	22.6436	26.2445	26.2517	+	6.43478	NA	14	352
ACOT8	Acyl-coenzyme A thioesterase 8	H7C5A7;O14734;E9PJN0	23.5638	23.9043	23.632	NaN	24.3712	NaN	NaN	23.2445	23.0925	23.8191	NaN	NaN	23.3645	NaN	NaN	NaN	24.217	NaN	NaN	23.2316	NaN	24.6649	24.0526	24.5812	NaN	NaN	NaN	24.1332	NaN	23.6209	23.4041	23.5983	24.4738	NaN	NaN	24.1488	25.141	23.5869	23.7995		1.28594	NA	4	64
ACOT9	Acyl-coenzyme A thioesterase 9, mitochondrial	Q9Y305;H7C5Q2	26.341	25.9847	26.2732	24.867	25.2926	25.4425	25.4738	25.7024	24.9847	26.4645	26.6595	26.3187	25.5522	25.5812	25.8552	25.5045	24.9847	24.867	23.9933	22.7079	23.0855	25.2821	24.867	25.3712	26.1075	26.1927	25.558	25.8336	25.3612	25.9473	25.5075	25.3545	25.6348	26.5898	26.1194	26.4862	25.8599	25.6181	25.3844	+	8.45262	NA	21	284
ACOX1	Peroxisomal acyl-coenzyme A oxidase 1	Q15067	23.7492	23.3239	23.391	25.3342	25.4953	25.065	27.5165	27.3239	27.4707	25.4298	23.867	24.7695	25.1253	24.5638	24.9134	25.4892	25.9781	25.5696	23.4923	24.5045	24.4862	25.8044	25.6486	25.6292	24.4425	25.0359	24.604	25.9473	25.2678	25.6096	25.4984	25.6568	25.6891	25.9738	25.4362	25.7208	26.673	25.0732	25.5165	+	11.2714	NA	19	365
ACOX2	Peroxisomal acyl-coenzyme A oxidase 2;Acyl-coenzyme A oxidase	Q99424;C9J0G0	NaN	NaN	NaN	NaN	22.8815	NaN	NaN	NaN	NaN	NaN	NaN	NaN	NaN	NaN	NaN	23.9672	23.7895	24.1719	NaN	NaN	NaN	NaN	NaN	NaN	NaN	NaN	NaN	NaN	NaN	NaN	NaN	NaN	NaN	NaN	NaN	NaN	NaN	NaN	NaN	+	11.9779	NA	7	22	MN1
ACOX3	Peroxisomal acyl-coenzyme A oxidase 3	O15254	NaN	NaN	NaN	NaN	NaN	NaN	NaN	NaN	22.846	NaN	NaN	NaN	NaN	NaN	NaN	NaN	NaN	NaN	NaN	NaN	NaN	NaN	NaN	NaN	NaN	NaN	NaN	NaN	NaN	NaN	NaN	NaN	NaN	22.3434	NaN	NaN	NaN	NaN	NaN		0.267281	NA	6	13
ACP1	Low molecular weight phosphotyrosine protein phosphatase	P24666;G5E9R5	25.2714	24.6811	NaN	25.3844	25.5225	25.7569	25.8764	26.1115	25.6918	25.4105	25.1253	25.3239	26.0935	25.7543	25.4738	25.4457	25.2021	25.0691	24.9539	24.9672	25.0275	25.945	26.2589	26.0062	25.9202	25.4425	24.989	25.7518	25.0062	25.6676	25.4266	25.0526	26.5463	24.9716	25.3205	25.2207	20.8636	26.0105	25.5638		1.12013	NA	11	193
ACP2	Lysosomal acid phosphatase	E9PQY3;P11117;E9PHY0;E9PP23;B7Z7D2;E9PKW9;E9PQW9;B7Z6U3	23.391	23.6096	23.632	NaN	22.751	NaN	23.2961	23.8481	23.0271	NaN	NaN	NaN	NaN	NaN	23.0619	NaN	NaN	NaN	NaN	23.2961	23.5165	NaN	NaN	NaN	NaN	NaN	NaN	NaN	NaN	22.8	NaN	23.2961	24.1095	NaN	NaN	NaN	NaN	NaN	NaN	+	3.08997	NA	6	69
ACP6	Lysophosphatidic acid phosphatase type 6	X5D289;Q9NPH0;A0A087WW36;A0A087WYU6;A0A0A0MS36	NaN	NaN	NaN	NaN	NaN	NaN	NaN	NaN	NaN	NaN	NaN	NaN	NaN	NaN	NaN	NaN	22.4388	22.2077	NaN	NaN	NaN	NaN	NaN	NaN	NaN	NaN	NaN	NaN	NaN	NaN	NaN	NaN	NaN	NaN	NaN	NaN	NaN	NaN	NaN	+	2.76802	NA	6	11	MN1
ACSBG1	Long-chain-fatty-acid--CoA ligase ACSBG1	F5H4U6;Q96GR2	NaN	NaN	NaN	NaN	NaN	NaN	NaN	NaN	NaN	NaN	NaN	NaN	NaN	NaN	NaN	NaN	NaN	NaN	NaN	NaN	NaN	NaN	NaN	21.4134	NaN	NaN	NaN	NaN	NaN	NaN	NaN	NaN	NaN	NaN	NaN	NaN	NaN	NaN	NaN		0.32272	NA	2	2
ACSF2	Acyl-CoA synthetase family member 2, mitochondrial	E9PF16;Q96CM8	NaN	NaN	23.7995	23.391	NaN	23.654	24.0105	23.6865	24.0608	23.1466	22.9839	23.7995	23.3645	23.2961	23.5869	24.5285	23.8385	23.7492	NaN	NaN	NaN	NaN	NaN	NaN	23.4923	NaN	NaN	24.2021	23.5869	24.0105	23.5404	23.7695	24.654	22.8942	22.4274	23.6757	22.1278	24.4614	23.8191	+	2.83978	NA	12	114
ACSF3	Acyl-CoA synthetase family member 3, mitochondrial	Q4G176;F5H5A1;F5H2G6	NaN	NaN	NaN	23.2961	22.6301	22.6378	22.5002	22.7741	22.2858	NaN	NaN	22.5178	NaN	NaN	NaN	22.1454	NaN	NaN	NaN	NaN	NaN	23.138	22.7177	22.961	23.1968	23.0767	NaN	NaN	NaN	22.3603	22.4543	NaN	NaN	22.6561	22.3825	NaN	NaN	NaN	22.9296	+	2.04391	NA	7	79
ACSL1	Long-chain-fatty-acid--CoA ligase 1	E7EPM6;P33121;B7Z3Z9;D6RER0	24.5285	23.8191	23.8858	NaN	NaN	NaN	24.1174	24.3376	23.8764	23.9495	23.8764	23.5869	24.0443	23.9933	NaN	23.6757	23.6971	23.9225	NaN	22.9478	NaN	22.654	NaN	NaN	24.0359	NaN	NaN	24.7129	25.1135	24.48	23.9495	23.9225	24.5344	23.48	23.1014	23.8385	NaN	23.6649	NaN	+	4.62867	NA	17	136
ACSL3	Long-chain-fatty-acid--CoA ligase 3	O95573	26.8019	26.8504	26.604	26.3153	25.9043	26.2517	26.4378	26.726	26.3861	26.6181	26.4202	26.5255	26.441	26.3014	26.239	26.7771	26.604	26.2803	26.604	26.7771	26.8264	26.3376	25.9716	26.6458	27.4073	27.4314	26.726	26.2678	26.3662	26.4024	26.1738	25.9111	26.3679	26.0422	25.6181	25.8997	26.0629	26.7518	26.1965	+	4.28509	NA	24	528
ACSL4	Long-chain-fatty-acid--CoA ligase 4	O60488	23.1909	23.1437	22.7634	NaN	NaN	NaN	NaN	22.7913	NaN	23.5165	23.7995	22.8318	NaN	23.48	22.8803	22.8391	23.0688	22.9449	NaN	NaN	NaN	22.7088	NaN	NaN	NaN	22.2277	NaN	22.9194	NaN	22.3933	22.9706	NaN	22.9847	NaN	NaN	NaN	23.7492	22.7352	23.0975	+	3.0302	NA	16	86
ACSS1	Acetyl-coenzyme A synthetase 2-like, mitochondrial	Q9NUB1	NaN	NaN	NaN	NaN	NaN	NaN	NaN	NaN	NaN	23.7695	23.2678	23.5404	NaN	NaN	NaN	23.7389	23.0456	NaN	NaN	23.5045	23.7286	24.9539	24.989	25.3712	NaN	NaN	NaN	24.5638	23.895	21.7287	NaN	23.6096	NaN	NaN	NaN	NaN	NaN	NaN	NaN	+	7.47528	NA	12	75
ACSS2	Acetyl-coenzyme A synthetase, cytoplasmic	Q9NR19	23.9584	24.0359	23.8385	24.2961	NaN	23.2212	23.4298	NaN	NaN	23.9406	24.1795	NaN	NaN	23.5522	24.1488	24.2463	25.228	24.2244	23.867	23.9495	24.0691	23.4923	23.7695	NaN	NaN	23.0681	NaN	23.9672	23.4551	23.7286	23.4923	NaN	NaN	23.5285	23.6209	23.6209	25.1604	24.417	24.0105	+	1.99966	NA	8	108
ACSS3	Acyl-CoA synthetase short-chain family member 3, mitochondrial	A0A0B4J1R2;Q9H6R3	NaN	NaN	NaN	26.3811	26.2714	26.6865	25.6568	25.3844	25.5225	NaN	23.3511	NaN	NaN	NaN	NaN	25.6486	25.9202	25.9672	NaN	NaN	NaN	NaN	NaN	NaN	NaN	NaN	NaN	25.1055	24.9672	24.8481	24.4362	23.7182	26.1984	NaN	NaN	NaN	25.317	24.1946	24.5463	+	9.74863	NA	16	144
ACTB	Actin, cytoplasmic 1;Actin, cytoplasmic 1, N-terminally processed	P60709	NaN	NaN	NaN	NaN	NaN	NaN	NaN	NaN	27.4234	NaN	NaN	NaN	NaN	NaN	NaN	NaN	NaN	NaN	NaN	NaN	NaN	NaN	NaN	NaN	NaN	NaN	NaN	NaN	NaN	NaN	NaN	NaN	NaN	NaN	NaN	NaN	NaN	NaN	29.099		0.288775	NA	42	192
ACTBL2	Beta-actin-like protein 2	Q562R1	NaN	NaN	NaN	NaN	NaN	NaN	NaN	NaN	NaN	NaN	NaN	NaN	NaN	NaN	NaN	NaN	NaN	NaN	NaN	NaN	NaN	NaN	NaN	NaN	NaN	NaN	NaN	NaN	NaN	NaN	NaN	31.1842	NaN	NaN	NaN	NaN	NaN	31.3515	NaN		0.264373	NA	9	237
ACTC1;ACTA2;ACTG2;ACTA1	Actin, alpha cardiac muscle 1;Actin, aortic smooth muscle;Actin, gamma-enteric smooth muscle;Actin, alpha skeletal muscle	P68032;P62736;P63267;P68133;A6NL76	25.0608	26.189	26.976	28.9539	27.8741	26.673	28.3745	28.6216	28.3153	28.1795	28.6424	28.2714	27.2445	27.3494	26.3811	28.267	26.8504	28.391	28.0296	26.6998	28.3494	29.1676	28.8973	28.2847	30.099	30.2308	30.0864	30.7129	30.4433	31.1544	29.8324	29.3239	29.8534	28.524	28.5934	28.5934	28.267	28.9677	29.7469	+	9.78453	NA	34	947
ACTG1	Actin, cytoplasmic 2;Actin, cytoplasmic 2, N-terminally processed	P63261;I3L3I0;I3L1U9;I3L4N8	33.3568	33.2619	33.3568	33.3828	33.0753	33.1931	33.4823	33.5179	33.684	33.2619	33.3169	33.4458	33.1269	33.2062	33.1269	33.1285	33.3568	33.3436	32.8755	32.9522	32.9081	33.1331	33.3303	33.1468	33.4209	33.0785	33.4823	33.3169	33.6198	33.4209	33.3568	33.5527	33.0134	33.3303	33.3169	33.2759	33.5527	33.5978	33.8233	+	3.66394	NA	42	13997
ACTL6A	Actin-like protein 6A	O96019	25.7746	25.7234	25.9628	26.0062	24.8904	24.7796	25.2021	25.4769	25.3578	25.1293	25.1565	25.0608	25.5955	25.673	25.7771	26.1135	26.2317	26.2445	26.7895	26.3118	26.604	26.1332	26.1585	25.8215	25.6568	25.8694	25.5075	26.002	25.8881	25.8599	25.8576	25.6838	26.3762	25.867	25.6676	25.7103	26.4378	25.3877	25.824	+	4.10846	NA	11	289
S100B	Protein S100-B	A8MRB1;P04271	NaN	NaN	NaN	NaN	NaN	NaN	NaN	NaN	NaN	NaN	NaN	NaN	NaN	NaN	NaN	NaN	NaN	NaN	NaN	NaN	NaN	NaN	NaN	NaN	NaN	NaN	21.3637	NaN	NaN	NaN	NaN	NaN	NaN	NaN	NaN	NaN	NaN	NaN	NaN		0.32272	AC	1	4
ACTN4	Alpha-actinin-4	O43707;F5GXS2	30.6629	30.5481	30.6198	30.8459	30.4629	30.7129	30.6798	30.9188	30.5389	30.5573	30.4334	30.7211	30.362	30.4032	30.3515	31.2193	30.5109	31.1544	29.57	29.7864	29.9117	29.9259	29.9117	29.9117	30.7692	30.5934	31.0217	31.3357	31.4629	31.5296	30.8973	30.8534	31.3776	29.9117	30.0217	30.0608	29.3388	31.1604	31.0864	+	4.70058	NA	75	2937
ACTN4		K7EJH8	NaN	NaN	NaN	NaN	NaN	NaN	24.6703	NaN	NaN	NaN	NaN	NaN	NaN	NaN	NaN	NaN	NaN	NaN	25.0105	25.4583	25.5344	NaN	NaN	NaN	NaN	NaN	NaN	NaN	24.9134	24.6431	23.4551	NaN	NaN	25.6125	25.6757	26.0772	NaN	NaN	NaN	+	9.16645	NA	16	51
ACTR10	Actin-related protein 10	Q9NZ32;V9GYX7	NaN	NaN	NaN	NaN	NaN	NaN	NaN	NaN	NaN	NaN	NaN	NaN	NaN	NaN	NaN	NaN	NaN	NaN	NaN	NaN	NaN	NaN	NaN	22.5404	NaN	NaN	NaN	22.817	NaN	NaN	22.2604	NaN	NaN	NaN	NaN	NaN	NaN	NaN	NaN		0.213129	NA	7	49
ACTR1A	Alpha-centractin	R4GMT0;P61163	25.391	25.48	25.3844	26.9869	25.705	25.6757	25.8623	25.6486	25.5374	26.4488	26.7389	26.5374	25.6376	25.8433	25.8927	25.7441	25.6376	25.767	26.9316	26.6595	26.8019	26.5359	26.6181	26.4346	26.425	26.632	26.6181	25.6811	25.7796	25.452	26.0296	25.7619	26.5135	27.7129	27.3578	27.3828	26.726	26.0062	26.2225	+	7.67887	NA	11	504
ACTR1B	Beta-centractin	P42025	NaN	NaN	NaN	24.1642	23.7077	23.0098	23.2386	NaN	24.1174	NaN	NaN	NaN	NaN	NaN	23.7695	NaN	23.5638	NaN	NaN	NaN	NaN	NaN	NaN	23.2961	23.391	24.0772	23.2678	NaN	NaN	23.3376	NaN	22.7765	NaN	NaN	NaN	23.391	24.9361	23.8576	NaN		1.01212	NA	7	75
ACTR2	Actin-related protein 2	P61160;F5H6T1	27.4394	27.2803	27.0401	26.5285	27.217	26.976	26.9977	27.4707	27.3239	27.1115	27.2445	27.4473	27.0711	26.9539	26.726	27.3992	27.7895	27.3325	26.4723	26.8623	26.8264	26.574	26.7771	26.2996	27.8142	27.2979	27.7833	27.4473	27.1115	27.4707	27.217	26.6458	26.3307	26.965	26.8623	26.8741	24.5105	27.4862	27.019	+	2.10104	NA	13	466
ACTR3	Actin-related protein 3	P61158;B4DXW1	28.2935	28.1459	28.0453	27.976	28.2216	28.1459	28.2979	28.3196	28.2354	28.2445	28.0505	28.3066	27.726	27.6663	28.0965	28.3325	28.6181	28.509	27.6251	27.6595	27.5389	27.7195	27.5969	27.8858	28.4194	28.258	28.4073	28.6075	28.4113	28.2935	28.4394	28.3196	28.6146	27.8799	27.7453	27.8019	28.7958	28.2935	28.4394	+	6.46574	NA	23	923
ACTR3B	Actin-related protein 3B	Q9P1U1	NaN	NaN	NaN	NaN	NaN	NaN	NaN	NaN	NaN	NaN	NaN	NaN	NaN	NaN	NaN	NaN	NaN	NaN	NaN	NaN	NaN	NaN	20.1162	NaN	NaN	NaN	NaN	NaN	NaN	NaN	NaN	NaN	NaN	NaN	NaN	NaN	NaN	NaN	NaN		0.32272	NA	4	2
ACTR5	Actin-related protein 5	Q9H9F9	NaN	NaN	NaN	NaN	NaN	NaN	NaN	NaN	NaN	NaN	NaN	NaN	NaN	NaN	NaN	NaN	NaN	NaN	NaN	NaN	NaN	NaN	NaN	20.9697	NaN	NaN	NaN	NaN	NaN	NaN	NaN	NaN	NaN	NaN	NaN	NaN	NaN	NaN	NaN		0.32272	NA	7	15
ACVR2A	Activin receptor type-2A	P27037	NaN	NaN	NaN	NaN	NaN	NaN	NaN	NaN	NaN	NaN	NaN	NaN	NaN	NaN	NaN	NaN	NaN	NaN	NaN	NaN	NaN	NaN	NaN	NaN	NaN	NaN	NaN	NaN	NaN	NaN	NaN	22.1683	NaN	NaN	NaN	NaN	NaN	NaN	NaN		0.32272	NA	3	6
ACY1;ABHD14A-ACY1	Aminoacylase-1	Q03154;C9JMV9	NaN	NaN	NaN	NaN	NaN	NaN	NaN	NaN	NaN	NaN	NaN	NaN	NaN	NaN	NaN	NaN	24.6703	NaN	NaN	NaN	NaN	NaN	NaN	NaN	NaN	NaN	NaN	NaN	NaN	NaN	NaN	NaN	NaN	NaN	NaN	NaN	NaN	NaN	NaN		0.32272	NA	4	27
ACYP1	Acylphosphatase;Acylphosphatase-1	G3V2U7;P07311	NaN	NaN	NaN	24.0854	NaN	NaN	NaN	NaN	NaN	NaN	22.835	NaN	NaN	NaN	NaN	NaN	NaN	NaN	22.4224	NaN	NaN	NaN	NaN	NaN	NaN	NaN	NaN	NaN	NaN	NaN	NaN	22.3805	NaN	22.388	22.821	22.5923	NaN	NaN	22.8978		0.483165	NA	6	54	SJH1
ACYP2	Acylphosphatase-2;Acylphosphatase	U3KPX8;U3KQL2;P14621;U3KPX1;E9PF46;F8WA34	NaN	NaN	NaN	NaN	NaN	NaN	NaN	NaN	NaN	NaN	NaN	NaN	NaN	NaN	NaN	NaN	NaN	NaN	NaN	NaN	NaN	NaN	NaN	NaN	NaN	NaN	NaN	NaN	NaN	NaN	NaN	NaN	NaN	NaN	NaN	NaN	NaN	19.9969	NaN		0.32272	NA	2	6
ADA	Adenosine deaminase	P00813;F5GWI4;F5GXW0	23.7492	23.2961	23.2197	24.0608	NaN	NaN	NaN	NaN	NaN	23.8288	24.1488	23.8858	NaN	NaN	NaN	22.6705	23.2448	NaN	NaN	23.4551	23.0261	24.8481	23.8093	24.6096	NaN	NaN	NaN	25.6622	24.6811	25.3578	24.2961	24.7594	25.1055	NaN	NaN	22.4396	25.217	25.0275	25.5926	+	8.30246	NA	12	142
ADAM10	Disintegrin and metalloproteinase domain-containing protein 10	O14672	23.0587	22.2127	22.8489	22.0536	NaN	NaN	NaN	NaN	NaN	22.0698	NaN	22.6387	23.1608	22.9429	23.1893	21.8705	NaN	NaN	22.9004	22.6909	22.9753	NaN	NaN	NaN	NaN	23.1331	22.5821	NaN	NaN	NaN	NaN	NaN	NaN	22.3831	22.3803	22.6446	NaN	22.851	21.2633	+	4.36024	NA	10	109
ADAM12	Disintegrin and metalloproteinase domain-containing protein 12	O43184	NaN	NaN	NaN	NaN	NaN	NaN	NaN	NaN	NaN	NaN	NaN	22.349	NaN	NaN	NaN	NaN	NaN	NaN	NaN	NaN	NaN	NaN	NaN	NaN	NaN	NaN	NaN	NaN	NaN	NaN	NaN	NaN	NaN	NaN	NaN	NaN	NaN	NaN	NaN		0.32272	NA	2	7
ADAM15	Disintegrin and metalloproteinase domain-containing protein 15	Q13444	NaN	NaN	NaN	NaN	NaN	NaN	NaN	NaN	NaN	NaN	NaN	NaN	19.0042	NaN	NaN	NaN	NaN	NaN	NaN	NaN	NaN	NaN	NaN	NaN	NaN	NaN	NaN	NaN	NaN	NaN	NaN	NaN	NaN	NaN	NaN	NaN	NaN	NaN	NaN		0.32272	NA	1	2
ADAM17	Disintegrin and metalloproteinase domain-containing protein 17	P78536	NaN	NaN	NaN	NaN	NaN	NaN	NaN	NaN	NaN	NaN	NaN	NaN	NaN	NaN	NaN	NaN	NaN	NaN	NaN	NaN	NaN	NaN	NaN	NaN	NaN	NaN	NaN	NaN	NaN	NaN	NaN	NaN	NaN	NaN	NaN	NaN	NaN	NaN	21.0242		0.32272	NA	2	11
ADAM9	Disintegrin and metalloproteinase domain-containing protein 9	Q13443;A0AVL1;F8WC54	NaN	NaN	NaN	NaN	24.2961	24.6811	25.0691	24.6376	24.4614	24.2463	23.9933	23.7389	23.5165	23.7594	22.8559	NaN	NaN	NaN	25.0567	24.5165	24.3443	24.3511	24.6486	24.5926	24.3778	24.3975	24.8385	23.9134	23.123	23.9584	23.895	24.0935	24.5165	24.7182	24.4041	23.9406	NaN	23.7594	23.5522	+	4.90111	NA	13	222
ADAR	Double-stranded RNA-specific adenosine deaminase	P55265;H0YCK3	25.7077	25.8576	25.9111	25.8717	25.7569	25.3844	25.1908	25.2643	24.8764	24.9716	25.0443	24.6264	25.0567	25.0105	24.9584	25.2821	25.4362	24.7077	26.7895	26.3762	26.2225	24.7895	25.0567	25.0894	25.558	25.0401	25.0732	25.4862	25.0233	25.275	25.0275	25.2643	25.3066	25.3975	25.5105	25.6096	26.4984	25.8409	25.3612	+	5.39166	NA	28	430
ADARB1	Double-stranded RNA-specific editase 1	P78563	NaN	NaN	NaN	NaN	NaN	NaN	NaN	NaN	NaN	20.4443	NaN	NaN	NaN	NaN	NaN	NaN	NaN	NaN	NaN	NaN	NaN	NaN	NaN	NaN	NaN	NaN	NaN	NaN	NaN	NaN	NaN	NaN	NaN	NaN	NaN	NaN	NaN	NaN	NaN		0.32272	NA	2	4
ADCK3	Atypical kinase ADCK3, mitochondrial	Q8NI60	NaN	NaN	NaN	NaN	22.9175	23.0682	NaN	NaN	NaN	NaN	NaN	NaN	NaN	NaN	NaN	NaN	NaN	NaN	NaN	NaN	NaN	NaN	NaN	NaN	NaN	NaN	NaN	NaN	NaN	NaN	NaN	NaN	NaN	NaN	NaN	NaN	NaN	NaN	NaN	+	2.80023	NA	5	25	FPW1
ADCK4	AarF domain-containing protein kinase 4	Q96D53;M0R001	NaN	23.1987	NaN	23.9672	22.9624	22.0996	22.7417	23.2821	23.4041	NaN	22.9999	NaN	22.6897	22.7522	NaN	22.144	23.4425	22.9945	NaN	22.9015	22.7843	22.6369	23.4923	22.0959	NaN	22.1616	NaN	22.3035	NaN	22.5921	23.3778	22.7075	22.8766	NaN	NaN	NaN	NaN	NaN	NaN	+	1.66053	NA	8	99
ADCY2	Adenylate cyclase type 2	A0A0A0MTM9;Q08462;D6REB8	NaN	NaN	NaN	NaN	NaN	NaN	NaN	NaN	22.0645	NaN	NaN	NaN	NaN	NaN	NaN	NaN	NaN	NaN	NaN	NaN	NaN	NaN	NaN	NaN	NaN	NaN	NaN	NaN	NaN	NaN	NaN	NaN	NaN	NaN	NaN	NaN	NaN	NaN	NaN		0.32272	NA	2	3
ADD1	Alpha-adducin	E7EV99;E7ENY0;P35611;A0A0A0MSR2;H0Y9H2	25.9089	26.2463	26.1776	25.9606	26.1194	25.6486	26.1253	25.7569	25.8904	24.632	24.8858	24.5404	25.5433	25.239	25.4551	24.5463	25.0359	24.4234	25.6431	25.5898	25.4457	25.3135	25.1642	25.0854	24.8433	25.0854	23.8481	25.3273	24.275	24.275	25.4707	25.1795	25.1527	25.9111	25.989	26.1352	27.0505	25.7645	25.3811	+	3.04513	NA	19	236
ADD2	Beta-adducin	P35612	NaN	NaN	23.3239	23.7895	24.0105	23.7389	24.8811	24.6757	24.945	23.5754	23.417	23.7895	NaN	23.7182	24.1488	NaN	NaN	NaN	24.0854	24.4041	24.1253	24.0105	24.0772	23.9225	NaN	NaN	NaN	NaN	NaN	NaN	NaN	23.48	23.3376	23.9672	24.0359	24.019	NaN	NaN	NaN	+	8.90338	NA	8	113
ADD3	Gamma-adducin	Q9UEY8	25.417	25.5135	24.7945	NaN	23.8093	NaN	23.8764	NaN	NaN	23.6096	NaN	NaN	NaN	23.4676	23.9406	24.0608	23.3239	24.3443	NaN	NaN	NaN	NaN	23.7995	NaN	NaN	24.0772	24.239	23.6649	NaN	NaN	24.019	23.8858	24.2021	24.5926	24.9316	24.9043	25.8504	24.1253	24.2021	+	3.6061	NA	11	111
ADGRL3;LPHN3	Latrophilin-3	E7EMR3;E7ES20;E7ENK1;E7ESV6;E7EUP0;E7EX52;E7EN28;E9PBG4;E7EW95;E7EVD6;E7ETE3;E7EUW2;Q9HAR2;A0A0A0MTH7;H0Y9K5	NaN	NaN	NaN	NaN	NaN	NaN	NaN	NaN	NaN	NaN	NaN	NaN	NaN	NaN	NaN	NaN	NaN	NaN	NaN	22.1831	22.7735	NaN	NaN	NaN	NaN	NaN	NaN	NaN	NaN	NaN	NaN	NaN	NaN	NaN	NaN	NaN	NaN	NaN	NaN	+	2.49101	NA	5	9	PB1
ADH5	Alcohol dehydrogenase class-3	P11766	27.2625	27.5969	26.8623	28.1312	27.0296	26.9089	27.1115	27.0084	26.8385	27.0296	27.1214	26.6181	26.8741	26.8623	27.3745	27.1795	27.2803	27.5609	27.0914	26.5898	26.5624	27.524	26.9977	27.3325	26.7645	26.7129	26.4999	27.3828	26.4488	27.189	27.141	26.4938	27.524	26.8858	26.5898	26.8385	25.6376	26.9977	27.17		0.432145	NA	19	512
ADI1	1,2-dihydroxy-3-keto-5-methylthiopentene dioxygenase	Q9BV57;A0A0G2JQN5	NaN	NaN	NaN	NaN	NaN	NaN	NaN	NaN	NaN	NaN	NaN	NaN	NaN	NaN	NaN	NaN	NaN	NaN	NaN	NaN	NaN	NaN	21.9662	NaN	NaN	NaN	NaN	NaN	NaN	22.1134	NaN	NaN	NaN	NaN	21.478	NaN	NaN	NaN	NaN		0.214151	NA	4	19
ADK	Adenosine kinase	P55263	NaN	NaN	NaN	NaN	NaN	NaN	NaN	NaN	NaN	22.4658	22.3772	NaN	NaN	NaN	NaN	NaN	NaN	NaN	NaN	NaN	NaN	NaN	NaN	NaN	22.5738	NaN	NaN	NaN	NaN	NaN	NaN	NaN	NaN	NaN	22.8511	22.893	21.0031	NaN	NaN	+	1.6259	NA	6	52
ADNP	Activity-dependent neuroprotector homeobox protein	Q9H2P0	24.0691	24.4041	24.3712	22.8265	23.1728	23.4041	23.1112	23.0108	23.0476	NaN	NaN	NaN	24.1174	23.9495	24.5105	23.5983	23.7695	22.9959	26.6865	26.7518	26.7895	24.4041	25.0935	24.275	22.819	23.3101	22.382	23.7895	23.2241	23.8288	23.417	23.3645	23.8481	24.391	23.9495	23.9672	25.1719	24.9089	24.8288	+	21.182	NA	29	267
ADO	2-aminoethanethiol dioxygenase	Q96SZ5	NaN	NaN	NaN	NaN	NaN	NaN	NaN	NaN	NaN	NaN	NaN	NaN	NaN	NaN	NaN	NaN	NaN	NaN	NaN	NaN	NaN	NaN	NaN	NaN	NaN	NaN	NaN	NaN	NaN	NaN	NaN	NaN	NaN	23.48	NaN	NaN	NaN	NaN	NaN		0.32272	NA	6	16
ADPGK	ADP-dependent glucokinase	Q9BRR6	22.7355	22.0513	22.3438	23.8481	23.9495	24.217	NaN	23.2194	23.6865	25.3205	25.3745	25.0105	23.4923	23.654	23.9043	22.8403	23.8764	23.2961	23.1064	22.8832	23.0234	23.2961	NaN	23.0979	23.5638	23.867	23.2821	NaN	22.8107	NaN	NaN	23.2821	23.18	23.052	23.1833	23.2821	25.0894	22.9862	23.632	+	5.56581	NA	8	128
ADPRHL2	Poly(ADP-ribose) glycohydrolase ARH3	Q9NX46	23.9847	NaN	24.002	23.7492	24.239	24.1871	NaN	23.7695	23.9134	24.002	23.7594	23.1053	24.5105	24.0935	NaN	23.9043	23.8576	23.8481	NaN	NaN	NaN	23.6096	NaN	23.2678	23.9406	23.8576	NaN	24.3031	23.9495	NaN	NaN	23.632	NaN	24.239	24.0105	24.4984	NaN	24.8142	23.2431		0.517741	NA	9	86
ADRBK1;ADRBK2	Beta-adrenergic receptor kinase 1;Beta-adrenergic receptor kinase 2	P25098;Q8N433;E9PRV7;P35626	NaN	NaN	NaN	NaN	NaN	NaN	NaN	NaN	22.1692	22.1117	NaN	NaN	NaN	22.4772	21.8865	NaN	NaN	NaN	NaN	NaN	NaN	NaN	20.9528	21.3934	22.2295	NaN	NaN	NaN	NaN	NaN	NaN	NaN	NaN	NaN	NaN	NaN	NaN	21.7314	NaN		0.423744	NA	3	27
ADRM1	Proteasomal ubiquitin receptor ADRM1	Q16186;A0A087WX59	24.2317	24.7286	24.3031	NaN	23.7995	NaN	NaN	NaN	23.8093	NaN	NaN	22.8957	23.0182	23.5285	24.391	23.6865	NaN	NaN	22.8185	23.0661	22.7272	22.1412	22.3802	21.809	22.7757	NaN	24.8044	NaN	23.0994	NaN	22.3017	22.897	NaN	23.3778	24.8433	24.4862	24.6757	22.2357	22.6798	+	1.41689	NA	7	80
ADSL	Adenylosuccinate lyase	P30566;A0A0A6YY92;A0A096LNY6	24.4738	23.9847	24.0359	25.0148	24.9672	24.7129	23.9406	24.0275	23.867	24.391	24.2535	23.4298	24.3844	24.2678	24.4551	25.0894	24.8191	25.0443	24.5105	24.5165	24.7234	25.0854	24.9225	25.2856	23.5638	24.275	23.7077	24.0691	25.0732	24.2463	24.3376	24.5165	23.976	24.5045	24.4862	24.8717	25.9225	24.5926	24.5522	+	2.06073	NA	13	197
ADSS	Adenylosuccinate synthetase isozyme 2	P30520	24.8717	25.1095	25.3477	NaN	24.5463	24.6595	24.5812	24.9316	24.7024	25.3101	25.5955	25.3239	26.0443	25.5725	26.1585	24.3031	23.7695	24.5045	24.5638	24.3778	24.2607	25.0275	24.6865	24.5638	24.0359	24.7695	NaN	25.417	25.0772	25.0813	26.0854	25.6784	24.5404	24.6595	24.7492	24.4614	25.9672	24.8764	24.8481	+	3.33414	NA	11	225
AEBP2	Zinc finger protein AEBP2	Q6ZN18;F5GZR7;G5EA50	NaN	NaN	NaN	NaN	NaN	NaN	NaN	NaN	NaN	NaN	NaN	NaN	NaN	NaN	NaN	NaN	NaN	NaN	20.4958	NaN	NaN	NaN	NaN	NaN	NaN	NaN	NaN	NaN	NaN	NaN	NaN	NaN	NaN	NaN	NaN	NaN	NaN	NaN	NaN		0.32272	NA	2	3
AES	Amino-terminal enhancer of split	Q08117;K7EQH5	23.0685	NaN	NaN	NaN	NaN	NaN	NaN	NaN	21.9736	NaN	22.4816	NaN	NaN	NaN	NaN	NaN	20.9572	NaN	22.7785	21.7321	22.7321	NaN	21.0485	NaN	NaN	NaN	NaN	NaN	NaN	NaN	NaN	22.0379	NaN	NaN	21.8637	NaN	NaN	21.5292	NaN		0.816792	NA	3	46	PB1
AFAP1	Actin filament-associated protein 1	Q8N556	NaN	NaN	23.3645	NaN	NaN	23.5754	NaN	NaN	NaN	NaN	NaN	NaN	NaN	NaN	NaN	NaN	NaN	NaN	NaN	NaN	NaN	NaN	NaN	NaN	24.0443	23.5285	23.7182	NaN	NaN	NaN	NaN	NaN	NaN	NaN	NaN	NaN	NaN	NaN	NaN	+	4.53943	NA	8	31	RN1
AFAP1L2	Actin filament-associated protein 1-like 2	Q8N4X5	NaN	NaN	NaN	NaN	NaN	NaN	NaN	NaN	NaN	NaN	NaN	NaN	NaN	NaN	NaN	NaN	NaN	NaN	NaN	NaN	NaN	NaN	NaN	NaN	NaN	23.5522	NaN	NaN	NaN	NaN	NaN	NaN	NaN	24.002	23.8576	23.895	NaN	NaN	NaN	+	8.0614	NA	9	30	SJH1
AFF4	AF4/FMR2 family member 4	Q9UHB7	NaN	NaN	NaN	NaN	NaN	NaN	NaN	NaN	NaN	NaN	NaN	NaN	NaN	NaN	NaN	NaN	NaN	NaN	NaN	NaN	NaN	NaN	NaN	NaN	NaN	NaN	NaN	NaN	17.6936	NaN	NaN	NaN	NaN	NaN	NaN	NaN	NaN	NaN	NaN		0.32272	NA	6	29
AFG3L2	AFG3-like protein 2	Q9Y4W6	25.5898	25.6237	25.1871	25.2058	24.2096	24.4738	24.9406	25.0854	24.867	24.8858	24.9316	24.5404	25.3712	24.7389	25.5926	24.7129	24.3778	25.1757	24.9716	24.6153	24.632	25.7208	25.1719	25.2714	24.1642	24.5926	24.0935	25.4892	25.5315	25.4488	25.5841	25.2926	25.9977	24.2317	23.7389	24.1488	25.767	24.654	24.6431	+	3.26548	NA	20	281
AGA	N(4)-(beta-N-acetylglucosaminyl)-L-asparaginase;Glycosylasparaginase alpha chain;Glycosylasparaginase beta chain	H0Y9C7;P20933	NaN	NaN	NaN	NaN	NaN	NaN	NaN	NaN	NaN	NaN	NaN	NaN	NaN	NaN	NaN	NaN	NaN	NaN	NaN	NaN	NaN	NaN	NaN	NaN	NaN	NaN	NaN	NaN	NaN	NaN	NaN	NaN	NaN	NaN	NaN	NaN	NaN	20.7338	NaN		0.32272	NA	1	28
AGAP1	Arf-GAP with GTPase, ANK repeat and PH domain-containing protein 1	Q9UPQ3;A0A087X1U1;F5GXM9;E7EUN2	NaN	NaN	NaN	NaN	NaN	NaN	NaN	NaN	NaN	NaN	NaN	NaN	NaN	NaN	NaN	NaN	NaN	NaN	NaN	NaN	NaN	NaN	NaN	NaN	NaN	NaN	NaN	NaN	NaN	NaN	NaN	NaN	NaN	NaN	21.6097	NaN	NaN	21.5473	NaN		0.264047	NA	5	23
AGAP3	Arf-GAP with GTPase, ANK repeat and PH domain-containing protein 3	Q96P47	NaN	NaN	NaN	NaN	22.8752	NaN	NaN	NaN	NaN	22.1253	NaN	NaN	NaN	NaN	NaN	NaN	NaN	NaN	22.7402	NaN	NaN	22.923	NaN	23.4298	22.7408	NaN	NaN	NaN	NaN	NaN	NaN	NaN	22.0021	NaN	NaN	22.2815	NaN	NaN	NaN		0.485918	NA	5	39	RK1
AGFG1	Arf-GAP domain and FG repeat-containing protein 1	P52594;C9J2I0;B8ZZY2	23.5404	NaN	23.895	NaN	23.6209	23.654	23.9134	23.6971	23.6865	23.5045	23.3511	24.2961	NaN	23.6096	23.5638	23.6431	24.0443	NaN	23.6431	23.6971	23.8764	23.1967	23.8481	23.2961	23.7286	NaN	23.4676	24.0275	NaN	23.417	NaN	23.8576	NaN	22.9115	NaN	23.5522	NaN	NaN	23.6865		0.123985	NA	5	88
AGFG2	Arf-GAP domain and FG repeat-containing protein 2	O95081;H7BZA5	NaN	NaN	NaN	NaN	NaN	NaN	NaN	NaN	NaN	NaN	NaN	NaN	NaN	NaN	NaN	NaN	NaN	NaN	NaN	NaN	NaN	NaN	NaN	NaN	NaN	NaN	NaN	NaN	NaN	20.5303	NaN	NaN	NaN	NaN	NaN	NaN	NaN	NaN	NaN		0.32272	NA	2	9
AGGF1	Angiogenic factor with G patch and FHA domains 1	Q8N302	NaN	NaN	NaN	NaN	NaN	NaN	NaN	NaN	NaN	NaN	NaN	NaN	NaN	NaN	NaN	NaN	NaN	NaN	NaN	NaN	NaN	NaN	NaN	NaN	NaN	NaN	NaN	NaN	NaN	NaN	NaN	NaN	NaN	NaN	NaN	21.4308	NaN	NaN	NaN		0.32272	NA	1	2
AGK	Acylglycerol kinase, mitochondrial	E9PC15;Q53H12;E9PG39	25.6181	25.5667	24.8142	25.5725	24.6264	25.1757	24.3975	NaN	23.48	22.892	24.3778	22.9844	24.4551	24.2821	25.0854	24.6918	24.4862	25.5955	25.8166	25.2244	25.772	26.2354	25.5955	25.4676	26.7895	25.8858	26.3101	25.3877	25.2058	24.6096	24.5754	25.4008	25.4614	25.8623	25.0772	24.7129	23.1486	25.2961	25.1371	+	3.83038	NA	18	285
AGL	Glycogen debranching enzyme;4-alpha-glucanotransferase;Amylo-alpha-1,6-glucosidase	P35573	23.4676	23.9584	24.2317	24.3511	24.8433	24.6757	24.4738	24.002	24.1015	24.3975	24.0275	24.0526	23.654	24.0526	24.2096	23.5522	23.8481	23.5404	23.9406	23.6649	23.8858	24.6431	23.9406	24.4425	NaN	NaN	NaN	24.7492	24.6703	24.8191	25.1946	24.4041	25.4234	NaN	NaN	NaN	24.4862	23.3778	24.2891	+	7.54303	NA	25	242
AGO1	Protein argonaute-1;Protein argonaute	Q9UL18;Q5TA58	23.2821	23.5638	23.9316	23.099	NaN	23.2535	23.48	23.2145	23.3239	23.0906	NaN	NaN	NaN	NaN	23.3645	NaN	NaN	22.8096	23.867	23.3778	23.5404	23.0125	NaN	24.3578	NaN	23.1394	NaN	23.2961	23.1718	NaN	23.2535	23.3778	NaN	NaN	NaN	23.0581	NaN	23.3239	23.0012		0.63373	NA	16	126
AGO2	Protein argonaute-2	Q9UKV8	NaN	NaN	NaN	NaN	NaN	NaN	NaN	NaN	NaN	NaN	NaN	NaN	NaN	NaN	NaN	NaN	NaN	NaN	NaN	NaN	NaN	22.4458	NaN	23.1181	NaN	NaN	NaN	NaN	NaN	NaN	NaN	NaN	23.1116	NaN	NaN	NaN	NaN	NaN	NaN		1.0965	NA	11	21	RK1
AGPAT1	1-acyl-sn-glycerol-3-phosphate acyltransferase alpha	Q99943	NaN	NaN	NaN	22.3145	NaN	NaN	22.6907	22.922	22.9486	NaN	NaN	NaN	NaN	NaN	NaN	NaN	23.1548	23.1184	NaN	NaN	22.5701	23.2821	NaN	23.1917	23.0144	23.3101	22.7506	NaN	NaN	23.044	NaN	NaN	23.1153	22.6391	NaN	NaN	25.2643	23.5983	23.1603	+	1.88465	NA	4	94
AGPAT3	1-acyl-sn-glycerol-3-phosphate acyltransferase gamma	Q9NRZ7;C9JL26	NaN	NaN	NaN	NaN	NaN	NaN	21.8808	NaN	NaN	NaN	NaN	NaN	NaN	NaN	NaN	NaN	NaN	NaN	NaN	NaN	NaN	NaN	NaN	NaN	NaN	NaN	NaN	NaN	NaN	NaN	NaN	NaN	NaN	NaN	NaN	NaN	NaN	NaN	NaN		0.32272	NA	4	10
AGPAT4	1-acyl-sn-glycerol-3-phosphate acyltransferase delta	Q9NRZ5	NaN	NaN	NaN	NaN	NaN	NaN	NaN	NaN	NaN	NaN	NaN	NaN	NaN	NaN	NaN	NaN	NaN	NaN	NaN	NaN	NaN	NaN	NaN	NaN	NaN	NaN	NaN	NaN	NaN	NaN	NaN	NaN	NaN	NaN	20.6058	NaN	NaN	NaN	NaN		0.32272	NA	4	9
AGPAT5	1-acyl-sn-glycerol-3-phosphate acyltransferase epsilon	Q9NUQ2	NaN	NaN	NaN	NaN	NaN	NaN	NaN	24.5696	24.4738	NaN	NaN	NaN	NaN	NaN	NaN	NaN	NaN	NaN	NaN	NaN	NaN	24.3578	NaN	23.7286	24.9361	NaN	NaN	NaN	24.48	24.1488	NaN	24.3443	24.7945	NaN	NaN	NaN	NaN	NaN	NaN		1.12038	NA	7	43
AGPAT6	Glycerol-3-phosphate acyltransferase 4	Q86UL3	NaN	NaN	NaN	NaN	NaN	NaN	NaN	NaN	NaN	NaN	NaN	NaN	NaN	NaN	NaN	NaN	NaN	NaN	NaN	NaN	NaN	NaN	NaN	NaN	NaN	NaN	21.6096	NaN	NaN	NaN	NaN	NaN	NaN	NaN	NaN	NaN	NaN	NaN	NaN		0.32272	NA	1	1
AGPAT9	Glycerol-3-phosphate acyltransferase 3	Q53EU6	NaN	NaN	NaN	NaN	NaN	NaN	NaN	NaN	NaN	23.9847	23.8385	23.7286	23.6865	23.9225	23.9847	NaN	NaN	NaN	NaN	NaN	NaN	23.0513	NaN	23.0245	NaN	NaN	NaN	24.0691	NaN	24.1565	24.0443	NaN	24.5812	NaN	NaN	NaN	NaN	NaN	NaN	+	4.05362	NA	5	47
AGPS	Alkyldihydroxyacetonephosphate synthase, peroxisomal	O00116	25.6012	25.5522	25.632	25.1871	25.2643	25.4551	25.7024	25.5783	25.7234	25.5522	25.7129	25.8811	25.4892	25.5869	25.7234	24.5045	24.7286	24.9803	25.5638	25.2207	25.4707	25.0401	25.5404	25.5404	25.1833	24.9134	24.7286	26.1738	25.9517	25.8788	25.5225	25.7594	24.976	25.065	25.0443	25.3205	NaN	24.867	24.9316	+	5.12367	NA	16	311
AGRN	Agrin;Agrin N-terminal 110 kDa subunit;Agrin C-terminal 110 kDa subunit;Agrin C-terminal 90 kDa fragment;Agrin C-terminal 22 kDa fragment	O00468;A0A087X208	24.5754	25.2891	25.2499	23.4923	24.0935	24.6153	25.3031	25.2996	25.3712	25.0062	25.2961	25.7771	25.3943	25.2607	25.6403	23.9406	22.7356	23.7995	24.3975	24.5105	24.3578	23.8385	24.0359	23.5754	22.1662	24.9539	25.3135	26.5898	26.0505	25.9225	24.4488	25.0484	25.4073	21.3753	NaN	NaN	24.4425	24.8858	24.6649	+	6.8756	NA	35	435
TIMP1	Metalloproteinase inhibitor 1	Q5H9A7;H0Y789;P01033	NaN	NaN	NaN	NaN	NaN	NaN	NaN	NaN	NaN	NaN	21.4797	NaN	NaN	NaN	NaN	NaN	NaN	NaN	NaN	NaN	NaN	NaN	NaN	NaN	NaN	NaN	NaN	NaN	NaN	NaN	NaN	NaN	NaN	NaN	NaN	NaN	NaN	NaN	NaN		0.32272	MES1	1	12
AGTPBP1	Cytosolic carboxypeptidase 1	J3KNS1;Q9UPW5	NaN	NaN	NaN	NaN	NaN	NaN	NaN	NaN	NaN	NaN	NaN	NaN	NaN	NaN	NaN	NaN	NaN	NaN	NaN	NaN	NaN	NaN	NaN	NaN	NaN	NaN	NaN	NaN	NaN	NaN	NaN	NaN	NaN	NaN	NaN	21.5688	NaN	NaN	NaN		0.32272	NA	4	3
AGTRAP	Type-1 angiotensin II receptor-associated protein	Q6RW13	NaN	NaN	NaN	NaN	NaN	NaN	NaN	NaN	NaN	NaN	NaN	NaN	NaN	NaN	NaN	NaN	NaN	NaN	NaN	NaN	NaN	NaN	NaN	NaN	NaN	NaN	NaN	NaN	NaN	NaN	NaN	NaN	NaN	NaN	NaN	NaN	NaN	NaN	22.1795		0.32272	NA	1	45
AHCTF1	Protein ELYS	Q8WYP5	24.002	23.7895	23.9134	22.2003	23.0487	23.6865	22.6019	NaN	22.7932	NaN	NaN	NaN	22.8666	22.977	23.7182	23.2123	23.48	23.3376	24.1332	23.5522	23.8093	NaN	22.7198	23.3101	23.076	NaN	NaN	NaN	NaN	NaN	NaN	NaN	NaN	NaN	NaN	22.6834	23.867	23.6209	23.3511	+	6.0872	NA	21	137
AHCY	Adenosylhomocysteinase	P23526	28.4314	28.6798	28.2262	28.5315	28.7708	28.604	28.4591	28.5826	28.3662	28.258	28.1842	28.4154	28.3992	28.7195	28.4274	28.4394	28.2399	28.217	29.3303	29.2262	29.5165	29.6612	30.0737	29.9814	28.4512	28.1507	28.3282	28.8142	29.0137	28.5754	28.2399	28.49	28.003	28.5682	28.6998	28.4976	24.6264	29.3452	28.7771	+	5.96456	NA	27	693
AHCYL1	Putative adenosylhomocysteinase 2	O43865	25.6703	26.1757	25.4831	25.2926	25.9157	25.8336	26.2926	26.7518	26.5725	25.7234	26.0505	26.002	25.7771	25.7796	26.0813	25.797	25.8599	26.1757	25.002	24.2317	24.7129	25.5869	25.6403	25.9111	25.8647	25.6237	25.8019	26.3511	25.9933	26.3101	26.441	26.1507	25.141	NaN	NaN	NaN	24.654	26.4041	25.8044	+	5.11385	NA	15	262
AHCYL2	Putative adenosylhomocysteinase 3;Adenosylhomocysteinase	Q96HN2;H0Y8B3	NaN	NaN	23.0618	NaN	NaN	22.8975	NaN	NaN	NaN	NaN	NaN	22.0946	NaN	23.1597	22.8824	NaN	23.2061	NaN	NaN	NaN	NaN	NaN	NaN	NaN	NaN	NaN	NaN	23.5754	NaN	23.3511	NaN	NaN	NaN	NaN	22.8854	22.2063	NaN	NaN	NaN		0.723361	NA	14	48
AHDC1	AT-hook DNA-binding motif-containing protein 1	Q5TGY3	NaN	NaN	NaN	NaN	22.3494	22.4235	NaN	NaN	NaN	NaN	NaN	NaN	NaN	NaN	NaN	NaN	NaN	NaN	NaN	22.4157	NaN	NaN	NaN	NaN	NaN	NaN	NaN	NaN	NaN	NaN	NaN	NaN	NaN	NaN	NaN	NaN	NaN	NaN	NaN	+	1.43632	NA	4	24	FPW1
AHNAK	Neuroblast differentiation-associated protein AHNAK	Q09666	30.7129	31.0017	30.9539	30.2869	30.2979	30.1604	30.8534	30.6458	30.7533	30.7771	31.13	30.9117	30.7927	30.7927	30.8756	31.4727	31.5978	31.7573	NaN	NaN	NaN	29.2376	29.1115	28.9622	31.3142	31.4032	31.4284	30.8608	30.7613	30.6544	30.9677	30.8004	31.1053	27.1115	26.8973	28.3452	29.5718	29.9814	29.8445	+	17.9837	NA	291	5760
AHNAK2	Protein AHNAK2	Q8IVF2	NaN	23.7286	22.54	25.9672	27.1015	26.6458	24.7594	24.317	24.6971	27.3494	28.0608	27.3828	23.632	23.5285	24.4362	24.5812	24.4298	25.4614	NaN	NaN	NaN	NaN	NaN	NaN	NaN	NaN	NaN	25.4298	25.6568	25.3239	24.1332	24.5696	24.9977	NaN	NaN	NaN	24.9933	24.6376	24.2678	+	10.1739	NA	66	376
AHR	Aryl hydrocarbon receptor	P35869	NaN	NaN	NaN	NaN	NaN	NaN	NaN	NaN	NaN	NaN	NaN	NaN	22.621	NaN	NaN	NaN	NaN	NaN	NaN	NaN	NaN	NaN	NaN	NaN	NaN	NaN	NaN	NaN	22.0073	NaN	NaN	NaN	NaN	NaN	NaN	NaN	NaN	NaN	NaN		0.268787	NA	3	14
AHSA1	Activator of 90 kDa heat shock protein ATPase homolog 1	O95433;G3V438;H0YJG7	25.217	24.7338	24.1253	24.0691	25.3877	25.9428	25.6431	25.4676	25.1253	25.3679	24.7543	25.141	24.558	24.7695	NaN	25.8044	25.5285	25.7312	NaN	25.3239	25.0894	26.2996	26.2926	25.9202	25.8069	25.6292	25.6486	25.4862	25.7103	25.3679	25.6486	25.7771	25.9694	26.2096	25.9338	26.2188	24.6971	25.1449	25.5754	+	4.17664	NA	12	297
AIDA	Axin interactor, dorsalization-associated protein	Q96BJ3	NaN	NaN	NaN	NaN	NaN	NaN	NaN	NaN	NaN	NaN	NaN	NaN	NaN	NaN	NaN	NaN	NaN	23.4041	NaN	23.2961	23.1365	NaN	NaN	NaN	NaN	NaN	NaN	NaN	NaN	NaN	NaN	NaN	NaN	NaN	NaN	23.5522	NaN	NaN	NaN		0.729956	NA	6	38	PB1
AIF1L	Allograft inflammatory factor 1-like	Q9BQI0;Q5JUP3	NaN	NaN	NaN	NaN	NaN	NaN	NaN	NaN	NaN	NaN	NaN	NaN	NaN	21.2874	NaN	NaN	NaN	NaN	NaN	NaN	NaN	NaN	NaN	NaN	NaN	NaN	NaN	NaN	NaN	NaN	NaN	NaN	NaN	NaN	NaN	NaN	NaN	NaN	NaN		0.32272	NA	2	3
AIFM1	Apoptosis-inducing factor 1, mitochondrial	O95831	27.0084	26.8973	26.7771	25.8599	25.9338	25.7415	26.204	26.0338	25.9998	27.5463	27.3745	27.4862	26.6181	26.7518	27.3578	26.4298	26.8385	26.8741	26.5898	26.5536	26.5492	26.189	26.5682	25.9066	26.8019	26.2077	26.4815	26.9316	27.7645	26.8142	26.3629	26.7895	27.4862	26.9539	26.976	27.3494	26.9202	26.7895	26.6181	+	3.51769	NA	24	446
AIM1	Absent in melanoma 1 protein	A0A0J9YWL0;Q9Y4K1	25.0401	24.8858	24.918	24.8528	24.5754	24.6096	NaN	NaN	22.1051	NaN	NaN	NaN	23.6431	23.9316	24.1946	NaN	NaN	NaN	NaN	NaN	NaN	NaN	NaN	NaN	23.0535	23.4551	22.9795	22.7954	22.6171	NaN	NaN	NaN	NaN	NaN	NaN	NaN	24.8717	22.6779	23.9847	+	10.7785	NA	20	127
AIMP1	Aminoacyl tRNA synthase complex-interacting multifunctional protein 1;Endothelial monocyte-activating polypeptide 2	Q12904	25.9338	25.9781	26.317	27.141	25.902	25.8599	25.6865	25.8811	25.9955	25.8215	26.346	26.3222	26.4908	26.3844	26.3205	25.9428	25.5696	25.8717	25.6513	26.0148	25.8481	26.5478	26.5404	26.1946	25.0854	25.8973	25.9738	26.4425	25.4234	26.3187	26.2133	25.8858	26.0359	26.2002	26.5566	26.4378	NaN	26.4234	26.1194		0.451744	NA	14	436
AIMP2	Aminoacyl tRNA synthase complex-interacting multifunctional protein 2	Q13155;A8MU58;F8W950	24.2244	24.5045	24.5926	NaN	25.1135	24.9933	24.8717	23.6971	24.5404	24.5225	24.5696	24.141	24.0526	24.1253	25.2535	23.9134	24.4984	24.654	24.4425	24.8717	24.9803	25.5344	24.3101	24.7846	24.2961	24.7895	23.7796	25.1604	24.4984	25.0401	24.9225	24.867	24.9495	24.9716	24.0275	25.0772	NaN	25.1055	24.8093		0.0408955	NA	6	154
AIP	AH receptor-interacting protein	O00170;E9PMH2	25.0359	24.6811	24.945	24.3376	NaN	24.217	25.217	25.341	24.918	25.6264	25.5667	25.0935	25.1527	25.019	25.8647	25.0443	25.3239	25.228	25.1757	25.2856	25.3443	24.918	25.5667	25.1214	24.9977	24.8764	25.2714	25.0975	25.5315	24.895	24.5285	24.9847	25.3943	24.5754	24.4298	24.9933	25.8264	25.3545	25.1015	+	2.12069	NA	11	169
AJUBA	LIM domain-containing protein ajuba	Q96IF1	NaN	NaN	NaN	NaN	NaN	NaN	NaN	NaN	NaN	NaN	NaN	NaN	NaN	NaN	NaN	NaN	22.3068	NaN	NaN	NaN	NaN	NaN	NaN	NaN	NaN	NaN	NaN	NaN	NaN	NaN	NaN	NaN	NaN	NaN	NaN	NaN	NaN	NaN	NaN		0.32272	NA	3	6
AK1	Adenylate kinase isoenzyme 1	Q5T9B7;P00568;H0Y4J6	25.7945	25.8599	25.9066	25.0105	24.019	23.5045	25.8973	25.6676	25.8858	26.1312	26.2535	26.1604	26.7389	26.1852	26.1795	25.0567	25.7182	25.8811	25.6649	25.6568	25.6376	25.6998	24.7182	25.4831	26.17	25.6153	26.3629	25.3135	25.4041	25.141	26.0484	25.558	26.7518	27.1507	26.8858	26.8019	NaN	24.0275	25.3511	+	6.48325	NA	14	396
AK2	Adenylate kinase 2, mitochondrial;Adenylate kinase 2, mitochondrial, N-terminally processed;Adenylate kinase 2, mitochondrial	P54819;F8W1A4;F8VZG5;F8VY04;G3V213	26.2299	26.4953	26.2114	26.0629	25.9628	25.9933	26.632	26.6595	26.2589	26.5898	26.3325	26.3307	26.217	26.3084	26.3031	25.9338	26.3528	26.1115	25.0484	25.2058	25.1015	25.5374	25.5898	25.4862	25.9495	25.9495	25.1095	26.1234	26.2426	26.6865	26.5566	26.189	26.976	26.002	26.038	26.5754	NaN	25.9293	25.5255	+	3.82388	NA	18	296
AK3	GTP:AMP phosphotransferase AK3, mitochondrial	Q9UIJ7	24.7846	24.1795	24.7338	24.3975	24.558	24.6096	25.0359	24.989	25.2096	25.065	25.002	25.0062	24.5463	24.3239	24.7441	25.0105	24.317	24.6971	24.3101	24.6811	24.3778	24.8764	24.6595	24.7182	25.4707	25.5225	24.0526	25.7234	25.604	25.6153	25.2856	25.0567	24.7796	NaN	NaN	24.9225	NaN	24.6431	24.2961	+	3.14763	NA	14	194
AK4	Adenylate kinase 4, mitochondrial	P27144;D3DQ64	NaN	NaN	NaN	NaN	NaN	NaN	NaN	NaN	NaN	NaN	NaN	NaN	NaN	NaN	NaN	NaN	NaN	NaN	24.0359	24.7338	24.9271	NaN	NaN	NaN	NaN	NaN	NaN	NaN	NaN	NaN	NaN	NaN	NaN	NaN	NaN	NaN	NaN	NaN	NaN	+	12.1166	NA	6	19	PB1
AK5	Adenylate kinase isoenzyme 5	Q9Y6K8	NaN	21.1378	NaN	NaN	NaN	NaN	NaN	NaN	NaN	NaN	NaN	NaN	NaN	NaN	NaN	NaN	NaN	NaN	NaN	NaN	NaN	NaN	NaN	NaN	NaN	NaN	NaN	NaN	NaN	NaN	NaN	NaN	NaN	NaN	NaN	NaN	NaN	NaN	NaN		0.32272	NA	3	5
AKAP1	A-kinase anchor protein 1, mitochondrial	Q92667	21.5317	NaN	NaN	NaN	NaN	NaN	NaN	NaN	NaN	NaN	NaN	NaN	NaN	NaN	NaN	NaN	NaN	21.0094	NaN	NaN	NaN	NaN	NaN	NaN	NaN	NaN	NaN	NaN	NaN	NaN	NaN	NaN	NaN	NaN	NaN	NaN	NaN	NaN	NaN		0.267532	NA	4	59
AKAP10	A-kinase anchor protein 10, mitochondrial	O43572;E7EMD6	NaN	NaN	NaN	NaN	NaN	NaN	NaN	NaN	NaN	NaN	NaN	NaN	NaN	NaN	NaN	NaN	NaN	NaN	NaN	NaN	NaN	NaN	NaN	NaN	NaN	NaN	NaN	NaN	NaN	NaN	NaN	NaN	NaN	NaN	20.9233	NaN	NaN	NaN	NaN		0.32272	NA	2	18
AKAP11	A-kinase anchor protein 11	Q9UKA4	NaN	NaN	NaN	NaN	NaN	NaN	NaN	NaN	NaN	NaN	NaN	NaN	NaN	NaN	NaN	NaN	NaN	NaN	NaN	NaN	NaN	NaN	NaN	NaN	NaN	NaN	NaN	NaN	NaN	NaN	NaN	NaN	20.4723	NaN	NaN	NaN	NaN	NaN	NaN		0.32272	NA	4	7
ATP1B2	Sodium/potassium-transporting ATPase subunit beta-2	P14415;I3L1V9;I3L3J8	NaN	NaN	NaN	NaN	NaN	24.002	NaN	NaN	NaN	NaN	NaN	NaN	NaN	NaN	NaN	NaN	NaN	NaN	24.4425	24.2607	24.4923	NaN	NaN	NaN	NaN	NaN	NaN	NaN	NaN	NaN	NaN	NaN	NaN	NaN	NaN	NaN	NaN	NaN	23.4298	+	6.48836	AC	2	15	PB1
AKAP13	A-kinase anchor protein 13	Q12802;H0YMW2	NaN	NaN	NaN	NaN	NaN	NaN	NaN	NaN	NaN	NaN	22.6923	NaN	NaN	23.1986	NaN	NaN	NaN	NaN	NaN	NaN	NaN	NaN	NaN	NaN	NaN	NaN	NaN	23.2535	22.8978	NaN	23.0708	NaN	NaN	NaN	NaN	NaN	23.6649	NaN	NaN		0.368218	NA	10	57	SB2
AKAP17A	A-kinase anchor protein 17A	Q02040;X6RAJ1	NaN	NaN	NaN	NaN	NaN	NaN	NaN	NaN	NaN	NaN	NaN	NaN	NaN	NaN	NaN	NaN	NaN	NaN	NaN	NaN	NaN	NaN	NaN	NaN	NaN	NaN	NaN	NaN	NaN	NaN	NaN	NaN	NaN	NaN	NaN	NaN	NaN	NaN	22.6432		0.32272	NA	2	57
AKAP2	A-kinase anchor protein 2	Q9Y2D5;C9JVY5	23.4425	23.8481	24.0359	NaN	NaN	NaN	NaN	NaN	NaN	22.9484	23.2961	23.8288	NaN	NaN	NaN	NaN	NaN	NaN	23.391	23.3511	23.1317	NaN	NaN	NaN	NaN	23.7796	24.2317	NaN	22.572	NaN	NaN	NaN	NaN	NaN	NaN	NaN	NaN	NaN	NaN	+	5.79389	NA	11	78
AKAP8	A-kinase anchor protein 8	O43823	NaN	NaN	NaN	NaN	NaN	NaN	NaN	NaN	NaN	NaN	NaN	NaN	NaN	NaN	NaN	NaN	NaN	NaN	NaN	NaN	NaN	NaN	NaN	NaN	NaN	NaN	NaN	NaN	NaN	NaN	NaN	NaN	NaN	22.0054	NaN	21.327	NaN	NaN	NaN	+	2.39947	NA	7	36	SJH1
AKAP8L	A-kinase anchor protein 8-like	Q9ULX6	NaN	NaN	NaN	NaN	NaN	NaN	24.2535	NaN	NaN	NaN	22.954	NaN	NaN	NaN	NaN	NaN	NaN	NaN	NaN	24.239	24.48	23.4041	23.2961	NaN	NaN	22.8331	NaN	NaN	NaN	23.2961	NaN	NaN	NaN	23.0569	NaN	NaN	NaN	23.5165	23.8576		0.765316	NA	6	51
AKAP9	A-kinase anchor protein 9	A0A0A0MRF6;Q99996;A0A0A0MRE9	22.8628	23.2273	22.7015	23.3511	22.4792	22.8697	22.6444	22.9689	NaN	24.0105	23.4676	23.6971	23.2821	23.0006	23.5165	22.8654	NaN	23.1351	NaN	NaN	NaN	23.1872	NaN	23.9406	NaN	23.3239	NaN	NaN	22.8238	23.2418	22.6315	22.7222	NaN	NaN	NaN	22.5648	NaN	NaN	23.0385	+	1.39003	NA	34	138
AKR1A1	Alcohol dehydrogenase [NADP(+)]	P14550	27.6527	27.9146	27.3325	28.5278	28.249	27.9146	28.0711	27.8445	27.6527	28.2308	27.9977	27.6998	27.4473	27.4073	27.7581	26.9977	26.7518	27.2445	26.5609	25.7208	26.3959	26.4073	26.976	27.1984	27.3153	27.4473	26.7518	27.5682	27.5826	27.7645	27.524	27.4551	27.2891	27.8682	27.6458	27.965	26.9977	27.6458	27.5536	+	5.95401	NA	20	603
AKR1B1	Aldose reductase	P15121;E9PCX2	27.217	27.1015	26.2625	28.6964	28.6285	27.611	27.0401	27.0711	26.8504	27.9705	27.8741	27.8203	28.3196	28.2714	27.524	27.9089	27.4314	27.509	26.3562	27.0813	27.189	28.2625	27.9923	27.6865	29.3131	28.2935	27.726	27.6663	27.0711	28.3787	28.003	27.7195	27.0084	27.611	27.8973	28.0084	24.275	26.604	22.8868	+	2.55736	NA	18	437
AKR1B10	Aldo-keto reductase family 1 member B10	O60218	NaN	NaN	NaN	23.6431	23.2961	NaN	NaN	NaN	NaN	NaN	NaN	NaN	23.9134	26.0464	25.4008	NaN	NaN	NaN	NaN	NaN	NaN	NaN	NaN	NaN	NaN	23.867	NaN	23.5285	NaN	NaN	NaN	NaN	21.996	NaN	NaN	NaN	NaN	NaN	NaN	+	4.21223	NA	9	41
AKR1C1;AKR1C2	Aldo-keto reductase family 1 member C1;Aldo-keto reductase family 1 member C2	A0A0A0MT30;Q04828;B4DK69;P52895	NaN	NaN	NaN	NaN	NaN	NaN	NaN	NaN	NaN	NaN	NaN	NaN	NaN	NaN	22.2321	NaN	NaN	NaN	NaN	NaN	NaN	NaN	NaN	NaN	NaN	NaN	NaN	NaN	NaN	NaN	NaN	NaN	NaN	NaN	NaN	NaN	NaN	NaN	NaN		0.32272	NA	4	1
AKR1C3	Aldo-keto reductase family 1 member C3	A0A0A0MSS8;P42330;S4R3Z2	23.6209	23.1941	23.5522	NaN	NaN	NaN	23.0965	NaN	23.081	24.141	NaN	23.085	23.8764	23.7895	23.3101	NaN	NaN	NaN	NaN	NaN	NaN	NaN	NaN	NaN	NaN	NaN	NaN	25.0567	25.2714	24.6209	NaN	NaN	24.4425	NaN	NaN	NaN	NaN	NaN	NaN	+	6.3585	NA	7	82
AKR7A2	Aflatoxin B1 aldehyde reductase member 2	O43488;H3BLU7	23.6431	24.6486	24.604	26.7129	26.9977	26.6595	26.5536	26.6595	26.0233	26.038	25.8264	25.2426	25.7156	26.0793	26.673	26.5478	26.4089	26.2463	24.5404	25.3477	25.2133	25.9473	25.6096	26.1642	25.4266	25.2207	24.7077	25.9406	25.7594	25.558	26.2317	26.2535	26.5898	25.7543	25.4105	25.6703	25.5225	24.8528	25.0935	+	7.19858	NA	7	291
AKT1	RAC-alpha serine/threonine-protein kinase	P31749	NaN	NaN	22.6053	NaN	NaN	NaN	22.0687	21.9247	NaN	NaN	NaN	NaN	NaN	NaN	NaN	22.7213	23.0734	22.7219	NaN	NaN	NaN	NaN	NaN	22.4188	22.5357	22.966	22.8205	NaN	22.7405	NaN	22.4775	22.1845	23.0387	22.6817	NaN	NaN	NaN	21.7662	22.184	+	2.73931	NA	5	79
AKT1S1	Proline-rich AKT1 substrate 1	Q96B36;M0R2V8;H9KV91	22.125	21.7768	21.9546	NaN	NaN	NaN	NaN	22.6383	23.1769	NaN	22.6114	NaN	22.0187	22.032	NaN	22.9665	NaN	NaN	NaN	23.1174	NaN	22.4005	22.2141	22.644	NaN	NaN	NaN	NaN	NaN	NaN	22.0662	23.0798	NaN	23.1424	23.1155	NaN	NaN	NaN	23.3645		0.295193	NA	2	89
AKT2	RAC-beta serine/threonine-protein kinase	P31751;M0R0P9;C9JIJ1;J3KRI8;A0A0K0K1E2;A8MX96;E7EVP8;M0QZK3;J3QLS6;C9JHS6;J3QKW1	NaN	NaN	NaN	NaN	NaN	NaN	NaN	NaN	NaN	NaN	NaN	NaN	NaN	NaN	NaN	NaN	NaN	NaN	NaN	21.5508	22.0122	NaN	NaN	NaN	NaN	20.9292	NaN	NaN	NaN	NaN	NaN	NaN	NaN	NaN	NaN	NaN	NaN	NaN	NaN	+	2.03107	NA	4	14	PB1
ALAD	Delta-aminolevulinic acid dehydratase	P13716	NaN	24.7746	23.2214	25.4676	24.945	24.8093	24.4041	24.1015	24.1642	NaN	23.9933	NaN	NaN	NaN	NaN	NaN	NaN	NaN	NaN	22.4041	NaN	NaN	NaN	NaN	24.3101	NaN	24.4738	23.7895	NaN	23.7077	23.6757	23.2026	NaN	24.275	23.9406	24.5638	NaN	23.5045	23.9316	+	3.84621	NA	8	86
DLL3	Delta-like protein 3	Q9NYJ7;M0R177	NaN	NaN	NaN	NaN	NaN	NaN	NaN	NaN	NaN	NaN	NaN	NaN	NaN	NaN	NaN	NaN	NaN	NaN	NaN	NaN	23.0764	NaN	NaN	NaN	NaN	NaN	NaN	NaN	NaN	NaN	NaN	NaN	NaN	NaN	NaN	NaN	NaN	NaN	NaN		0.32272	NPC1	2	2
ALDH16A1	Aldehyde dehydrogenase family 16 member A1	Q8IZ83;F5H4B6	23.9043	24.6757	NaN	24.3031	23.8093	23.8576	24.945	25.0484	24.6486	NaN	NaN	NaN	24.0105	23.3376	24.1871	23.4923	NaN	NaN	NaN	24.0443	23.7995	NaN	23.8288	23.4923	23.9043	23.7389	NaN	24.3844	24.5812	24.1871	24.6757	24.6486	25.1488	NaN	NaN	NaN	NaN	24.4041	24.3031	+	3.82218	NA	9	134
ALDH18A1	Delta-1-pyrroline-5-carboxylate synthase;Glutamate 5-kinase;Gamma-glutamyl phosphate reductase	P54886	26.4969	26.7645	26.4218	26.2856	25.9406	25.6971	25.5255	25.5522	25.2961	26.8385	26.9089	26.5595	25.8019	26.0567	26.2996	26.019	26.0567	26.2408	25.8904	25.7846	25.8044	26.0711	26.0793	26.1135	26.9539	26.726	25.8694	25.8528	26.2188	25.7234	25.2021	25.1908	26.2077	26.4105	26.3528	26.7518	23.6757	26.0629	25.558	+	3.72887	NA	18	348
ALDH1A1	Retinal dehydrogenase 1	P00352;Q5SYQ7;Q5SYQ9;Q5SYQ8	NaN	NaN	NaN	25.6153	25.4892	24.7796	26.48	26.5754	26.1965	25.2535	25.228	24.9316	25.3101	25.8504	25.7543	NaN	NaN	NaN	NaN	NaN	NaN	NaN	NaN	NaN	NaN	NaN	NaN	NaN	NaN	NaN	25.632	25.0484	25.1565	NaN	NaN	NaN	NaN	NaN	NaN	+	15.8485	NA	13	105
ALDH1A3	Aldehyde dehydrogenase family 1 member A3	H0Y2X5;P47895	NaN	NaN	NaN	NaN	NaN	NaN	NaN	NaN	NaN	NaN	NaN	NaN	NaN	NaN	NaN	NaN	NaN	NaN	NaN	NaN	NaN	NaN	NaN	NaN	NaN	NaN	NaN	NaN	NaN	NaN	NaN	NaN	NaN	NaN	NaN	NaN	NaN	20.7081	NaN		0.32272	NA	2	2
ALDH1B1	Aldehyde dehydrogenase X, mitochondrial	P30837	26.4614	26.1738	26.2077	25.3745	NaN	25.5609	24.6918	24.7945	24.1488	25.9539	25.5105	25.4457	25.2714	25.48	25.7871	23.9134	25.0854	25.3376	26.1546	25.9803	26.3273	24.5696	25.0813	24.824	23.6865	23.8576	23.2678	26.0401	25.7286	25.9202	24.8385	24.9584	26.0833	25.0691	24.7129	24.8481	NaN	NaN	23.1746	+	6.45325	NA	14	249
ALDH1L2	Mitochondrial 10-formyltetrahydrofolate dehydrogenase	Q3SY69	NaN	NaN	NaN	NaN	23.5983	23.0407	NaN	NaN	NaN	22.145	NaN	NaN	NaN	NaN	NaN	NaN	NaN	NaN	NaN	NaN	NaN	NaN	NaN	NaN	NaN	NaN	NaN	NaN	NaN	NaN	NaN	NaN	NaN	NaN	NaN	22.4767	NaN	NaN	NaN	+	1.67862	NA	9	32	FPW1
ALDH2	Aldehyde dehydrogenase, mitochondrial	P05091	27.0505	26.8858	26.8973	25.6181	26.0732	24.9847	27.2445	27.1115	27.1604	28.0137	27.6798	27.7325	27.632	27.6865	27.7958	27.673	27.7833	28.0914	27.17	27.1507	27.3578	27.7581	27.9259	28.2399	25.9825	26.2535	25.7619	26.5433	26.1833	26.604	27.0084	27.2535	27.2535	27.0401	26.9977	27.3494	27.5754	26.9869	26.6595	+	9.52333	NA	27	546
ALDH3A1	Aldehyde dehydrogenase, dimeric NADP-preferring	C9JMC5;E9PNN6;P30838;I3L3I9;A8MYB8	NaN	NaN	NaN	NaN	NaN	NaN	NaN	NaN	NaN	NaN	NaN	NaN	22.6718	NaN	22.7159	NaN	NaN	NaN	NaN	NaN	NaN	NaN	NaN	NaN	NaN	NaN	NaN	NaN	NaN	NaN	NaN	NaN	NaN	NaN	NaN	NaN	NaN	NaN	NaN	+	2.82242	NA	5	15	MMK1
ALDH3A2	Fatty aldehyde dehydrogenase	J3QRD1;P51648	25.3679	24.4425	24.5463	27.5754	26.2944	26.976	25.1565	25.228	25.2317	25.3205	25.065	24.8044	25.2571	25.5841	25.4425	25.065	25.0105	25.8528	26.3031	25.5225	25.5492	24.217	24.019	23.976	24.867	24.7895	23.3376	25.2607	25.2961	25.2535	25.2678	24.6096	25.7182	26.673	26.3778	26.1214	25.5255	25.4073	25.2426	+	5.25495	NA	16	261
ALDH3B1	Aldehyde dehydrogenase family 3 member B1	P43353	NaN	NaN	NaN	NaN	NaN	NaN	NaN	NaN	NaN	NaN	NaN	NaN	NaN	NaN	NaN	NaN	NaN	NaN	NaN	NaN	NaN	NaN	NaN	NaN	NaN	NaN	NaN	NaN	20.0794	NaN	NaN	NaN	NaN	NaN	NaN	NaN	NaN	NaN	NaN		0.32272	NA	3	3
ALDH4A1	Delta-1-pyrroline-5-carboxylate dehydrogenase, mitochondrial	P30038	NaN	NaN	NaN	23.7895	24.5404	24.5165	25.0526	25.0975	25.0105	23.4298	23.2678	23.8764	23.0904	NaN	24.3443	23.3239	23.045	23.7895	23.8481	NaN	23.9672	24.1946	24.5285	24.6431	24.4738	24.1095	NaN	25.2463	25.3745	25.0691	24.48	24.6376	23.3376	24.0526	23.9584	24.3844	23.5522	24.8717	23.654	+	4.77248	NA	13	119
ALDH5A1	Succinate-semialdehyde dehydrogenase, mitochondrial	P51649;C9J8Q5	24.0608	24.0935	23.8576	24.8044	24.6811	24.9672	25.9043	25.9933	25.7543	NaN	NaN	NaN	23.895	24.1642	24.2821	23.48	24.1095	23.9495	24.7441	24.3239	24.4676	24.7695	24.824	24.7695	24.3376	24.3975	24.1174	25.0484	24.824	24.5105	24.1795	24.2607	24.7024	25.0275	24.9316	24.8433	24.1332	24.3101	24.3376	+	15.0899	NA	13	226
ALDH6A1	Methylmalonate-semialdehyde dehydrogenase [acylating], mitochondrial	Q02252;G3V4Z4	25.1719	25.317	25.1332	26.3844	26.4504	25.9933	26.6181	26.5359	26.1565	24.9977	25.0975	24.9043	24.8385	24.8576	24.918	25.8997	25.5609	25.9912	26.5359	26.2589	26.2767	26.1927	26.0169	26.0084	25.8927	25.9316	24.9933	26.1194	25.6998	25.7645	25.8599	26.2463	25.9977	25.3877	25.5783	25.8504	23.8764	26.726	25.5045	+	2.93073	NA	23	361
ALDH7A1	Alpha-aminoadipic semialdehyde dehydrogenase	P49419;F8VS02;A0A0J9YWF7	26.9428	27.0608	27.1984	28.1984	28.5389	28.3282	28.8203	28.6216	28.8858	27.1312	27.0914	26.9869	27.4551	27.6595	27.7581	28.3066	28.604	28.5682	28.2847	28.2399	28.362	28.4473	28.6964	28.4154	27.5315	27.509	27.8623	29.258	28.9512	28.9031	28.341	28.4194	29.099	27.3828	27.4707	27.3153	29.0349	27.6865	28.2308	+	6.57564	NA	23	807
ALDH9A1	4-trimethylaminobutyraldehyde dehydrogenase	P49189	25.8881	25.7895	26.3992	28.8858	28.3494	28.4234	26.8019	26.5696	26.6595	27.9428	27.391	27.2625	25.6153	26.4892	27.1604	25.8576	24.4676	25.1642	28.3452	27.976	28.1164	25.6944	25.8142	25.673	25.9694	25.3745	25.3135	26.726	27.2803	26.6458	26.1927	27.0084	26.9089	26.6458	26.3477	26.7771	24.5869	27.0296	26.604	+	9.75054	NA	21	392
ALDOA	Fructose-bisphosphate aldolase A;Fructose-bisphosphate aldolase	P04075;J3KPS3;H3BQN4;H3BPS8;H3BUH7	30.5109	30.5573	30.7292	31.5203	31.1842	31.2135	31.13	30.8829	31.1842	30.8901	30.9046	30.9117	30.8004	30.9609	31.3303	31.2193	31.4532	31.2591	30.1239	30.1361	30.2308	30.1842	30.4823	29.8872	30.6372	30.7533	30.9882	30.9609	30.7849	31.13	30.7613	31.2422	30.2193	30.4919	30.6798	30.9188	31.0084	30.6714	30.4629	+	4.47015	NA	39	2718
ALDOC	Fructose-bisphosphate aldolase C;Fructose-bisphosphate aldolase	P09972;A8MVZ9;J3KSV6;J3QKP5	26.0629	26.7771	26.9977	26.8142	27.3325	27.7581	27.6798	27.4154	27.6798	27.965	28.019	28.003	27.604	28.0137	27.7453	27.8142	27.6998	27.9539	28.6389	28.0965	28.1065	27.4234	27.341	26.5638	27.9539	28.2803	29.1652	29.1015	28.6251	28.1556	27.9372	28.2935	26.0833	26.604	26.5507	26.7389	25.7796	27.6251	27.7895	+	3.11075	NA	19	426
ALG1	Chitobiosyldiphosphodolichol beta-mannosyltransferase	Q9BT22;K7EID2	NaN	NaN	NaN	NaN	NaN	NaN	NaN	NaN	NaN	NaN	22.1863	NaN	NaN	NaN	NaN	NaN	NaN	NaN	NaN	NaN	NaN	22.4276	23.391	NaN	NaN	NaN	NaN	NaN	NaN	NaN	NaN	NaN	NaN	NaN	NaN	NaN	NaN	NaN	NaN	+	1.62996	NA	3	44	RK1
ALG13	Putative bifunctional UDP-N-acetylglucosamine transferase and deubiquitinase ALG13	Q9NP73;A0A096LNJ4;A0A087WX43;A0A096LNL2;D6RE84;A0A096LP10;A0A087WTT9	NaN	NaN	NaN	NaN	NaN	NaN	NaN	NaN	NaN	NaN	NaN	NaN	NaN	NaN	NaN	NaN	NaN	NaN	NaN	NaN	NaN	NaN	NaN	NaN	NaN	NaN	20.1101	NaN	NaN	NaN	NaN	NaN	NaN	NaN	NaN	NaN	NaN	NaN	NaN		0.32272	NA	2	5
ALG2	Alpha-1,3/1,6-mannosyltransferase ALG2	Q9H553;A0A0A0MTE0	NaN	NaN	NaN	NaN	NaN	NaN	NaN	NaN	NaN	21.1624	NaN	NaN	NaN	NaN	NaN	NaN	NaN	NaN	NaN	NaN	NaN	NaN	NaN	NaN	NaN	NaN	21.4129	NaN	NaN	NaN	NaN	NaN	NaN	NaN	NaN	NaN	NaN	NaN	NaN		0.26484	NA	6	17
ALG5	Dolichyl-phosphate beta-glucosyltransferase	Q9Y673	NaN	NaN	NaN	NaN	NaN	NaN	NaN	NaN	NaN	NaN	NaN	NaN	NaN	NaN	22.3205	NaN	NaN	NaN	NaN	NaN	NaN	NaN	NaN	NaN	NaN	NaN	NaN	NaN	NaN	NaN	NaN	NaN	NaN	NaN	NaN	NaN	NaN	NaN	NaN		0.32272	NA	3	37
ALG9	Alpha-1,2-mannosyltransferase ALG9	A0A087WZ62;Q9H6U8;A0A087WTZ3;A0A087WVC0;A0A087WZY8	NaN	NaN	NaN	NaN	NaN	NaN	NaN	NaN	NaN	NaN	NaN	NaN	NaN	NaN	NaN	NaN	NaN	20.394	NaN	NaN	NaN	NaN	NaN	NaN	NaN	NaN	NaN	NaN	NaN	NaN	NaN	NaN	NaN	NaN	NaN	NaN	NaN	NaN	NaN		0.32272	NA	3	4
ALKBH4	Alpha-ketoglutarate-dependent dioxygenase alkB homolog 4	Q9NXW9	NaN	NaN	NaN	NaN	23.1563	NaN	NaN	NaN	NaN	NaN	NaN	NaN	NaN	22.9624	NaN	NaN	NaN	NaN	NaN	23.1009	NaN	NaN	23.1553	NaN	NaN	NaN	NaN	NaN	NaN	NaN	NaN	NaN	NaN	23.2535	NaN	NaN	NaN	NaN	23.2961		0.0790824	NA	4	49
ALKBH5	RNA demethylase ALKBH5	Q6P6C2	NaN	NaN	NaN	NaN	NaN	NaN	NaN	NaN	NaN	NaN	NaN	NaN	NaN	NaN	NaN	NaN	NaN	NaN	NaN	NaN	NaN	NaN	NaN	NaN	NaN	NaN	NaN	NaN	NaN	21.7525	NaN	NaN	NaN	21.3937	21.5058	NaN	NaN	22.3314	21.9298	+	1.70885	NA	5	75
ALYREF	THO complex subunit 4	Q86V81	26.4923	26.6458	27.0401	26.6595	26.329	26.3427	26.1135	26.275	26.2661	26.17	26.3959	26.6458	27.1214	26.9977	26.5359	27.0813	26.6865	26.7129	27.8019	27.4154	27.1604	27.3325	27.1115	26.9202	26.976	26.9539	26.726	27.141	26.7518	27.0608	27.2625	26.5898	26.239	27.4473	27.391	27.5609	28.1312	26.9089	26.5754	+	1.84911	NA	9	416
ALYREF		E9PB61	NaN	NaN	NaN	NaN	NaN	NaN	NaN	NaN	NaN	NaN	NaN	NaN	NaN	NaN	NaN	NaN	NaN	NaN	NaN	NaN	NaN	NaN	NaN	NaN	NaN	NaN	NaN	NaN	NaN	NaN	NaN	NaN	NaN	21.4568	NaN	NaN	NaN	NaN	NaN		0.32272	NA	8	1
AMACR	Alpha-methylacyl-CoA racemase	D6RB81;Q9UHK6;V9GZ45;V9GYU9;V9GYP4	NaN	NaN	NaN	NaN	NaN	NaN	21.1541	NaN	NaN	NaN	NaN	NaN	NaN	NaN	NaN	NaN	NaN	NaN	NaN	NaN	NaN	NaN	NaN	NaN	NaN	NaN	NaN	NaN	NaN	NaN	NaN	NaN	NaN	NaN	NaN	NaN	NaN	NaN	NaN		0.32272	NA	2	2
AMDHD2	Putative N-acetylglucosamine-6-phosphate deacetylase	Q9Y303;H3BQ15	NaN	NaN	NaN	NaN	NaN	NaN	NaN	NaN	NaN	NaN	NaN	NaN	NaN	NaN	NaN	NaN	NaN	NaN	NaN	NaN	NaN	NaN	NaN	NaN	NaN	21.8022	NaN	NaN	NaN	NaN	NaN	NaN	NaN	NaN	NaN	NaN	NaN	NaN	NaN		0.32272	NA	3	10
AMFR	E3 ubiquitin-protein ligase AMFR	Q9UKV5;H3BRK9;R4GNG2	NaN	NaN	22.0616	NaN	NaN	NaN	NaN	NaN	NaN	NaN	NaN	NaN	NaN	NaN	NaN	NaN	NaN	NaN	NaN	NaN	NaN	NaN	NaN	NaN	NaN	NaN	NaN	NaN	NaN	NaN	NaN	NaN	NaN	NaN	NaN	NaN	NaN	NaN	22.0825		0.263999	NA	2	13
AMOT	Angiomotin	A6NP16;E7ERM3;Q4VCS5	NaN	NaN	NaN	NaN	NaN	NaN	NaN	NaN	NaN	NaN	NaN	NaN	NaN	NaN	NaN	NaN	NaN	NaN	NaN	NaN	NaN	NaN	NaN	NaN	NaN	NaN	NaN	NaN	NaN	NaN	NaN	NaN	NaN	NaN	NaN	NaN	NaN	20.1994	NaN		0.32272	NA	1	5
AMPD2	AMP deaminase 2	Q01433;H0Y360	24.2096	24.4923	24.2961	22.9719	25.824	24.6971	25.1371	24.8288	24.0105	23.9584	24.5344	24.1642	24.6971	24.654	24.7286	24.5812	24.0691	24.6376	24.0854	24.2021	24.275	23.9225	25.1984	24.1719	22.9474	23.4923	22.4002	23.9672	23.8576	23.976	24.1015	24.5225	24.002	23.1759	23.1253	23.1301	23.5285	24.989	23.5638		0.75821	NA	19	186
ANAPC1	Anaphase-promoting complex subunit 1	Q9H1A4;H0Y564	NaN	NaN	NaN	NaN	NaN	NaN	NaN	NaN	NaN	NaN	NaN	NaN	NaN	NaN	NaN	NaN	NaN	NaN	NaN	NaN	NaN	NaN	NaN	NaN	NaN	NaN	NaN	NaN	NaN	NaN	NaN	NaN	NaN	NaN	NaN	NaN	NaN	NaN	20.7634		0.32272	NA	6	15
ANAPC11	Anaphase-promoting complex subunit 11	Q9NYG5	NaN	NaN	NaN	NaN	NaN	NaN	NaN	NaN	NaN	NaN	NaN	NaN	NaN	NaN	NaN	NaN	NaN	NaN	NaN	NaN	NaN	NaN	NaN	NaN	NaN	NaN	NaN	NaN	NaN	NaN	NaN	NaN	17.9531	NaN	NaN	NaN	NaN	NaN	NaN		0.32272	NA	1	1
ANAPC16	Anaphase-promoting complex subunit 16	A0A087WUN5;Q96DE5	NaN	NaN	NaN	NaN	NaN	NaN	NaN	NaN	NaN	NaN	NaN	NaN	NaN	NaN	NaN	NaN	21.5082	NaN	NaN	NaN	NaN	NaN	NaN	NaN	NaN	NaN	NaN	NaN	NaN	NaN	NaN	NaN	NaN	NaN	NaN	NaN	NaN	NaN	NaN		0.32272	NA	1	1
ANAPC4	Anaphase-promoting complex subunit 4	Q9UJX5	NaN	NaN	NaN	NaN	NaN	NaN	NaN	NaN	NaN	NaN	NaN	NaN	NaN	NaN	NaN	NaN	NaN	NaN	NaN	NaN	NaN	NaN	NaN	NaN	NaN	NaN	NaN	NaN	NaN	NaN	NaN	NaN	NaN	NaN	NaN	NaN	NaN	NaN	20.3344		0.32272	NA	2	29
ANAPC5	Anaphase-promoting complex subunit 5	F5H0F9;Q9UJX4;F5H3S5	NaN	NaN	NaN	NaN	21.3037	NaN	NaN	NaN	NaN	NaN	NaN	NaN	NaN	NaN	NaN	NaN	NaN	NaN	NaN	NaN	NaN	NaN	NaN	NaN	NaN	NaN	NaN	NaN	NaN	NaN	NaN	NaN	NaN	NaN	NaN	NaN	NaN	NaN	NaN		0.32272	NA	2	11
ANAPC7	Anaphase-promoting complex subunit 7	Q9UJX3	23.0666	23.4298	NaN	NaN	NaN	NaN	NaN	NaN	NaN	21.9191	NaN	NaN	NaN	NaN	23.2821	NaN	22.8178	23.7796	23.6757	23.2961	23.1084	22.6354	22.5749	23.1352	NaN	22.9207	22.7803	NaN	22.7689	NaN	22.4505	22.0835	21.8191	22.6011	22.3268	NaN	NaN	NaN	NaN	+	1.53552	NA	9	81
ANGEL2	Protein angel homolog 2	Q5VTE6	NaN	NaN	NaN	NaN	NaN	NaN	NaN	NaN	NaN	NaN	NaN	NaN	NaN	NaN	NaN	NaN	NaN	NaN	NaN	NaN	NaN	NaN	NaN	NaN	NaN	NaN	NaN	NaN	NaN	NaN	NaN	NaN	NaN	NaN	21.4554	NaN	NaN	NaN	NaN		0.32272	NA	1	14
ANGPTL2	Angiopoietin-related protein 2	Q9UKU9	NaN	NaN	NaN	NaN	NaN	NaN	NaN	NaN	NaN	NaN	NaN	NaN	NaN	NaN	NaN	NaN	NaN	NaN	NaN	NaN	NaN	NaN	NaN	NaN	NaN	22.352	NaN	NaN	NaN	NaN	NaN	NaN	NaN	NaN	NaN	NaN	NaN	NaN	NaN		0.32272	NA	2	8
ANK1	Ankyrin-1	P16157	NaN	NaN	NaN	NaN	NaN	NaN	NaN	NaN	NaN	23.2528	NaN	23.2373	NaN	NaN	NaN	NaN	NaN	NaN	NaN	NaN	NaN	NaN	NaN	NaN	NaN	NaN	NaN	NaN	NaN	NaN	NaN	NaN	NaN	NaN	NaN	NaN	NaN	NaN	NaN	+	2.82424	NA	11	15	JK2
ANK2	Ankyrin-2	I6L894;Q01484;E9PHW9;D6RHE1;E9PCH6	24.8142	24.4298	24.1871	26.9202	26.6458	26.6998	26.1661	26.2244	26.3811	24.0359	24.2678	22.5249	23.8764	NaN	23.2961	25.1681	24.9847	25.4202	25.2207	24.6918	24.654	24.7543	24.6264	23.8576	NaN	23.6096	23.5983	24.8433	24.5225	24.6703	26.0955	25.705	25.4457	24.976	25.4425	25.6918	25.0975	25.0484	24.1095	+	12.804	NA	32	384
ANK3	Ankyrin-3	Q12955;A0A087WTF3	NaN	NaN	NaN	NaN	NaN	NaN	NaN	NaN	NaN	NaN	NaN	NaN	NaN	NaN	NaN	NaN	NaN	NaN	NaN	NaN	NaN	NaN	NaN	NaN	NaN	22.5573	NaN	NaN	NaN	NaN	NaN	NaN	NaN	NaN	NaN	NaN	NaN	22.708	NaN		0.264302	NA	11	32
ANKFY1	Rabankyrin-5	Q9P2R3	24.9803	24.8717	24.9406	26.329	25.6264	25.3307	25.1757	25.3273	25.1332	24.9271	24.9271	24.9539	24.9539	24.8288	25.1984	24.9847	25.4394	25.4008	25.341	25.558	25.3101	24.654	24.5983	24.6376	24.3376	24.1565	24.4676	25.2096	24.3712	24.7945	25.2096	24.7846	25.5492	24.6918	24.604	24.6376	25.5315	24.8576	24.5926	+	2.90959	NA	19	341
ANKHD1	Ankyrin repeat and KH domain-containing protein 1	Q8IWZ3;E9PDP5	NaN	NaN	NaN	23.7077	23.3778	23.3101	NaN	23.2091	NaN	NaN	NaN	NaN	NaN	23.867	23.9134	NaN	NaN	NaN	NaN	NaN	NaN	NaN	NaN	22.3793	NaN	22.1025	NaN	NaN	NaN	NaN	NaN	NaN	NaN	NaN	NaN	NaN	NaN	NaN	NaN	+	3.43103	NA	16	60
ANKIB1	Ankyrin repeat and IBR domain-containing protein 1	Q9P2G1	NaN	NaN	NaN	NaN	NaN	NaN	NaN	NaN	20.6213	NaN	NaN	NaN	NaN	NaN	NaN	NaN	NaN	NaN	NaN	NaN	NaN	NaN	NaN	NaN	NaN	NaN	NaN	NaN	NaN	NaN	NaN	NaN	NaN	NaN	NaN	NaN	NaN	NaN	NaN		0.32272	NA	4	6
ANKLE2	Ankyrin repeat and LEM domain-containing protein 2	Q86XL3	NaN	NaN	NaN	NaN	NaN	21.7178	NaN	NaN	NaN	NaN	NaN	NaN	NaN	NaN	NaN	NaN	NaN	NaN	NaN	23.3778	NaN	NaN	NaN	21.9286	NaN	NaN	NaN	NaN	NaN	NaN	NaN	NaN	NaN	NaN	NaN	NaN	NaN	NaN	NaN		0.247474	NA	6	48
ANKMY2	Ankyrin repeat and MYND domain-containing protein 2	Q8IV38;G3V0G5	22.2271	NaN	22.7948	NaN	23.2294	23.0203	NaN	22.8997	NaN	22.8206	23.0427	NaN	23.0851	23.1051	NaN	23.417	23.8288	23.7995	22.7763	NaN	22.7327	NaN	NaN	23.4041	NaN	NaN	NaN	23.7182	21.9437	NaN	NaN	23.1861	NaN	23.5869	23.1333	22.8442	NaN	23.5165	23.2678		0.709806	NA	5	79
ANKRD13A	Ankyrin repeat domain-containing protein 13A	H0YIN8;Q8IZ07;S4R3D2	NaN	NaN	NaN	NaN	NaN	NaN	NaN	NaN	NaN	NaN	NaN	NaN	NaN	NaN	NaN	NaN	NaN	NaN	NaN	NaN	NaN	NaN	NaN	21.4538	NaN	NaN	NaN	NaN	NaN	NaN	NaN	NaN	NaN	NaN	NaN	NaN	NaN	NaN	NaN		0.32272	NA	3	7
ANKRD17	Ankyrin repeat domain-containing protein 17	H0YM23;O75179	NaN	22.903	22.9131	NaN	22.9657	NaN	23.2961	22.9159	23.0363	23.0453	NaN	23.3239	NaN	23.6431	23.1299	23.1128	23.0858	22.2368	23.8858	23.7077	23.4298	NaN	NaN	23.0899	NaN	NaN	NaN	NaN	22.6912	NaN	NaN	NaN	NaN	NaN	NaN	NaN	23.1834	22.9007	23.2423	+	2.77783	NA	19	118
ANKRD28	Serine/threonine-protein phosphatase 6 regulatory ankyrin repeat subunit A	O15084;B4DIW9	NaN	NaN	NaN	NaN	NaN	NaN	NaN	NaN	NaN	NaN	NaN	NaN	NaN	NaN	NaN	NaN	NaN	NaN	NaN	NaN	NaN	NaN	NaN	NaN	NaN	NaN	NaN	NaN	NaN	NaN	23.3645	NaN	23.0938	NaN	NaN	NaN	NaN	NaN	NaN	+	2.74756	NA	8	23	SB2b
ANKRD40	Ankyrin repeat domain-containing protein 40	Q6AI12	NaN	NaN	NaN	NaN	NaN	NaN	NaN	NaN	NaN	NaN	NaN	NaN	NaN	NaN	NaN	NaN	NaN	NaN	NaN	NaN	NaN	NaN	21.78	NaN	NaN	21.2895	NaN	NaN	NaN	NaN	NaN	NaN	NaN	NaN	NaN	NaN	NaN	NaN	NaN		0.267132	NA	7	44
ANKRD50	Ankyrin repeat domain-containing protein 50	Q9ULJ7	NaN	NaN	NaN	NaN	NaN	NaN	NaN	NaN	NaN	NaN	NaN	NaN	NaN	NaN	NaN	NaN	NaN	NaN	NaN	NaN	22.8084	NaN	NaN	NaN	NaN	NaN	NaN	NaN	NaN	NaN	NaN	NaN	NaN	NaN	NaN	NaN	NaN	NaN	NaN		0.32272	NA	3	6
ANKS1A	Ankyrin repeat and SAM domain-containing protein 1A	Q92625	NaN	NaN	NaN	NaN	NaN	NaN	NaN	NaN	NaN	NaN	NaN	NaN	NaN	NaN	NaN	NaN	NaN	NaN	NaN	NaN	NaN	NaN	21.6763	NaN	NaN	NaN	NaN	NaN	NaN	NaN	NaN	21.4861	NaN	NaN	NaN	NaN	NaN	NaN	NaN		0.264484	NA	2	21
ANLN	Actin-binding protein anillin	Q9NQW6	NaN	NaN	NaN	NaN	NaN	NaN	NaN	NaN	NaN	NaN	NaN	NaN	NaN	NaN	NaN	NaN	NaN	NaN	21.0587	NaN	NaN	NaN	NaN	NaN	NaN	NaN	NaN	NaN	NaN	NaN	NaN	NaN	NaN	NaN	NaN	NaN	NaN	NaN	NaN		0.32272	NA	6	8
ANO10	Anoctamin-10;Anoctamin	Q9NW15;H7C3N6	NaN	NaN	NaN	NaN	22.316	NaN	NaN	NaN	NaN	NaN	NaN	NaN	NaN	NaN	NaN	NaN	NaN	NaN	NaN	NaN	NaN	NaN	NaN	NaN	NaN	NaN	NaN	NaN	NaN	NaN	NaN	NaN	NaN	NaN	NaN	22.0234	NaN	NaN	NaN		0.265143	NA	3	12
ANO6	Anoctamin-6	Q4KMQ2	NaN	NaN	NaN	NaN	NaN	NaN	NaN	NaN	NaN	NaN	NaN	NaN	NaN	NaN	NaN	NaN	NaN	NaN	NaN	NaN	NaN	NaN	NaN	NaN	NaN	NaN	NaN	NaN	NaN	NaN	NaN	NaN	NaN	NaN	21.6551	NaN	NaN	NaN	NaN		0.32272	NA	7	17
ANO8	Anoctamin-8	Q9HCE9	NaN	NaN	NaN	NaN	NaN	NaN	NaN	NaN	NaN	NaN	NaN	NaN	NaN	NaN	NaN	NaN	NaN	NaN	NaN	NaN	NaN	NaN	NaN	NaN	NaN	NaN	NaN	NaN	NaN	NaN	NaN	NaN	NaN	NaN	NaN	NaN	NaN	NaN	16.975		0.32272	NA	1	2
ANP32A	Acidic leucine-rich nuclear phosphoprotein 32 family member A	H0YN26;P39687	25.9338	25.7569	25.6865	26.6595	26.524	26.2661	26.7518	26.9202	27.0608	26.2299	26.1681	26.5315	26.2625	26.3828	26.726	26.1115	26.1927	25.8312	27.8858	28.3367	28.4314	26.965	27.2445	27.4551	27.2535	26.9202	27.5536	27.2625	27.4707	27.1604	27.4938	27.3578	25.9517	27.2714	27.1015	27.2262	25.2821	27.9316	27.2354	+	4.93956	NA	14	487
ANP32B	Acidic leucine-rich nuclear phosphoprotein 32 family member B	Q92688	26.189	26.5448	25.9043	26.1546	NaN	25.9803	25.5609	25.3239	26.0041	25.772	25.6622	26.2661	24.9271	25.2021	25.8764	25.7234	25.9134	24.7695	28.0296	27.141	27.4785	26.632	26.1738	26.1757	26.9316	26.5492	26.965	26.4378	26.8973	26.4815	26.7129	26.3084	26.515	27.0813	26.9869	26.7389	23.5638	26.9428	26.2996	+	4.39238	NA	10	318
ANP32E	Acidic leucine-rich nuclear phosphoprotein 32 family member E	Q9BTT0;E9PPH5;Q5TB19	26.5315	26.8741	26.976	22.78	26.5638	26.8019	26.0772	26.9202	27.1604	25.6944	25.4892	25.2926	26.7518	26.632	26.8504	26.5478	25.7077	26.7771	28.7129	28.0965	27.9869	26.7129	26.8973	26.2445	26.0547	26.2979	25.2643	26.3307	26.329	26.0317	26.7645	26.4969	27.3828	26.7771	26.441	27.0914	NaN	27.1984	26.1565	+	5.10589	NA	6	216
ANPEP	Aminopeptidase N	P15144	23.3645	23.7077	23.5404	NaN	23.5285	22.9985	NaN	NaN	NaN	NaN	NaN	NaN	22.6621	23.5522	NaN	NaN	NaN	NaN	NaN	NaN	NaN	NaN	NaN	NaN	NaN	NaN	NaN	NaN	NaN	NaN	NaN	NaN	NaN	NaN	NaN	NaN	NaN	NaN	NaN	+	5.13672	NA	9	28
ANTXR1	Anthrax toxin receptor 1	Q9H6X2	NaN	NaN	NaN	NaN	NaN	NaN	NaN	NaN	22.4739	NaN	NaN	NaN	NaN	NaN	NaN	NaN	NaN	NaN	NaN	NaN	NaN	NaN	NaN	NaN	NaN	NaN	NaN	NaN	NaN	NaN	NaN	NaN	NaN	NaN	NaN	NaN	NaN	NaN	NaN		0.32272	NA	4	7
EFEMP1	EGF-containing fibulin-like extracellular matrix protein 1	Q12805	23.2535	24.0359	24.3376	NaN	22.4517	NaN	NaN	NaN	NaN	NaN	NaN	NaN	NaN	NaN	21.4661	23.7492	24.48	23.4041	NaN	NaN	NaN	NaN	NaN	NaN	23.4298	23.8576	23.7286	NaN	NaN	NaN	21.694	21.6851	NaN	NaN	NaN	NaN	23.654	23.6096	23.1141	+	8.84427	MES1	2	4
ANXA11	Annexin A11	P50995	24.2607	24.4041	23.6757	NaN	NaN	NaN	NaN	NaN	NaN	25.3578	25.2996	25.5463	24.2463	24.6153	25.1908	25.0526	24.4984	25.3578	NaN	NaN	NaN	NaN	NaN	NaN	25.3031	25.3975	25.5195	24.0275	24.48	24.4105	NaN	NaN	24.1253	NaN	NaN	NaN	NaN	NaN	NaN	+	12.1344	NA	17	121
GPM6B	Neuronal membrane glycoprotein M6-b	Q13491;C9J028	NaN	NaN	NaN	NaN	NaN	NaN	24.2891	NaN	25.0233	NaN	24.867	NaN	NaN	NaN	NaN	NaN	NaN	NaN	NaN	NaN	NaN	NaN	NaN	NaN	NaN	NaN	22.8619	NaN	NaN	NaN	23.895	NaN	NaN	23.5045	NaN	NaN	NaN	NaN	NaN		0.775228	AC;OPC	2	51
ANXA3	Annexin A3;Annexin	P12429;D6RA82;D6RFG5	NaN	NaN	NaN	NaN	NaN	NaN	NaN	NaN	NaN	NaN	NaN	NaN	NaN	NaN	NaN	NaN	NaN	NaN	NaN	NaN	NaN	NaN	NaN	NaN	NaN	NaN	NaN	25.1214	26.1371	25.228	NaN	NaN	NaN	NaN	NaN	NaN	26.1035	26.4122	26.6865	+	12.8013	NA	15	51
ANXA4	Annexin A4;Annexin	P09525;Q6P452	25.8576	26.038	25.7286	24.7441	24.3307	24.604	25.2607	25.0275	25.2961	26.038	26.2225	25.9066	25.5315	24.9271	25.0317	25.1214	25.4457	25.5463	NaN	23.9134	24.019	23.5165	24.217	24.5404	24.7945	25.0105	25.1095	25.8215	26.1234	25.6237	25.5841	25.4738	24.654	24.1253	24.1015	24.2317	26.3477	25.0854	25.3307	+	5.94468	NA	16	246
IGFBP3	Insulin-like growth factor-binding protein 3	A6XND1;A6XND0;P17936;C9JMX4;H0Y485;H0Y5K2;B3KWK7	NaN	NaN	NaN	NaN	NaN	NaN	NaN	NaN	NaN	NaN	NaN	NaN	NaN	NaN	NaN	NaN	NaN	NaN	NaN	NaN	NaN	NaN	NaN	NaN	NaN	NaN	NaN	NaN	NaN	NaN	NaN	NaN	NaN	NaN	NaN	NaN	NaN	NaN	22.7515		0.32272	MES2	2	2
ANXA6	Annexin	E5RK69	NaN	NaN	NaN	NaN	NaN	NaN	NaN	NaN	NaN	NaN	NaN	NaN	NaN	NaN	NaN	NaN	NaN	NaN	NaN	NaN	NaN	NaN	NaN	NaN	NaN	NaN	NaN	NaN	NaN	NaN	NaN	NaN	NaN	NaN	NaN	NaN	NaN	NaN	20.6489		0.32272	NA	30	5
ANXA6	Annexin A6;Annexin	P08133;E7EMC6	25.0062	24.7695	24.7543	24.1565	24.5165	25.2244	25.6944	26.391	26.0422	28.3153	28.0084	28.391	27.2891	26.9202	26.604	29.1239	28.5278	28.6251	26.7129	27.4551	27.5898	25.4008	25.2678	24.895	28.5862	28.1937	29.3217	26.2244	26.7895	26.3562	25.8191	25.4676	26.3679	26.6458	26.2299	26.1115	26.1015	26.8741	27.7708	+	8.12053	NA	43	770
ANXA7	Annexin A7	P20073	23.9225	24.3031	NaN	NaN	24.4984	24.275	23.9584	23.895	24.0772	25.7543	25.6838	25.8215	24.7077	24.9361	24.8142	24.6865	24.8336	24.2096	24.0854	23.7286	NaN	24.8433	24.7945	24.5105	24.8481	24.8481	25.1984	24.9134	23.7895	24.2244	24.5696	24.0443	NaN	26.0233	25.7364	25.6918	NaN	NaN	24.217	+	7.11045	NA	12	147
AP1B1	AP-1 complex subunit beta-1	Q10567;C9J1E7	NaN	NaN	24.6811	24.8576	24.6153	24.4984	24.019	24.2535	24.4425	24.4425	24.0772	24.239	24.2821	24.48	NaN	22.613	24.3101	24.5344	25.6811	NaN	23.9933	24.9316	24.1565	25.1449	25.1174	24.9089	24.4862	24.5869	24.7796	24.48	24.7746	NaN	25.2499	24.7995	24.3778	24.7594	NaN	24.8433	24.6431		0.125409	NA	28	162
AP1G1	AP-1 complex subunit gamma-1	O43747	23.7895	NaN	24.3645	26.0995	25.2133	25.417	25.1174	25.7208	25.3342	25.317	24.918	24.9628	24.8717	24.5404	24.4676	25.2499	24.7846	24.8385	23.2231	25.0443	24.654	25.4298	25.3273	26.2463	24.6209	24.9316	24.8044	24.4551	24.5754	24.9495	25.8019	25.5255	25.9495	25.7441	25.632	25.6209	24.7846	23.7492	25.0317	+	4.04139	NA	15	283
AP1M1	AP-1 complex subunit mu-1	Q9BXS5;K7EJL1;E7ENJ6	24.6757	24.5696	24.918	25.0608	24.6757	24.7286	24.4862	24.48	24.6649	24.5696	24.391	24.317	23.8764	NaN	24.7286	24.7024	NaN	24.5165	24.5225	24.0691	24.5696	24.2244	24.5285	24.275	24.5285	24.3778	23.9495	24.5285	24.5344	24.3712	24.8528	24.7492	25.0359	24.5045	24.1795	24.9584	NaN	NaN	24.2678	+	1.52765	NA	11	154
AP1S1	AP-1 complex subunit sigma-1A	H7C1E4;P61966	NaN	NaN	NaN	NaN	NaN	NaN	NaN	NaN	NaN	NaN	NaN	NaN	NaN	NaN	NaN	NaN	NaN	NaN	NaN	NaN	NaN	NaN	NaN	NaN	NaN	NaN	NaN	NaN	NaN	NaN	NaN	NaN	NaN	NaN	NaN	NaN	NaN	NaN	21.0283		0.32272	NA	2	17
AP1S2	AP-1 complex subunit sigma-2	P56377;F6SFB5	NaN	NaN	NaN	NaN	NaN	NaN	NaN	NaN	NaN	NaN	NaN	NaN	NaN	NaN	NaN	NaN	NaN	NaN	NaN	NaN	NaN	NaN	NaN	NaN	NaN	23.073	NaN	NaN	24.0105	NaN	NaN	NaN	NaN	NaN	NaN	NaN	NaN	NaN	NaN		0.274251	NA	3	31
AP2A1	AP-2 complex subunit alpha-1	O95782	26.8858	26.8741	26.6998	27.4785	27.217	27.6389	27.2445	26.8504	27.2262	26.7389	26.574	26.976	26.2767	26.2821	26.7645	26.8504	26.6595	27.0711	26.5754	26.6458	26.5463	26.3376	26.604	26.632	26.976	26.8504	26.2678	26.7645	26.726	26.4551	26.7389	26.8019	27.3239	26.9202	26.8264	27.1214	26.2408	27.1214	26.8623	+	2.95815	NA	36	716
AP2A2	AP-2 complex subunit alpha-2	O94973;A0A0G2JS82	24.8093	24.417	24.4862	25.7594	26.0608	25.9869	25.7746	25.1871	25.2607	25.8694	25.4425	25.0894	24.217	24.2244	24.6918	25.7286	24.9628	25.228	25.8457	25.8552	25.4583	25.065	24.5045	24.4984	25.4425	25.5841	24.417	25.3135	24.9933	24.7945	25.7518	25.2058	25.7645	24.9977	24.6264	24.7077	26.2767	25.3745	24.8811	+	2.74655	NA	26	310
AP2B1	AP-2 complex subunit beta	P63010;A0A087X253;A0A087WU93;A0A087WZQ6;A0A087WYD1	26.9089	27.0608	26.8623	28.6527	27.6931	27.8445	27.8142	27.4707	27.509	27.17	27.0401	26.9869	25.4707	26.673	26.604	27.0914	27.3745	27.509	27.2891	27.4154	27.4234	26.8858	27.2979	27.4234	27.2262	27.5898	26.8264	26.8858	27.0296	26.8858	27.1984	27.3578	27.2625	27.3239	26.965	27.5014	26.8973	27.5463	26.9977	+	3.15659	NA	41	866
AP2M1	AP-2 complex subunit mu	A0A087WY71;E9PFW3;Q96CW1;C9JJ47	25.4953	25.5667	25.5638	27.1115	26.8019	26.7129	25.9473	26.8858	26.4457	26.3342	26.4536	26.1273	26.1488	25.6944	25.3239	26.3153	26.5344	26.4298	26.4073	26.1075	25.9089	26.0338	25.7871	26.7518	26.574	26.0296	24.9225	26.341	26.1253	26.3187	26.6458	26.1174	27.0608	26.2909	26.2678	25.7871	25.4645	26.204	26.0526	+	1.97504	NA	12	398
AP2S1	AP-2 complex subunit sigma	M0R0N4;X6R390;M0QYZ2;P53680;M0R1S0;M0QZ21	NaN	NaN	NaN	NaN	24.2961	NaN	NaN	24.1488	NaN	24.3511	NaN	NaN	NaN	NaN	NaN	24.002	NaN	NaN	NaN	23.7796	NaN	NaN	NaN	NaN	24.2961	23.1205	NaN	NaN	24.1642	NaN	23.8385	NaN	NaN	NaN	NaN	NaN	23.0842	NaN	24.3844		0.0584807	NA	2	36
AP3B1	AP-3 complex subunit beta-1	O00203	24.918	25.3844	25.391	25.3135	25.7364	25.3612	25.2463	25.2096	25.1908	25.4862	25.5195	25.217	24.6264	24.4362	24.6376	25.0233	24.9584	24.867	25.1449	24.9361	25.0317	25.3712	25.0772	25.4008	24.9716	25.2096	24.4923	25.4831	25.0813	25.3443	25.3135	24.9628	25.4234	24.5045	24.5344	24.7129	26.1585	25.1833	25.3877	+	2.51802	NA	19	298
AP3B2	AP-3 complex subunit beta-2	Q13367	NaN	NaN	NaN	NaN	NaN	NaN	NaN	NaN	NaN	NaN	NaN	NaN	NaN	NaN	NaN	NaN	NaN	NaN	22.845	22.4298	NaN	NaN	NaN	22.3002	NaN	NaN	NaN	NaN	NaN	NaN	NaN	NaN	NaN	NaN	NaN	NaN	NaN	21.7165	NaN	+	1.39105	NA	9	22	PB1
AP3D1	AP-3 complex subunit delta-1	O14617	24.3239	24.8997	24.9043	23.9225	24.6703	24.9134	24.7024	24.3578	24.7543	25.1293	25.3342	24.391	24.141	24.945	24.002	25.141	24.4234	24.5926	24.8717	24.9225	24.7389	24.976	24.8904	25.1946	24.0854	24.6811	23.9406	24.2244	24.1332	24.9316	24.989	24.7338	25.4266	23.9584	24.0443	24.1946	26.1833	25.0317	25.0233	+	1.35516	NA	19	298
AP3M1	AP-3 complex subunit mu-1	Q9Y2T2	25.4707	25.3712	25.5075	25.7846	25.6376	25.3066	24.8385	24.9406	24.6649	25.8019	25.9825	25.5638	24.9495	24.9539	25.1174	25.1253	25.4234	25.0401	25.9089	25.8647	25.8576	25.4831	24.8904	25.341	25.4105	25.5315	24.7234	25.5841	25.0854	25.0443	25.3066	24.7846	25.9338	24.824	24.7796	25.0894	26.7771	25.3844	25.1174		1.05577	NA	10	267
AP3M2	AP-3 complex subunit mu-2	E5RJ52;P53677	NaN	24.1488	NaN	NaN	NaN	NaN	23.7182	23.7796	23.0762	23.1274	23.2678	23.2062	23.3645	23.48	NaN	23.5983	24.4984	23.6209	NaN	NaN	NaN	NaN	NaN	22.7294	NaN	NaN	NaN	24.4614	NaN	23.1547	23.9316	23.6865	23.4923	NaN	NaN	NaN	NaN	24.0608	24.0526	+	2.01713	NA	8	83
AP3S1	AP-3 complex subunit sigma-1	Q92572	23.0178	23.1877	22.6694	NaN	NaN	23.4298	NaN	NaN	23.7594	23.0893	23.6971	23.2678	23.5045	22.955	23.002	23.6431	23.2023	23.7695	NaN	22.8774	NaN	23.3239	NaN	23.2821	NaN	NaN	NaN	NaN	23.6649	23.4425	23.8093	NaN	23.6431	23.2241	23.0614	NaN	NaN	NaN	NaN		1.02747	NA	5	98
AP4E1	AP-4 complex subunit epsilon-1	H0YK95;H0YL95;Q9UPM8	NaN	NaN	NaN	NaN	NaN	NaN	NaN	NaN	NaN	NaN	NaN	NaN	NaN	NaN	NaN	NaN	NaN	NaN	NaN	NaN	NaN	NaN	NaN	NaN	NaN	NaN	NaN	NaN	NaN	NaN	NaN	NaN	NaN	NaN	NaN	NaN	NaN	20.2478	NaN		0.32272	NA	1	4
AP5Z1	AP-5 complex subunit zeta-1	O43299	NaN	NaN	NaN	NaN	21.6017	NaN	NaN	NaN	NaN	NaN	NaN	NaN	NaN	NaN	NaN	21.6725	NaN	NaN	NaN	NaN	NaN	NaN	NaN	NaN	NaN	NaN	NaN	NaN	NaN	NaN	21.8149	NaN	NaN	NaN	NaN	NaN	23.1226	21.1894	NaN		0.636043	NA	4	35	WK1
APAF1	Apoptotic protease-activating factor 1	C9JLV4;O14727	NaN	NaN	NaN	NaN	NaN	NaN	NaN	NaN	NaN	NaN	NaN	NaN	NaN	NaN	NaN	22.0204	NaN	NaN	NaN	NaN	NaN	NaN	NaN	NaN	NaN	NaN	NaN	NaN	NaN	NaN	NaN	NaN	NaN	NaN	NaN	NaN	NaN	NaN	NaN		0.32272	NA	3	8
APBA2	Amyloid beta A4 precursor protein-binding family A member 2	Q99767	NaN	NaN	NaN	NaN	NaN	NaN	24.1795	24.317	23.7182	NaN	NaN	NaN	NaN	NaN	NaN	NaN	NaN	NaN	NaN	NaN	NaN	NaN	NaN	NaN	NaN	NaN	NaN	NaN	NaN	NaN	NaN	NaN	NaN	NaN	NaN	NaN	24.3443	22.6066	NaN	+	5.53231	NA	6	35
APBB1	Amyloid beta A4 precursor protein-binding family B member 1	A0A075B7G8;J3KPL8;O00213;A0A087X0V7;A0A087WYH9;V9GYR7;V9GY97	NaN	NaN	NaN	NaN	NaN	NaN	NaN	NaN	NaN	NaN	NaN	NaN	NaN	NaN	NaN	NaN	NaN	NaN	NaN	NaN	NaN	NaN	NaN	NaN	NaN	NaN	NaN	NaN	NaN	NaN	NaN	NaN	NaN	NaN	18.7021	NaN	NaN	NaN	NaN		0.32272	NA	4	8
APC	Adenomatous polyposis coli protein	P25054;E9PFT7	NaN	NaN	NaN	NaN	NaN	NaN	NaN	NaN	NaN	NaN	NaN	NaN	NaN	NaN	NaN	NaN	NaN	NaN	NaN	NaN	18.9586	NaN	NaN	NaN	NaN	NaN	NaN	NaN	NaN	NaN	NaN	NaN	NaN	NaN	NaN	NaN	NaN	NaN	NaN		0.32272	NA	4	4
APC2	Adenomatous polyposis coli protein 2	O95996	NaN	NaN	NaN	NaN	NaN	NaN	NaN	NaN	NaN	NaN	NaN	NaN	NaN	NaN	NaN	NaN	NaN	NaN	NaN	NaN	18.1529	NaN	NaN	NaN	NaN	NaN	NaN	NaN	NaN	NaN	NaN	NaN	NaN	NaN	NaN	NaN	NaN	NaN	NaN		0.32272	NA	1	3
APEH	Acylamino-acid-releasing enzyme	C9JIF9;P13798;H7C393;H7C1U0	25.1871	25.7077	25.48	25.9912	25.8623	25.4769	26.2463	26.1273	26.0169	26.1565	26.1253	25.6811	25.3135	25.9473	26.0691	26.1449	25.8904	25.9134	24.2535	24.7945	25.1527	25.4953	25.4425	25.5754	25.239	25.2317	25.6622	25.8433	25.9361	25.6513	26.0691	26.1095	26.275	25.2058	25.0608	25.1565	24.1488	25.417	25.2643	+	5.53631	NA	17	343
APEX1	DNA-(apurinic or apyrimidinic site) lyase;DNA-(apurinic or apyrimidinic site) lyase, mitochondrial	P27695;G3V3M6;G3V3C7;G3V5Q1;A0A0C4DGK8;G3V5M0;G3V359;G3V5D9	25.9293	26.0975	26.1234	25.7208	26.9977	26.9428	26.9428	26.5682	26.8973	25.5014	25.341	25.5135	25.5374	25.1908	23.7594	27.189	27.217	26.4314	27.2262	27.6798	27.3066	27.8973	27.2891	27.9316	27.2262	27.0084	26.6865	27.019	26.7129	26.9869	27.6527	26.7389	27.1604	27.673	27.5014	27.2077	26.9316	26.5898	27.5536	+	5.38592	NA	17	599
API5	Apoptosis inhibitor 5	G3V1C3;Q9BZZ5	25.7945	25.3205	26.1585	NaN	25.1293	25.8288	25.5898	25.6096	25.5551	25.6125	25.1604	25.1214	24.3778	24.8191	26.0484	25.4583	25.6676	25.8694	26.0317	25.7389	25.9134	25.4738	25.3679	26.002	26.1095	25.391	25.2426	25.8019	26.0833	25.1055	25.9495	26.2335	26.3066	25.275	25.3975	25.5105	22.9413	26.2553	25.2961		0.436842	NA	14	234
APIP	Methylthioribulose-1-phosphate dehydratase	Q96GX9;S4R3D6	NaN	NaN	NaN	NaN	NaN	NaN	NaN	NaN	NaN	NaN	NaN	NaN	NaN	NaN	22.391	NaN	22.4692	23.1105	NaN	NaN	NaN	NaN	NaN	23.5045	NaN	22.7479	NaN	NaN	21.8596	NaN	NaN	22.4942	NaN	NaN	NaN	NaN	NaN	NaN	NaN		0.319448	NA	5	39	MN1
APLP2	Amyloid-like protein 2	Q06481	21.442	NaN	NaN	22.1145	22.1641	NaN	21.5825	NaN	21.738	NaN	21.829	NaN	NaN	NaN	22.0008	NaN	NaN	NaN	NaN	NaN	NaN	NaN	NaN	NaN	NaN	NaN	NaN	NaN	NaN	NaN	NaN	NaN	NaN	NaN	NaN	NaN	NaN	NaN	NaN		0.920791	NA	14	52
APMAP	Adipocyte plasma membrane-associated protein	Q9HDC9;H0Y512	25.6622	25.4234	24.632	25.1095	25.1795	25.5926	25.6181	25.6012	26.1332	25.8069	25.4831	26.2696	25.9517	25.824	24.5638	25.6568	25.6757	25.6264	26.0464	25.8312	25.7543	26.8385	26.9089	27.632	27.0505	25.4862	26.2317	26.4583	26.1852	26.5898	25.772	25.5374	26.7129	26.2838	25.9933	25.632	26.1757	26.7389	26.4908	+	3.16067	NA	14	394
APOA1BP	NAD(P)H-hydrate epimerase	Q8NCW5	25.2317	25.5551	25.3342	26.3427	25.6676	25.6431	25.0732	25.2856	24.8717	25.6838	25.5926	25.4738	25.4953	25.726	26.0588	25.5609	25.7945	25.6209	26.0422	25.9847	26.1174	26.0505	26.0995	25.7871	24.7645	24.604	24.2961	25.9473	25.5135	25.5165	25.5955	25.5105	26.4815	25.989	25.7024	26.0752	27.1015	25.3273	25.275		0.808051	NA	8	308
APOA2	Apolipoprotein A-II;Proapolipoprotein A-II;Truncated apolipoprotein A-II	V9GYM3;P02652;V9GYE3;V9GYG9	27.611	27.2262	26.3545	NaN	23.2678	NaN	NaN	NaN	22.3379	NaN	NaN	NaN	NaN	24.7543	24.558	23.9584	NaN	NaN	NaN	22.6245	23.391	NaN	NaN	NaN	23.9134	22.4764	25.3031	NaN	22.153	NaN	NaN	NaN	NaN	NaN	NaN	NaN	NaN	NaN	NaN	+	7.98076	NA	6	71
APOB	Apolipoprotein B-100;Apolipoprotein B-48	A0A087WTM7;P04114	NaN	NaN	NaN	NaN	NaN	NaN	NaN	NaN	NaN	NaN	NaN	NaN	NaN	NaN	NaN	NaN	NaN	NaN	NaN	NaN	NaN	NaN	NaN	NaN	25.0894	NaN	NaN	NaN	NaN	NaN	NaN	NaN	NaN	NaN	NaN	NaN	NaN	NaN	NaN		0.32272	NA	5	20
APOBEC3C	DNA dC->dU-editing enzyme APOBEC-3C	Q9NRW3	NaN	NaN	NaN	NaN	NaN	NaN	NaN	NaN	NaN	NaN	NaN	NaN	NaN	NaN	NaN	NaN	NaN	NaN	NaN	NaN	NaN	NaN	NaN	NaN	NaN	NaN	NaN	NaN	NaN	NaN	21.2139	NaN	NaN	NaN	NaN	NaN	NaN	NaN	NaN		0.32272	NA	4	16
APOC3	Apolipoprotein C-III	B0YIW2;P02656	NaN	NaN	23.4923	NaN	NaN	NaN	NaN	NaN	NaN	NaN	NaN	NaN	NaN	NaN	NaN	NaN	NaN	NaN	NaN	NaN	NaN	NaN	NaN	NaN	NaN	NaN	NaN	NaN	NaN	NaN	NaN	NaN	NaN	NaN	NaN	NaN	NaN	NaN	NaN		0.32272	NA	2	27
MLLT11	Protein AF1q	Q13015	NaN	NaN	NaN	NaN	NaN	NaN	NaN	NaN	NaN	NaN	NaN	NaN	NaN	NaN	NaN	NaN	NaN	NaN	NaN	NaN	NaN	NaN	NaN	NaN	NaN	NaN	NaN	NaN	NaN	NaN	NaN	NaN	NaN	NaN	NaN	19.9496	NaN	NaN	NaN		0.32272	NPC2	2	9
PLP1	Myelin proteolipid protein	P60201	NaN	NaN	NaN	NaN	NaN	NaN	NaN	NaN	NaN	NaN	NaN	NaN	NaN	NaN	NaN	NaN	NaN	NaN	NaN	NaN	NaN	NaN	NaN	NaN	NaN	NaN	22.8379	NaN	NaN	NaN	NaN	NaN	NaN	NaN	NaN	NaN	NaN	NaN	NaN		0.32272	OPC	2	5
APOL2	Apolipoprotein L2	Q9BQE5	NaN	NaN	22.0212	22.8511	22.7756	22.7782	NaN	NaN	21.9409	24.2244	24.5754	24.1565	23.0628	22.7801	23.391	21.8933	23.2678	22.7172	NaN	NaN	NaN	NaN	NaN	NaN	NaN	22.344	22.5105	21.1152	21.9598	22.6837	NaN	21.3015	NaN	NaN	22.7306	22.6282	NaN	NaN	21.9381	+	8.62547	NA	7	81
APOO	Apolipoprotein O	H7C1U8;Q9BUR5;G3V1B6	NaN	NaN	24.4614	22.6668	24.7389	24.8997	24.1719	25.1488	24.9539	25.1833	25.4008	25.5926	25.8264	25.6012	25.0233	24.8142	NaN	NaN	NaN	24.2607	NaN	24.4923	NaN	24.4041	25.275	24.604	24.9271	NaN	NaN	25.2354	25.417	24.9539	23.2821	24.4041	24.391	24.5926	NaN	NaN	NaN	+	2.78277	NA	5	113
APOOL	MICOS complex subunit MIC27	A0A087WYF7;Q6UXV4;A0A087WUX8	NaN	NaN	NaN	23.6971	NaN	NaN	23.6649	NaN	NaN	NaN	NaN	23.867	NaN	NaN	NaN	23.8481	NaN	23.7182	23.8093	NaN	NaN	NaN	NaN	NaN	NaN	NaN	NaN	24.0772	NaN	23.417	NaN	23.8288	23.6865	NaN	NaN	NaN	NaN	NaN	23.7182		0.350156	NA	10	59
APP	Amyloid beta A4 protein;N-APP;Soluble APP-alpha;Soluble APP-beta;C99;Beta-amyloid protein 42;Beta-amyloid protein 40;C83;P3(42);P3(40);C80;Gamma-secretase C-terminal fragment 59;Gamma-secretase C-terminal fragment 57;Gamma-secretase C-terminal fragment 50;C31	P05067;E9PG40;A0A0A0MRG2;H7C0V9	23.0062	NaN	22.7461	23.6209	23.5522	23.5983	26.3528	27.1507	26.9428	22.008	23.1123	22.5789	23.2961	23.7077	22.3802	23.5285	23.6757	23.4298	NaN	NaN	22.6487	22.1288	22.8005	21.4378	NaN	23.1006	23.48	23.1633	21.4177	23.0662	22.0056	NaN	NaN	25.0608	24.7995	24.9271	NaN	23.417	NaN	+	11.9506	NA	20	184
APPL1	DCC-interacting protein 13-alpha	Q9UKG1	23.6209	23.8093	23.1403	22.2557	24.141	24.1253	23.4551	23.417	23.5165	24.0105	23.9225	23.6865	23.6096	24.3443	24.3031	23.8858	23.6096	23.8385	23.391	23.5165	23.9134	23.1287	23.2171	23.2232	23.3511	23.196	23.0074	23.5869	23.4298	23.5045	23.1654	23.4041	23.48	23.6865	24.2891	24.1488	NaN	NaN	23.3645	+	2.51811	NA	11	185
APPL2	DCC-interacting protein 13-beta	Q8NEU8	23.654	23.2821	23.6209	23.1233	23.1111	23.9584	23.4676	NaN	NaN	23.417	NaN	NaN	23.976	23.2961	23.8288	NaN	23.5522	NaN	NaN	NaN	23.1732	23.8093	23.8288	24.2096	NaN	NaN	NaN	NaN	NaN	NaN	NaN	22.9585	NaN	NaN	22.8847	23.5165	NaN	NaN	NaN	+	3.29469	NA	16	97
APRT	Adenine phosphoribosyltransferase	P07741;H3BQZ9;H3BQF1;H3BQB1	26.3662	26.1234	26.1623	26.7771	26.2354	26.5898	26.4298	26.3612	26.604	26.518	26.2625	26.1908	25.8433	25.9316	26.1214	26.976	26.518	26.8973	25.558	25.8191	25.2426	26.673	26.976	27.0296	26.726	26.5898	26.2021	26.5255	26.4218	26.506	26.4846	26.2445	27.0711	25.7024	25.8191	25.9517	25.8118	26.2096	25.9847	+	4.82296	NA	10	363
AQR	Intron-binding protein aquarius	O60306	NaN	NaN	NaN	NaN	NaN	NaN	NaN	NaN	NaN	NaN	NaN	NaN	NaN	NaN	NaN	NaN	NaN	NaN	NaN	21.7653	NaN	NaN	NaN	21.776	NaN	NaN	NaN	NaN	NaN	NaN	NaN	NaN	NaN	NaN	NaN	NaN	NaN	NaN	NaN		0.263995	NA	9	30
ARAF	Serine/threonine-protein kinase A-Raf	P10398;Q96II5	NaN	NaN	NaN	NaN	NaN	NaN	NaN	NaN	NaN	NaN	NaN	21.846	NaN	NaN	NaN	NaN	NaN	NaN	NaN	NaN	NaN	NaN	NaN	NaN	NaN	NaN	NaN	NaN	NaN	NaN	NaN	NaN	NaN	NaN	NaN	NaN	NaN	NaN	NaN		0.32272	NA	5	6
ARAP1	Arf-GAP with Rho-GAP domain, ANK repeat and PH domain-containing protein 1	E7EU13;Q96P48;F5GWN4;F8WBT0;A0A0A0MSJ2	NaN	NaN	NaN	NaN	NaN	NaN	NaN	20.5396	NaN	NaN	NaN	NaN	NaN	NaN	NaN	NaN	NaN	NaN	NaN	NaN	NaN	NaN	NaN	NaN	NaN	NaN	NaN	NaN	NaN	NaN	NaN	NaN	NaN	NaN	NaN	NaN	NaN	NaN	NaN		0.32272	NA	2	2
ARCN1	Coatomer subunit delta	P48444	26.673	26.6865	26.3679	27.0914	26.4073	26.1719	26.0211	26.0955	25.8764	26.6181	26.3629	26.1908	25.6595	25.976	26.1194	26.0505	26.632	26.5682	25.7492	25.3545	25.6181	26.0833	25.9781	26.0211	25.9271	25.7846	25.8093	25.4984	25.6918	25.558	25.8881	25.6998	26.7129	26.341	26.065	26.3877	26.9428	25.7594	25.9089	+	1.58729	NA	22	426
ARF1;ARF3	ADP-ribosylation factor 1;ADP-ribosylation factor 3	P84077;P61204;F5H423	23.5404	23.5522	24.3712	24.6595	24.8336	25.2096	25.1253	24.6811	25.7156	25.5374	25.1795	23.3101	25.7234	24.6649	24.275	23.7995	25.4738	25.2891	24.7024	24.5696	24.6376	25.1642	25.9338	25.141	25.0935	25.1946	25.7077	23.8576	26.0127	24.7492	24.8764	25.4041	25.5404	25.4457	26.0296	26.1604	26.2445	25.0854	24.7234		0.698586	NA	8	186
ARF4	ADP-ribosylation factor 4	P18085;C9JAK5;U3KQF2;C9JPM4	NaN	NaN	23.7895	25.6068	NaN	24.5165	NaN	NaN	NaN	25.0975	24.4105	25.1565	23.5754	23.7389	NaN	24.5225	24.48	23.6865	NaN	NaN	NaN	24.4362	24.7796	NaN	24.7234	24.9043	25.1253	24.1795	25.0062	24.6209	NaN	NaN	NaN	24.7129	24.4298	24.7182	NaN	25.2856	25.5135	+	2.31504	NA	7	77
ARF5	ADP-ribosylation factor 5	C9J1Z8;P84085	NaN	NaN	NaN	NaN	NaN	23.3376	NaN	NaN	23.1474	NaN	23.8385	NaN	NaN	NaN	NaN	22.4572	23.7286	23.7594	NaN	NaN	22.0154	22.7184	22.2898	NaN	23.0294	NaN	25.3239	20.9993	NaN	22.6791	NaN	23.7389	NaN	22.6046	23.7895	24.2535	23.6971	NaN	NaN		0.500456	NA	6	62
ARF6	ADP-ribosylation factor 6	P62330	NaN	NaN	NaN	NaN	NaN	NaN	NaN	NaN	NaN	NaN	NaN	NaN	NaN	NaN	NaN	NaN	NaN	NaN	NaN	NaN	NaN	21.8799	NaN	NaN	NaN	22.9686	23.0143	NaN	NaN	NaN	NaN	NaN	NaN	NaN	NaN	NaN	NaN	NaN	NaN	+	2.31434	NA	3	26	RN1
ARFGAP1	ADP-ribosylation factor GTPase-activating protein 1	Q8N6T3;F8VWH9;E5RHT6;F8W1U7;E5RHC5	NaN	NaN	23.654	23.8191	23.48	23.7594	NaN	NaN	NaN	NaN	23.8191	23.7492	NaN	NaN	23.5404	23.9406	22.9586	22.6732	25.0854	24.5696	24.5105	25.3101	24.945	25.3205	24.4488	24.6649	24.141	24.3778	24.3239	24.3645	23.8576	23.391	NaN	24.0772	23.7995	23.8481	NaN	24.6431	24.002	+	5.46164	NA	8	144
ARFGAP2	ADP-ribosylation factor GTPase-activating protein 2	G5E9L0;Q8N6H7;A0A0D9SF70;E9PQP3;E9PIY6	24.1015	24.1174	24.239	24.4425	24.3443	24.5225	24.5638	24.1871	24.217	24.2021	24.1488	24.5812	NaN	24.1871	24.7594	24.2317	24.5926	24.5983	24.2891	23.9933	24.002	24.3307	23.7796	24.3975	24.4488	24.4362	24.1871	24.1174	23.6096	24.2891	24.4614	24.1946	24.2678	24.0772	24.1719	24.4041	NaN	23.867	23.8858		0.503325	NA	12	186
ARFGAP3	ADP-ribosylation factor GTPase-activating protein 3	Q9NP61;H0Y6A0	24.4298	NaN	23.8481	24.6486	23.7492	23.5754	NaN	NaN	NaN	NaN	24.1795	23.4298	24.8623	23.9933	24.0526	24.5105	23.5522	NaN	23.8481	NaN	NaN	NaN	22.9619	23.2298	23.976	24.0526	23.4676	NaN	NaN	23.7695	NaN	23.1735	24.5463	23.9043	NaN	NaN	NaN	NaN	NaN		1.0463	NA	11	88
ARFGEF1	Brefeldin A-inhibited guanine nucleotide-exchange protein 1	Q9Y6D6;E5RIF2;E5RHL7	23.5983	NaN	NaN	NaN	23.5285	NaN	NaN	NaN	22.8374	NaN	NaN	NaN	22.1961	NaN	NaN	NaN	22.7261	NaN	NaN	22.8259	NaN	24.2821	23.5045	24.3975	22.9555	22.5278	NaN	23.2497	NaN	22.957	23.7895	23.867	23.3101	23.5983	22.8943	23.5165	NaN	NaN	NaN	+	3.2628	NA	18	102
ARFGEF2	Brefeldin A-inhibited guanine nucleotide-exchange protein 2	Q9Y6D5	NaN	NaN	NaN	NaN	NaN	NaN	NaN	NaN	NaN	NaN	NaN	NaN	NaN	NaN	NaN	NaN	NaN	NaN	NaN	NaN	NaN	NaN	22.7528	NaN	NaN	NaN	NaN	NaN	NaN	NaN	NaN	NaN	NaN	NaN	NaN	NaN	NaN	NaN	NaN		0.32272	NA	12	16
ARFIP1	Arfaptin-1	P53367	25.0359	25.4457	24.2317	23.5404	24.002	24.3844	24.5344	24.5404	24.1174	24.1946	NaN	23.9847	24.6703	24.217	23.9043	23.6431	23.7895	23.9495	25.0359	23.48	24.1946	23.8576	23.9043	23.9406	24.2244	23.9672	24.1871	24.7945	24.2096	24.5463	24.7182	24.1719	23.3376	24.0275	23.3239	23.4551	23.9406	24.4738	24.4298		1.16562	NA	10	141
ARFIP2	Arfaptin-2	A0A087X1E4;P53365;E9PPY7;E9PRV8	NaN	NaN	NaN	NaN	NaN	NaN	NaN	21.0074	NaN	NaN	NaN	NaN	NaN	NaN	NaN	NaN	NaN	NaN	NaN	NaN	NaN	NaN	NaN	NaN	NaN	NaN	NaN	NaN	NaN	NaN	NaN	NaN	NaN	NaN	NaN	21.2142	NaN	NaN	NaN		0.264573	NA	2	16
ARFRP1	ADP-ribosylation factor-related protein 1	Q13795	NaN	NaN	NaN	NaN	NaN	NaN	NaN	NaN	NaN	NaN	NaN	NaN	NaN	NaN	NaN	NaN	NaN	NaN	NaN	NaN	NaN	NaN	NaN	NaN	NaN	NaN	NaN	NaN	NaN	NaN	NaN	NaN	NaN	NaN	19.7019	NaN	NaN	NaN	NaN		0.32272	NA	1	14
ARHGAP1	Rho GTPase-activating protein 1	Q07960;H0YE29;E9PNR6	23.7389	24.48	24.4551	24.3778	25.1488	25.2096	24.8044	24.9271	24.8623	25.5014	25.5255	25.4551	24.8576	24.7441	24.7234	24.5045	24.317	23.6431	23.1196	23.9043	24.0359	24.6153	24.2607	25.0148	24.9134	24.3307	24.6376	24.2891	24.3307	24.7024	24.824	24.3376	25.0772	25.433	25.228	24.8764	24.9134	23.6971	24.6264	+	4.43226	NA	13	237
ARHGAP12	Rho GTPase-activating protein 12	Q1RLN5;Q8IWW6	NaN	NaN	NaN	NaN	NaN	NaN	NaN	NaN	NaN	NaN	NaN	NaN	NaN	NaN	NaN	NaN	NaN	NaN	NaN	NaN	NaN	NaN	NaN	NaN	NaN	NaN	NaN	NaN	NaN	NaN	NaN	NaN	NaN	22.9907	NaN	22.9033	NaN	NaN	22.3175	+	2.00082	NA	4	22	SJH1
ARHGAP17	Rho GTPase-activating protein 17	Q68EM7;C9IZD3	NaN	NaN	23.0579	24.3712	22.6175	23.4041	23.7695	22.3988	22.9919	23.7995	23.0385	23.2961	23.2498	23.2678	23.4041	23.4923	24.2961	24.0772	NaN	23.1422	22.8949	23.1144	24.3511	23.0289	NaN	24.2821	23.5045	NaN	22.9076	23.0175	NaN	22.3915	NaN	23.1489	23.4298	23.0646	NaN	23.0005	23.1092		1.10438	NA	10	165
ARHGAP18	Rho GTPase-activating protein 18	Q8N392	NaN	NaN	NaN	NaN	NaN	NaN	NaN	NaN	NaN	23.1394	NaN	22.8339	NaN	NaN	NaN	NaN	NaN	NaN	NaN	NaN	NaN	NaN	NaN	NaN	22.7049	22.6812	NaN	23.1179	23.5869	23.0286	23.8764	23.6096	24.0443	NaN	NaN	NaN	NaN	NaN	NaN	+	9.13289	NA	7	37
ARHGAP21	Rho GTPase-activating protein 21	Q5T5U3;A0A087WW76;E7ESW5;F8W9U9	NaN	NaN	NaN	NaN	NaN	NaN	NaN	NaN	NaN	NaN	NaN	NaN	NaN	NaN	NaN	NaN	NaN	NaN	NaN	NaN	NaN	NaN	NaN	NaN	NaN	NaN	NaN	NaN	NaN	NaN	NaN	NaN	NaN	22.8845	22.3737	22.1443	NaN	NaN	NaN	+	13.0128	NA	8	19	SJH1
ARHGAP31	Rho GTPase-activating protein 31	Q2M1Z3	NaN	NaN	NaN	NaN	NaN	NaN	NaN	NaN	NaN	NaN	NaN	NaN	NaN	NaN	NaN	NaN	NaN	NaN	21.3888	NaN	NaN	NaN	NaN	NaN	NaN	NaN	NaN	NaN	NaN	NaN	NaN	NaN	NaN	NaN	NaN	NaN	NaN	NaN	NaN		0.32272	NA	3	5
ARHGAP35	Rho GTPase-activating protein 35	Q9NRY4	NaN	NaN	NaN	NaN	22.6739	NaN	NaN	NaN	NaN	NaN	NaN	NaN	NaN	NaN	NaN	NaN	NaN	NaN	NaN	NaN	22.5458	NaN	NaN	23.0552	22.4593	NaN	NaN	NaN	NaN	NaN	23.1387	NaN	NaN	NaN	22.46	NaN	NaN	NaN	NaN		0.085948	NA	9	58
ARHGAP39	Rho GTPase-activating protein 39	Q9C0H5	NaN	NaN	NaN	NaN	NaN	NaN	NaN	NaN	NaN	NaN	NaN	NaN	NaN	NaN	NaN	NaN	NaN	NaN	NaN	NaN	NaN	NaN	NaN	NaN	NaN	NaN	NaN	NaN	NaN	NaN	NaN	NaN	NaN	NaN	NaN	NaN	NaN	19.9845	NaN		0.32272	NA	3	2
ARHGAP5	Rho GTPase-activating protein 5	A0A0A0MSK6;Q13017	NaN	NaN	NaN	NaN	NaN	NaN	NaN	NaN	NaN	NaN	NaN	NaN	NaN	NaN	NaN	NaN	21.808	NaN	NaN	NaN	NaN	NaN	NaN	NaN	NaN	NaN	NaN	NaN	NaN	NaN	NaN	22.4228	NaN	NaN	NaN	NaN	NaN	NaN	NaN		0.268802	NA	7	34
ARHGDIA	Rho GDP-dissociation inhibitor 1	P52565;J3KTF8;J3QQX2;J3KRE2;J3KRY1	26.4754	26.7771	27.391	27.2445	27.5969	27.5315	27.6527	28.141	27.9814	27.611	27.2979	28.3536	27.7895	27.6595	27.673	27.8973	27.3662	27.4314	26.9428	27.3153	27.0914	27.5463	28.0453	27.5536	27.7581	28.3662	27.6595	27.8019	27.2803	27.8324	27.3153	27.4314	24.5225	28.6492	28.6216	28.6492	25.8576	28.217	27.8858	+	3.16173	NA	12	347
ARHGEF1	Rho guanine nucleotide exchange factor 1	M0QZR4;Q92888;M0QYC1	22.3503	NaN	NaN	NaN	23.3376	23.143	22.2268	NaN	NaN	NaN	NaN	NaN	NaN	NaN	NaN	23.7695	NaN	NaN	23.6971	22.9551	23.1933	NaN	22.2794	NaN	NaN	NaN	NaN	22.7085	22.9541	23.0566	23.1903	NaN	23.3778	23.0739	22.6203	22.7354	NaN	NaN	22.9771	+	1.5845	NA	15	91
ARHGEF10	Rho guanine nucleotide exchange factor 10	H0YAN8;O15013	NaN	NaN	NaN	NaN	NaN	22.561	NaN	NaN	NaN	NaN	NaN	NaN	NaN	NaN	NaN	NaN	NaN	NaN	NaN	NaN	NaN	NaN	NaN	NaN	NaN	NaN	NaN	NaN	NaN	NaN	NaN	NaN	NaN	NaN	NaN	NaN	NaN	NaN	NaN		0.32272	NA	6	25
ARHGEF11	Rho guanine nucleotide exchange factor 11	O15085	NaN	NaN	NaN	NaN	NaN	NaN	NaN	NaN	NaN	NaN	NaN	NaN	NaN	NaN	NaN	NaN	NaN	NaN	NaN	NaN	19.347	NaN	NaN	NaN	NaN	NaN	NaN	NaN	NaN	NaN	NaN	NaN	NaN	NaN	NaN	NaN	NaN	NaN	NaN		0.32272	NA	4	9
ARHGEF12	Rho guanine nucleotide exchange factor 12	E9PMR6;Q9NZN5	23.5522	23.2678	23.5638	24.2891	23.8093	23.2821	23.417	23.1005	NaN	23.7286	24.0854	23.5045	NaN	NaN	23.4551	23.4923	23.1086	22.9353	NaN	NaN	23.0521	22.9031	NaN	NaN	22.7913	22.6158	NaN	23.6649	NaN	23.2523	23.417	22.7355	23.5869	NaN	NaN	NaN	NaN	23.3101	22.6868	+	2.21246	NA	20	108
ARHGEF17	Rho guanine nucleotide exchange factor 17	Q96PE2	NaN	NaN	NaN	NaN	NaN	NaN	NaN	NaN	NaN	NaN	NaN	NaN	NaN	NaN	NaN	NaN	NaN	NaN	NaN	NaN	NaN	NaN	NaN	NaN	NaN	NaN	NaN	NaN	NaN	NaN	NaN	NaN	NaN	NaN	NaN	NaN	21.7594	NaN	NaN		0.32272	NA	1	2
ARHGEF18	Rho guanine nucleotide exchange factor 18	M0QZS0;Q6ZSZ5;A0A087WZG4;M0R150	NaN	NaN	NaN	NaN	NaN	NaN	NaN	NaN	NaN	NaN	NaN	NaN	NaN	NaN	NaN	NaN	NaN	NaN	NaN	NaN	NaN	NaN	NaN	NaN	NaN	NaN	NaN	NaN	NaN	NaN	NaN	NaN	NaN	NaN	NaN	20.2907	NaN	NaN	NaN		0.32272	NA	3	7
ARHGEF2	Rho guanine nucleotide exchange factor 2	V9GYM8;Q92974	25.2354	25.4073	23.417	26.0401	25.7338	26.0062	24.7594	24.1253	24.4551	24.2607	23.5045	23.4676	24.5404	25.239	24.0854	24.5463	24.6811	24.0772	26.7895	27.2077	27.6931	24.7695	25.5433	25.5315	25.0275	24.558	24.5045	23.9495	23.8288	23.8191	23.5869	23.8093	23.3778	24.7338	24.6595	25.019	25.3943	25.1214	24.5983	+	8.80017	NA	20	308
ARHGEF4		E7EV07	NaN	NaN	NaN	NaN	NaN	NaN	NaN	NaN	NaN	NaN	NaN	NaN	NaN	NaN	NaN	NaN	NaN	NaN	NaN	NaN	NaN	NaN	NaN	20.4075	NaN	NaN	NaN	NaN	NaN	NaN	NaN	NaN	NaN	NaN	NaN	NaN	NaN	NaN	NaN		0.32272	NA	3	11
ARHGEF4;ARHGEF9;SPATA13	Rho guanine nucleotide exchange factor 4;Rho guanine nucleotide exchange factor 9;Spermatogenesis-associated protein 13	E9PEM0;A0A0C4DFY6;Q9NR80;H0YCT6;A0A0A6YYB3;B1AMR4;B1AMR3;E9PFR9;J3KQJ8;A0A0A6YYF8;A0A0A0MRY4;O43307;Q96N96	NaN	NaN	NaN	NaN	NaN	NaN	NaN	NaN	NaN	NaN	NaN	NaN	NaN	NaN	NaN	NaN	NaN	NaN	NaN	NaN	NaN	NaN	NaN	21.2937	NaN	NaN	NaN	NaN	NaN	NaN	NaN	NaN	NaN	NaN	NaN	NaN	NaN	NaN	NaN		0.32272	NA	3	2
ARHGEF40	Rho guanine nucleotide exchange factor 40	Q8TER5	NaN	22.4181	NaN	20.9895	NaN	21.8939	NaN	NaN	NaN	NaN	NaN	NaN	NaN	NaN	NaN	22.7523	22.6537	NaN	21.6476	NaN	22.1598	NaN	NaN	NaN	NaN	NaN	NaN	NaN	21.3814	21.9135	NaN	NaN	22.5069	22.046	21.6512	NaN	NaN	NaN	NaN		0.728591	NA	11	62
ARHGEF5	Rho guanine nucleotide exchange factor 5	H0Y895;Q12774	NaN	NaN	NaN	NaN	NaN	NaN	NaN	NaN	NaN	NaN	NaN	NaN	NaN	NaN	NaN	NaN	NaN	NaN	NaN	NaN	NaN	NaN	NaN	NaN	NaN	NaN	NaN	NaN	NaN	NaN	NaN	NaN	NaN	19.6352	NaN	NaN	NaN	NaN	NaN		0.32272	NA	1	26
ARHGEF6	Rho guanine nucleotide exchange factor 6	Q15052	23.5983	NaN	23.8858	23.895	24.4105	24.0935	23.5404	23.654	NaN	NaN	NaN	22.7839	NaN	22.9351	23.2363	22.8195	NaN	NaN	NaN	NaN	23.3376	24.2535	23.895	23.8385	24.3443	23.1381	NaN	NaN	NaN	23.6865	NaN	NaN	22.965	24.6376	24.3376	23.7594	NaN	23.8764	23.4676	+	1.90741	NA	13	119
ARHGEF7	Rho guanine nucleotide exchange factor 7	Q14155;E9PDQ5;E7EUY6	NaN	NaN	NaN	NaN	NaN	NaN	NaN	NaN	NaN	23.0261	23.1907	NaN	22.5832	23.017	NaN	23.9043	NaN	NaN	22.8476	24.5926	24.1488	NaN	22.9721	22.7429	NaN	22.7366	NaN	NaN	NaN	23.1431	NaN	NaN	24.1795	NaN	22.3582	NaN	NaN	NaN	NaN		1.24011	NA	13	71
ARHGEF7		E7ENL8	NaN	NaN	NaN	NaN	NaN	NaN	NaN	NaN	NaN	NaN	NaN	NaN	NaN	NaN	NaN	NaN	NaN	NaN	NaN	NaN	20.8516	NaN	NaN	NaN	NaN	NaN	NaN	NaN	NaN	NaN	NaN	NaN	NaN	NaN	NaN	NaN	NaN	NaN	NaN		0.32272	NA	4	4
ARID1A	AT-rich interactive domain-containing protein 1A	O14497	NaN	NaN	NaN	NaN	NaN	NaN	NaN	NaN	NaN	NaN	NaN	NaN	NaN	NaN	21.3998	NaN	NaN	NaN	25.2058	24.019	24.7234	23.0442	21.0666	22.9946	NaN	NaN	NaN	NaN	NaN	NaN	21.254	NaN	NaN	21.6402	21.9525	NaN	22.7169	NaN	NaN	+	7.88256	NA	17	81
ARID1B	AT-rich interactive domain-containing protein 1B	Q8NFD5;H0Y7H8	NaN	NaN	22.0157	NaN	NaN	NaN	NaN	NaN	NaN	NaN	NaN	NaN	NaN	NaN	NaN	NaN	NaN	NaN	NaN	NaN	NaN	NaN	NaN	NaN	NaN	NaN	NaN	NaN	NaN	NaN	NaN	NaN	NaN	NaN	NaN	NaN	NaN	NaN	NaN		0.32272	NA	7	24
ARID2	AT-rich interactive domain-containing protein 2	Q68CP9;F8W108;F8WCU9	NaN	NaN	NaN	NaN	NaN	NaN	NaN	NaN	NaN	NaN	NaN	NaN	NaN	NaN	NaN	NaN	NaN	NaN	24.239	23.8576	23.8093	23.3778	NaN	NaN	NaN	NaN	NaN	NaN	NaN	NaN	NaN	NaN	NaN	NaN	NaN	NaN	NaN	NaN	NaN	+	8.76306	NA	12	63	PB1
ARID4B	AT-rich interactive domain-containing protein 4B	X6RCR8;Q4LE39	NaN	NaN	NaN	NaN	NaN	NaN	NaN	NaN	NaN	NaN	NaN	NaN	NaN	NaN	NaN	NaN	NaN	NaN	NaN	NaN	19.9755	NaN	NaN	NaN	NaN	NaN	NaN	NaN	NaN	NaN	NaN	NaN	NaN	NaN	NaN	NaN	NaN	NaN	NaN		0.32272	NA	3	6
ARIH1	E3 ubiquitin-protein ligase ARIH1	Q9Y4X5	NaN	NaN	NaN	NaN	22.2687	NaN	NaN	NaN	NaN	22.1414	22.1328	22.3924	NaN	22.376	NaN	NaN	NaN	NaN	NaN	22.1202	NaN	22.1891	22.4318	22.807	22.5973	23.2821	22.9464	22.8551	NaN	22.5192	NaN	NaN	NaN	22.5029	22.0836	NaN	NaN	NaN	22.5442	+	2.72995	NA	7	97
ARIH2	E3 ubiquitin-protein ligase ARIH2	O95376	NaN	NaN	NaN	NaN	NaN	NaN	NaN	NaN	NaN	NaN	NaN	21.9969	NaN	NaN	NaN	NaN	NaN	NaN	NaN	NaN	NaN	NaN	NaN	NaN	NaN	NaN	NaN	NaN	NaN	NaN	NaN	NaN	NaN	NaN	NaN	NaN	NaN	NaN	NaN		0.32272	NA	3	34
ARKL1;C18orf25	Uncharacterized protein C18orf25	Q5BIX2;Q96B23;K7EQH1;A0A087WVF1	NaN	NaN	NaN	NaN	NaN	NaN	NaN	NaN	NaN	NaN	NaN	NaN	NaN	NaN	NaN	NaN	NaN	NaN	NaN	NaN	NaN	19.5842	NaN	NaN	NaN	NaN	NaN	NaN	NaN	NaN	NaN	NaN	NaN	NaN	NaN	NaN	NaN	NaN	NaN		0.32272	NA	2	2
ARL1	ADP-ribosylation factor-like protein 1	B4DZG7;P40616;F8W1Z8	NaN	NaN	NaN	NaN	NaN	NaN	NaN	NaN	NaN	21.8953	21.7127	21.6509	NaN	NaN	NaN	NaN	NaN	NaN	NaN	21.1867	NaN	NaN	NaN	NaN	NaN	NaN	22.5585	NaN	NaN	NaN	21.7097	21.4501	NaN	NaN	21.2769	NaN	NaN	NaN	NaN	+	1.64551	NA	3	36
ARL15	ADP-ribosylation factor-like protein 15	A0A087WUW9;Q9NXU5;A0A0B4J222	NaN	NaN	NaN	NaN	NaN	NaN	NaN	NaN	NaN	NaN	NaN	NaN	NaN	NaN	NaN	NaN	NaN	NaN	NaN	NaN	NaN	NaN	NaN	NaN	NaN	NaN	NaN	NaN	NaN	NaN	NaN	NaN	NaN	NaN	NaN	NaN	NaN	NaN	21.8068		0.32272	NA	2	5
ARL2;ARL2-SNX15	ADP-ribosylation factor-like protein 2	P36404;V9GYD0	NaN	NaN	NaN	NaN	NaN	NaN	NaN	NaN	NaN	NaN	NaN	NaN	NaN	NaN	NaN	NaN	22.8731	23.417	NaN	NaN	22.219	22.9263	NaN	23.2477	23.0387	23.2204	NaN	23.0309	23.4551	22.8502	22.9011	23.2821	NaN	NaN	23.4551	NaN	23.6209	NaN	NaN		0.966178	NA	4	72
ARL2BP	ADP-ribosylation factor-like protein 2-binding protein	H3BU49;Q9Y2Y0	22.5809	NaN	NaN	21.8431	NaN	NaN	NaN	NaN	NaN	NaN	NaN	NaN	NaN	NaN	NaN	NaN	NaN	NaN	NaN	NaN	NaN	NaN	NaN	NaN	NaN	NaN	NaN	NaN	NaN	NaN	NaN	NaN	NaN	NaN	NaN	NaN	NaN	NaN	NaN		0.270719	NA	2	18
ARL3	ADP-ribosylation factor-like protein 3	P36405	24.7594	24.9271	25.3811	26.0955	25.4202	25.5285	26.0338	25.8997	25.7895	26.632	26.4346	26.0211	25.3031	25.8997	26.5696	24.9977	24.8904	24.8288	26.0041	26.2785	26.6458	25.4551	25.5344	25.4953	26.2372	25.8528	25.1371	25.7796	25.1719	25.3679	25.7389	25.4707	26.512	26.5898	26.7389	26.965	NaN	25.7077	25.2463	+	3.90966	NA	10	182
ARL4C	ADP-ribosylation factor-like protein 4C	P56559	NaN	NaN	NaN	NaN	NaN	NaN	NaN	NaN	NaN	NaN	NaN	NaN	NaN	NaN	NaN	NaN	NaN	NaN	NaN	NaN	NaN	NaN	NaN	NaN	NaN	NaN	NaN	NaN	NaN	NaN	NaN	NaN	NaN	NaN	NaN	22.7385	NaN	NaN	NaN		0.32272	NA	2	37
ARL6IP4	ADP-ribosylation factor-like protein 6-interacting protein 4	A0A0C4DG62;F8WCT1;Q66PJ3;F5GYV5;H7BZV4;F5H7X4	NaN	NaN	NaN	NaN	NaN	NaN	NaN	NaN	NaN	NaN	NaN	NaN	NaN	NaN	NaN	NaN	NaN	NaN	NaN	NaN	NaN	NaN	NaN	NaN	NaN	NaN	NaN	NaN	22.2029	NaN	NaN	NaN	NaN	NaN	NaN	NaN	NaN	23.16	NaN		0.27462	NA	4	23
ARL6IP5	PRA1 family protein 3	O75915;F8WF90;C9JQU6;F8WF33	25.9495	25.341	24.6486	25.0148	24.9628	25.7129	25.5165	25.4892	25.5926	26.7645	26.7518	26.0254	24.4551	24.6703	23.867	26.0422	26.3153	26.1391	24.141	23.9495	23.4298	25.5522	25.5285	25.8481	25.8264	25.0359	25.9584	26.17	26.1965	25.3712	25.7796	25.0526	26.1194	25.4551	25.9738	25.1253	26.4815	24.7796	26.4723	+	3.32634	NA	6	516
ARL6IP6	ADP-ribosylation factor-like protein 6-interacting protein 6	Q8N6S5	NaN	NaN	NaN	NaN	NaN	NaN	NaN	NaN	NaN	NaN	NaN	NaN	NaN	NaN	NaN	NaN	22.08	NaN	NaN	NaN	NaN	NaN	NaN	NaN	NaN	NaN	NaN	NaN	NaN	NaN	NaN	NaN	NaN	NaN	NaN	NaN	NaN	NaN	NaN		0.32272	NA	2	13
ARL8A	ADP-ribosylation factor-like protein 8A	Q96BM9	NaN	NaN	NaN	24.9225	NaN	24.217	24.6757	24.5285	24.8191	23.9584	NaN	24.7746	NaN	NaN	NaN	NaN	NaN	23.7286	24.3578	24.7492	25.0062	NaN	NaN	23.9406	23.5754	NaN	24.6971	23.8385	NaN	24.0275	23.1332	23.7492	NaN	24.8623	25.1253	25.654	NaN	24.4488	23.2821	+	3.0506	NA	5	91
ARL8B	ADP-ribosylation factor-like protein 8B	Q9NVJ2	NaN	NaN	NaN	NaN	NaN	NaN	NaN	NaN	NaN	NaN	NaN	NaN	NaN	NaN	NaN	NaN	NaN	NaN	NaN	NaN	NaN	NaN	NaN	NaN	NaN	NaN	NaN	23.6971	NaN	NaN	NaN	NaN	NaN	NaN	NaN	NaN	NaN	NaN	NaN		0.32272	NA	5	21
ARMC1	Armadillo repeat-containing protein 1	Q9NVT9;E5RJ86	NaN	NaN	NaN	NaN	NaN	NaN	NaN	NaN	NaN	NaN	NaN	NaN	23.0114	NaN	NaN	NaN	NaN	NaN	NaN	NaN	NaN	NaN	NaN	NaN	NaN	NaN	NaN	NaN	NaN	NaN	NaN	NaN	22.8953	NaN	NaN	NaN	NaN	NaN	NaN		0.264177	NA	3	21
ARMC10	Armadillo repeat-containing protein 10	Q8N2F6;A0A0J9YWR7;A0A0J9YXE4;H7C2M7;H7BXQ8;C9J5N7	NaN	NaN	NaN	NaN	NaN	NaN	NaN	NaN	NaN	NaN	NaN	NaN	NaN	NaN	NaN	NaN	NaN	NaN	NaN	NaN	NaN	23.2961	NaN	NaN	23.7895	NaN	NaN	NaN	23.138	NaN	NaN	NaN	NaN	NaN	NaN	23.2317	NaN	NaN	NaN		0.166123	NA	8	27
ARMC6	Armadillo repeat-containing protein 6	B4E1N1;Q6NXE6;H0YGQ5	NaN	NaN	NaN	NaN	NaN	NaN	NaN	21.9013	NaN	NaN	NaN	NaN	NaN	NaN	NaN	NaN	NaN	NaN	NaN	22.4603	NaN	22.4136	21.4094	NaN	NaN	NaN	NaN	NaN	NaN	NaN	NaN	NaN	22.5937	NaN	NaN	NaN	NaN	NaN	NaN		0.391701	NA	4	32	RK1
ARMC8	Armadillo repeat-containing protein 8	Q8IUR7;G5E9V6;B7Z637;C9JAA7;C9JBY2;G5E9V7	NaN	NaN	NaN	NaN	NaN	NaN	NaN	NaN	NaN	NaN	NaN	NaN	NaN	NaN	NaN	NaN	NaN	NaN	NaN	22.5944	23.0126	NaN	NaN	NaN	NaN	NaN	NaN	NaN	NaN	NaN	NaN	NaN	NaN	NaN	NaN	NaN	NaN	NaN	NaN	+	2.64723	NA	6	22	PB1
ARMC9	LisH domain-containing protein ARMC9	A0A087X1I8;Q7Z3E5;H7C3U7;H7BZY2;C9J535;H7BZA2	NaN	NaN	NaN	NaN	22.3687	NaN	NaN	22.9454	NaN	22.6285	22.6152	NaN	NaN	NaN	NaN	21.7612	NaN	NaN	NaN	NaN	NaN	NaN	22.3661	NaN	NaN	NaN	NaN	NaN	NaN	NaN	NaN	NaN	NaN	NaN	NaN	NaN	NaN	NaN	NaN		0.523936	NA	4	33	JK2
ARMCX1	Armadillo repeat-containing X-linked protein 1	A0A087WTL2;Q9P291	NaN	22.5189	NaN	NaN	NaN	NaN	NaN	NaN	NaN	NaN	NaN	NaN	NaN	NaN	NaN	NaN	NaN	NaN	NaN	NaN	NaN	NaN	NaN	NaN	NaN	NaN	NaN	NaN	NaN	NaN	NaN	NaN	NaN	NaN	NaN	NaN	NaN	NaN	NaN		0.32272	NA	4	19
ARMCX2	Armadillo repeat-containing X-linked protein 2	Q7L311	NaN	NaN	NaN	NaN	NaN	NaN	NaN	NaN	NaN	NaN	NaN	NaN	NaN	NaN	NaN	NaN	NaN	NaN	NaN	NaN	NaN	NaN	NaN	NaN	NaN	NaN	NaN	NaN	20.8096	NaN	NaN	NaN	NaN	NaN	NaN	NaN	NaN	NaN	NaN		0.32272	NA	2	6
ARMCX3	Armadillo repeat-containing X-linked protein 3	Q9UH62	NaN	22.7489	23.4041	22.5519	NaN	NaN	NaN	NaN	NaN	23.3239	23.2046	24.3101	NaN	NaN	NaN	24.1719	23.1352	24.0526	23.8385	23.2339	23.632	23.5045	23.7077	23.3778	23.7389	23.417	23.8764	NaN	23.7389	23.48	23.0156	22.6405	NaN	23.2961	23.7389	23.3778	NaN	24.7234	24.2096	+	2.14681	NA	10	119
ARMT1	Protein-glutamate O-methyltransferase	Q9H993	NaN	NaN	NaN	NaN	NaN	NaN	NaN	NaN	NaN	NaN	NaN	NaN	NaN	NaN	NaN	NaN	NaN	NaN	NaN	NaN	NaN	NaN	NaN	NaN	NaN	NaN	NaN	NaN	NaN	NaN	NaN	NaN	NaN	NaN	NaN	NaN	NaN	21.6776	NaN		0.32272	NA	5	18
ARNT	Aryl hydrocarbon receptor nuclear translocator	P27540	NaN	NaN	NaN	NaN	NaN	NaN	NaN	NaN	NaN	NaN	NaN	NaN	NaN	NaN	NaN	NaN	NaN	NaN	NaN	NaN	NaN	NaN	NaN	NaN	NaN	NaN	NaN	NaN	NaN	NaN	NaN	NaN	NaN	NaN	NaN	NaN	NaN	NaN	NaN		0	NA	1	1
ARPC1A	Actin-related protein 2/3 complex subunit 1A	Q92747;E9PF58	23.8288	24.6595	22.7312	NaN	24.632	23.9406	24.654	25.8215	25.3844	23.5165	24.8044	25.0317	24.6431	NaN	NaN	25.217	23.9933	23.867	24.7895	24.2891	24.3307	24.7895	24.0608	25.141	25.3342	23.5165	24.4105	25.0359	24.6865	25.797	25.8044	25.019	26.632	25.6125	24.7846	24.217	NaN	25.3844	24.1015	+	1.42785	NA	16	214
ARPC1B	Actin-related protein 2/3 complex subunit 1B	O15143	26.7645	26.9202	26.8264	25.9134	25.9738	25.8336	25.5105	25.7619	25.3443	26.8623	26.7518	27.0084	26.5696	26.6865	26.3778	27.5754	27.5969	26.6458	22.6773	22.3006	NaN	25.2643	25.2961	25.6292	26.9539	26.9316	27.0711	26.5374	26.726	27.2891	26.2714	26.4234	26.0084	24.5105	24.7389	24.3712	26.976	26.7389	26.6595	+	8.89879	NA	17	357
ARPC2	Actin-related protein 2/3 complex subunit 2	O15144	25.5463	25.9869	26.0338	NaN	26.5463	26.2244	26.7645	26.4186	26.4008	26.7518	26.4089	26.8142	25.1214	25.9473	25.4645	26.391	27.019	27.0401	26.1075	26.3477	26.5507	26.0105	26.2463	26.4008	27.0711	27.3828	27.3153	27.1604	26.8741	27.0711	27.0505	27.1507	26.3477	26.3066	26.2481	26.0691	NaN	27.189	26.7129	+	2.37402	NA	15	219
ARPC3	Actin-related protein 2/3 complex subunit 3	O15145	26.632	26.1585	26.189	27.6389	26.965	26.604	26.4723	26.4202	26.3844	26.3662	26.3101	25.895	26.0359	25.9066	26.1352	26.9428	27.2354	27.4234	25.9716	26.0317	26.3084	25.5492	26.038	26.6181	25.7441	26.6998	26.1833	25.3943	25.8093	26.3101	26.2891	26.065	25.5551	25.3239	26.2299	27.1507	25.2354	26.8142	26.3595	+	2.08239	NA	10	259
ARPC4;ARPC4-TTLL3	Actin-related protein 2/3 complex subunit 4	P59998;F8WCF6;H7C0A3	27.6663	27.7129	27.6251	28.1652	27.9316	27.4785	27.7581	27.5609	27.2535	27.9316	27.8682	27.7708	27.7389	27.2077	27.5969	27.8385	27.2891	27.6663	26.7771	26.8504	27.2803	26.8858	26.632	26.7771	27.9372	27.3828	26.6458	27.5014	28.2399	27.4707	27.4234	27.8973	28.3023	27.1015	26.632	27.3239	24.5463	27.4707	27.5389	+	1.62661	NA	9	205
ARPC5	Actin-related protein 2/3 complex subunit 5	O15511;B1ALC0	26.673	26.8858	26.6998	26.8858	27.0711	26.3595	26.4692	26.9316	26.5135	26.7645	26.9539	26.5638	26.5478	26.7518	26.5492	27.1795	26.7129	27.2535	25.9628	26.3014	26.3427	25.4953	26.1719	25.5165	27.1507	26.5754	25.1214	27.17	26.5045	27.0296	26.6595	27.1312	27.2891	26.0955	25.7208	26.2299	NaN	27.4073	26.3745		0.866348	NA	8	185
ARPC5L	Actin-related protein 2/3 complex subunit 5-like protein	Q9BPX5	25.2678	25.2499	25.5075	NaN	25.7077	25.6125	24.9134	25.0894	25.0935	25.7569	25.3844	25.1332	24.8623	25.2058	NaN	24.5522	24.7182	25.4645	NaN	25.0401	24.7129	23.5754	23.7895	23.6649	NaN	NaN	NaN	NaN	25.0148	24.5638	NaN	24.5285	NaN	NaN	25.0443	25.5522	NaN	NaN	24.9271	+	1.32841	NA	5	93
ARPP19	cAMP-regulated phosphoprotein 19	H3BMD8;P56211;H3BQ52;H3BTD3	NaN	NaN	NaN	NaN	NaN	NaN	NaN	NaN	NaN	NaN	NaN	NaN	NaN	NaN	NaN	NaN	NaN	NaN	NaN	23.0023	NaN	NaN	NaN	NaN	NaN	NaN	NaN	NaN	NaN	NaN	NaN	NaN	NaN	23.1505	23.0394	22.6574	NaN	NaN	NaN	+	5.44745	NA	4	18	SJH1
ARRB1	Beta-arrestin-1	P49407	NaN	NaN	NaN	NaN	NaN	NaN	NaN	NaN	NaN	NaN	NaN	NaN	NaN	NaN	NaN	NaN	NaN	NaN	NaN	NaN	NaN	NaN	NaN	NaN	NaN	NaN	NaN	NaN	NaN	NaN	NaN	NaN	NaN	NaN	NaN	22.549	NaN	NaN	NaN		0.32272	NA	3	9
ARRB2;DKFZp686L0365	Beta-arrestin-2	P32121;Q68DZ5	NaN	NaN	NaN	NaN	NaN	NaN	NaN	NaN	NaN	NaN	NaN	NaN	NaN	NaN	NaN	NaN	NaN	NaN	NaN	NaN	NaN	NaN	21.6285	NaN	NaN	NaN	NaN	NaN	NaN	NaN	NaN	NaN	NaN	NaN	NaN	NaN	NaN	NaN	NaN		0.32272	NA	3	7
ARSA	Arylsulfatase A;Arylsulfatase A component B;Arylsulfatase A component C	A0A0C4DFZ2;P15289	24.7024	24.5522	23.9406	24.2021	23.417	23.6209	NaN	NaN	NaN	23.5522	23.6865	23.1888	23.7389	23.5983	23.417	NaN	23.0865	NaN	NaN	NaN	NaN	NaN	NaN	NaN	24.0854	23.2382	23.1006	23.2821	23.1444	23.1856	NaN	NaN	23.6649	NaN	NaN	22.2997	NaN	NaN	23.055	+	6.07843	NA	8	104
ARSB	Arylsulfatase B	P15848	23.5404	NaN	NaN	23.0357	NaN	NaN	23.976	NaN	24.0275	NaN	NaN	NaN	NaN	NaN	NaN	23.2961	NaN	NaN	22.9431	NaN	NaN	NaN	22.8262	NaN	NaN	NaN	NaN	NaN	NaN	NaN	NaN	NaN	NaN	NaN	NaN	NaN	NaN	NaN	NaN		0.818921	NA	4	37	HW1
ARV1	Protein ARV1	A0A0A0MRI7;H7C484;Q9H2C2	NaN	NaN	NaN	NaN	NaN	NaN	NaN	NaN	NaN	NaN	NaN	NaN	NaN	NaN	NaN	NaN	NaN	NaN	NaN	NaN	NaN	NaN	NaN	NaN	NaN	NaN	NaN	NaN	19.5979	NaN	NaN	NaN	NaN	NaN	NaN	NaN	NaN	NaN	NaN		0.32272	NA	1	7
ARVCF	Armadillo repeat protein deleted in velo-cardio-facial syndrome	C9JJX6;E9PDC3;O00192	NaN	NaN	NaN	NaN	NaN	NaN	NaN	NaN	NaN	NaN	NaN	NaN	NaN	NaN	NaN	NaN	NaN	NaN	NaN	NaN	NaN	21.3068	NaN	NaN	NaN	NaN	NaN	NaN	NaN	NaN	NaN	NaN	NaN	NaN	NaN	NaN	NaN	NaN	NaN		0.32272	NA	7	11
ARX	Homeobox protein ARX	Q96QS3	NaN	NaN	NaN	NaN	NaN	NaN	NaN	NaN	NaN	NaN	NaN	NaN	NaN	NaN	NaN	NaN	NaN	NaN	NaN	NaN	NaN	NaN	NaN	20.8794	NaN	NaN	NaN	NaN	NaN	NaN	NaN	NaN	NaN	NaN	NaN	NaN	NaN	NaN	NaN		0.32272	NA	3	10
ASAH1	Acid ceramidase;Acid ceramidase subunit alpha;Acid ceramidase subunit beta	E7EMM4;Q13510	24.824	24.4488	25.2096	24.5522	NaN	24.417	26.5711	26.002	26.3844	NaN	24.2961	24.5983	NaN	NaN	NaN	25.065	NaN	24.9271	25.4008	25.1565	24.7594	25.2463	24.5225	24.7024	24.6431	24.317	25.8118	25.8215	25.9338	25.5433	25.3135	25.0275	26.2133	26.2317	25.8741	25.6237	24.0772	24.604	26.2096	+	4.06143	NA	11	160
ASAP1	Arf-GAP with SH3 domain, ANK repeat and PH domain-containing protein 1	A0A0A0MRE5;Q9ULH1;H0YBF7	22.7807	22.8683	23.3511	23.4298	22.9568	22.2755	23.1811	22.8439	22.9358	23.1138	23.3239	NaN	24.0935	23.9933	23.3511	22.7203	NaN	NaN	22.9778	22.8897	23.0292	23.1826	22.8092	22.572	NaN	22.3868	NaN	22.8549	NaN	22.5371	23.5045	NaN	23.1239	NaN	22.1065	NaN	24.1642	NaN	NaN		1.06996	NA	15	114
ASAP3	Arf-GAP with SH3 domain, ANK repeat and PH domain-containing protein 3	Q8TDY4	NaN	NaN	NaN	NaN	NaN	NaN	NaN	NaN	NaN	NaN	NaN	NaN	NaN	NaN	NaN	NaN	NaN	NaN	NaN	NaN	NaN	NaN	NaN	NaN	NaN	NaN	NaN	NaN	NaN	NaN	NaN	NaN	NaN	19.9369	NaN	NaN	NaN	NaN	NaN		0.32272	NA	3	7
ASCC1	Activating signal cointegrator 1 complex subunit 1	E9PQ44;E9PJM2;E9PL92;E9PKM6;E9PR40;E9PQZ6;Q8N9N2	NaN	NaN	NaN	NaN	NaN	NaN	NaN	NaN	NaN	NaN	NaN	NaN	NaN	NaN	NaN	NaN	NaN	NaN	NaN	NaN	NaN	NaN	NaN	NaN	NaN	NaN	NaN	NaN	NaN	NaN	NaN	NaN	NaN	NaN	NaN	NaN	NaN	22.4225	NaN		0.32272	NA	1	26
ASCC3	Activating signal cointegrator 1 complex subunit 3	Q8N3C0	NaN	NaN	NaN	NaN	NaN	NaN	NaN	NaN	NaN	NaN	NaN	NaN	NaN	NaN	NaN	NaN	NaN	NaN	NaN	NaN	22.1143	NaN	NaN	NaN	NaN	NaN	NaN	NaN	NaN	NaN	NaN	NaN	NaN	NaN	NaN	NaN	NaN	NaN	NaN		0.32272	NA	15	37
ASH2L	Set1/Ash2 histone methyltransferase complex subunit ASH2	F5H8F7;Q9UBL3	NaN	NaN	21.9368	NaN	NaN	NaN	22.3546	NaN	NaN	NaN	NaN	NaN	NaN	NaN	NaN	22.8663	22.9458	23.1284	NaN	NaN	NaN	NaN	23.2961	NaN	NaN	NaN	NaN	NaN	NaN	NaN	NaN	NaN	NaN	NaN	NaN	23.0191	23.9672	22.4901	NaN	+	1.40332	NA	6	57
ASIC4	Acid-sensing ion channel 4	Q96FT7	NaN	NaN	NaN	NaN	NaN	NaN	NaN	NaN	NaN	NaN	NaN	NaN	NaN	NaN	NaN	NaN	NaN	NaN	NaN	22.0029	NaN	NaN	NaN	NaN	NaN	NaN	NaN	NaN	NaN	NaN	NaN	NaN	NaN	NaN	NaN	NaN	NaN	NaN	NaN		0.32272	NA	2	4
ASL	Argininosuccinate lyase	P04424	NaN	NaN	NaN	24.4551	23.2005	24.141	NaN	NaN	NaN	NaN	23.1114	NaN	NaN	NaN	NaN	NaN	NaN	NaN	NaN	NaN	NaN	NaN	NaN	NaN	NaN	NaN	NaN	NaN	NaN	NaN	NaN	NaN	NaN	NaN	NaN	23.2483	NaN	NaN	NaN	+	5.36487	NA	6	38	FPW1
ASMTL	N-acetylserotonin O-methyltransferase-like protein	O95671	24.0526	24.3101	23.4923	24.8288	24.6376	23.895	23.3778	23.3239	22.707	22.8115	NaN	NaN	NaN	NaN	NaN	23.4041	NaN	23.2297	23.3376	NaN	NaN	23.1057	NaN	22.6318	NaN	22.9896	23.0402	23.3376	NaN	22.9507	NaN	NaN	NaN	23.9043	23.4551	23.7995	23.9584	22.3069	24.0359	+	4.37877	NA	12	104
ASNA1	ATPase ASNA1	A0A087WXS7;O43681	25.5463	24.6811	25.5045	26.6865	26.3049	25.918	25.5926	24.7492	24.4425	25.797	25.3975	25.4923	25.5638	25.2571	25.6918	25.4953	26.1332	25.6971	26.3926	27.2077	27.2979	26.1927	26.1585	26.2909	25.5725	25.4831	25.2571	25.0275	25.5609	25.5638	25.7129	26.4815	26.4707	26.317	26.1293	26.2571	27.0084	26.1527	26.5898	+	5.02081	NA	13	275
PLTP	Phospholipid transfer protein	P55058	NaN	NaN	NaN	NaN	NaN	NaN	NaN	NaN	NaN	NaN	NaN	NaN	NaN	NaN	NaN	NaN	NaN	NaN	NaN	NaN	NaN	NaN	20.167	NaN	NaN	NaN	NaN	NaN	NaN	NaN	NaN	NaN	NaN	NaN	NaN	NaN	NaN	NaN	NaN		0.32272	AC	2	4
ASPH	Aspartyl/asparaginyl beta-hydroxylase	Q12797	25.6181	25.8191	25.7995	23.6865	24.6971	25.065	25.2607	24.8385	25.4234	24.8385	24.6865	24.5696	24.5165	25.1253	25.5983	25.4707	25.3545	25.5165	NaN	NaN	NaN	24.2821	24.217	23.5754	24.9406	25.654	25.5492	25.7619	26.1115	25.0813	24.2317	24.0935	25.0401	23.5404	23.6865	23.7182	NaN	24.6811	24.632	+	5.94838	NA	17	229
ASPSCR1	Tether containing UBX domain for GLUT4	Q9BZE9;J3QL04;J3KRY8;J3QR12	NaN	NaN	NaN	23.0159	22.8812	NaN	22.7496	22.3069	22.7332	NaN	22.6569	22.2446	22.5687	NaN	NaN	22.5486	22.9805	NaN	22.6256	23.0462	NaN	22.8616	22.3689	23.4676	NaN	NaN	22.8865	NaN	23.1628	22.7435	22.5472	22.8749	23.6096	22.794	NaN	22.7834	NaN	23.5165	22.7448		0.401344	NA	8	99
ASRGL1	Isoaspartyl peptidase/L-asparaginase;Isoaspartyl peptidase/L-asparaginase alpha chain;Isoaspartyl peptidase/L-asparaginase beta chain	Q7L266	NaN	NaN	NaN	NaN	NaN	NaN	NaN	NaN	NaN	NaN	NaN	NaN	NaN	NaN	NaN	NaN	NaN	NaN	24.4425	24.1488	23.8191	NaN	NaN	NaN	NaN	NaN	NaN	NaN	NaN	NaN	NaN	NaN	NaN	NaN	NaN	NaN	NaN	NaN	NaN	+	15.5825	NA	6	21	PB1
ASS1	Argininosuccinate synthase	P00966	NaN	NaN	NaN	NaN	23.4676	NaN	NaN	NaN	NaN	NaN	NaN	NaN	NaN	NaN	NaN	NaN	NaN	23.7286	NaN	NaN	NaN	NaN	NaN	NaN	NaN	NaN	NaN	NaN	NaN	NaN	NaN	NaN	NaN	NaN	NaN	NaN	NaN	NaN	NaN		0.264911	NA	6	23
ASTN1	Astrotactin-1	B1AJS1;O14525	NaN	NaN	NaN	NaN	NaN	NaN	22.3985	22.5883	22.5156	NaN	NaN	NaN	NaN	NaN	NaN	NaN	NaN	NaN	NaN	NaN	NaN	NaN	NaN	NaN	NaN	NaN	NaN	NaN	NaN	NaN	NaN	NaN	NaN	NaN	NaN	NaN	NaN	NaN	NaN	+	28.6485	NA	6	17	HW1
ASUN	Protein asunder homolog	Q9NVM9;H0YH12	NaN	NaN	NaN	NaN	NaN	NaN	NaN	NaN	NaN	NaN	NaN	NaN	NaN	NaN	NaN	NaN	NaN	NaN	NaN	NaN	NaN	NaN	NaN	NaN	NaN	NaN	NaN	NaN	NaN	NaN	NaN	NaN	NaN	NaN	NaN	NaN	NaN	NaN	20.9925		0.32272	NA	6	10
ATAD1	ATPase family AAA domain-containing protein 1	Q8NBU5	24.275	24.2317	23.7182	NaN	23.4425	23.5285	23.976	24.0275	NaN	23.867	NaN	23.9225	NaN	23.48	NaN	23.5285	NaN	NaN	23.7796	NaN	23.7995	NaN	23.2117	NaN	NaN	24.275	23.8093	23.7182	23.9495	23.9043	23.5045	NaN	NaN	23.6757	NaN	24.5285	NaN	NaN	NaN		0.709497	NA	8	79
ATAD2	ATPase family AAA domain-containing protein 2	A0A0B4J211;Q6PL18	NaN	NaN	NaN	NaN	NaN	NaN	NaN	NaN	NaN	NaN	NaN	NaN	NaN	NaN	NaN	NaN	NaN	NaN	22.8832	22.3347	NaN	NaN	NaN	NaN	NaN	NaN	NaN	NaN	NaN	NaN	NaN	NaN	NaN	NaN	NaN	NaN	NaN	NaN	NaN	+	2.53217	NA	3	9	PB1
ATAD2B	ATPase family AAA domain-containing protein 2B	Q9ULI0	NaN	NaN	NaN	NaN	NaN	NaN	NaN	NaN	NaN	NaN	NaN	NaN	NaN	NaN	NaN	NaN	NaN	NaN	22.1761	NaN	NaN	NaN	NaN	NaN	NaN	NaN	NaN	NaN	NaN	NaN	NaN	NaN	NaN	NaN	NaN	NaN	NaN	NaN	NaN		0.32272	NA	5	18
ATAD3A	ATPase family AAA domain-containing protein 3A	Q9NVI7	23.5983	23.6209	24.0772	25.9089	25.726	25.3511	24.5105	24.8191	24.7846	25.3943	25.1253	25.002	26.038	25.4738	25.4105	25.1984	24.9406	25.0935	25.6944	25.5404	25.5135	25.1833	25.6971	25.5135	26.0608	25.673	25.5344	26.0793	26.3222	25.8973	25.2785	25.5783	25.9672	25.3066	25.1795	25.2244	26.0691	25.2926	24.7024	+	4.3571	NA	23	284
ATAD3A		H0Y2W2	NaN	NaN	NaN	NaN	NaN	NaN	NaN	NaN	NaN	NaN	NaN	23.5285	NaN	23.2678	NaN	NaN	NaN	NaN	NaN	NaN	NaN	NaN	NaN	NaN	NaN	NaN	NaN	NaN	NaN	NaN	NaN	NaN	NaN	NaN	22.4274	NaN	NaN	NaN	NaN		0.221741	NA	19	29
ATAT1	Alpha-tubulin N-acetyltransferase 1	Q5SQI0	22.9442	NaN	22.6628	23.8576	23.9406	23.5983	24.6209	23.9495	24.7441	NaN	NaN	NaN	22.6028	22.5516	22.4256	22.7842	23.4298	22.6593	24.8336	25.4138	25.3943	24.5983	25.0854	24.989	NaN	NaN	NaN	NaN	NaN	22.0736	23.2332	22.4338	22.054	23.5404	23.6971	24.0691	23.391	23.5522	23.9584	+	11.3902	NA	9	107
ATE1	Arginyl-tRNA--protein transferase 1	F5GXE4;H0Y5C2;O95260;Q5SQQ1;B4DK25;B4E107	NaN	NaN	NaN	NaN	NaN	NaN	NaN	NaN	NaN	NaN	NaN	NaN	NaN	NaN	NaN	NaN	NaN	NaN	NaN	NaN	NaN	NaN	NaN	NaN	NaN	NaN	NaN	NaN	NaN	NaN	NaN	NaN	22.4701	NaN	NaN	NaN	NaN	NaN	NaN		0.32272	NA	3	10
ATF1	Cyclic AMP-dependent transcription factor ATF-1	P18846	NaN	NaN	NaN	NaN	NaN	NaN	NaN	NaN	NaN	NaN	NaN	NaN	NaN	NaN	NaN	NaN	NaN	NaN	21.1148	NaN	NaN	NaN	NaN	NaN	NaN	NaN	NaN	NaN	NaN	NaN	NaN	NaN	NaN	NaN	NaN	NaN	NaN	NaN	NaN		0.32272	NA	2	2
ATF6	Cyclic AMP-dependent transcription factor ATF-6 alpha;Processed cyclic AMP-dependent transcription factor ATF-6 alpha	P18850	NaN	NaN	NaN	NaN	NaN	NaN	NaN	NaN	NaN	NaN	NaN	NaN	NaN	NaN	NaN	NaN	NaN	NaN	NaN	NaN	NaN	NaN	NaN	NaN	NaN	NaN	NaN	NaN	NaN	NaN	NaN	NaN	NaN	NaN	NaN	NaN	NaN	19.7506	NaN		0.32272	NA	2	15
ATF7	Cyclic AMP-dependent transcription factor ATF-7	P17544;K7ELQ4;K7ESA4	NaN	22.2384	22.1811	NaN	NaN	NaN	NaN	NaN	NaN	NaN	NaN	NaN	NaN	NaN	NaN	NaN	NaN	NaN	NaN	NaN	NaN	NaN	NaN	NaN	NaN	NaN	NaN	NaN	NaN	NaN	NaN	NaN	NaN	NaN	NaN	NaN	NaN	NaN	NaN	+	2.82098	NA	5	12	BAH1
ATF7IP	Activating transcription factor 7-interacting protein 1	Q6VMQ6	22.8418	22.2525	22.2085	23.1106	22.6483	NaN	22.7217	21.9831	NaN	NaN	NaN	NaN	NaN	NaN	NaN	NaN	NaN	22.0873	24.5812	23.9933	24.0608	22.5096	NaN	22.1831	NaN	NaN	NaN	NaN	NaN	NaN	NaN	NaN	NaN	NaN	22.5774	NaN	23.8093	22.4725	NaN	+	5.27891	NA	6	80
ATG13	Autophagy-related protein 13	H0YEM7;O75143	NaN	NaN	NaN	NaN	NaN	NaN	NaN	NaN	NaN	NaN	NaN	NaN	NaN	NaN	NaN	NaN	NaN	NaN	NaN	NaN	NaN	NaN	NaN	NaN	NaN	NaN	NaN	NaN	NaN	NaN	NaN	NaN	NaN	NaN	NaN	NaN	NaN	NaN	17.9929		0.32272	NA	1	7
ATG16L1	Autophagy-related protein 16-1	E7EVC7;Q676U5	NaN	NaN	NaN	NaN	NaN	NaN	NaN	NaN	NaN	NaN	NaN	NaN	NaN	NaN	NaN	NaN	NaN	NaN	NaN	NaN	NaN	NaN	NaN	NaN	NaN	NaN	NaN	NaN	NaN	20.3824	NaN	NaN	NaN	NaN	NaN	NaN	NaN	NaN	NaN		0.32272	NA	3	7
ATG3	Ubiquitin-like-conjugating enzyme ATG3	Q9NT62	24.3239	24.2021	23.8385	25.8457	24.7286	24.5463	24.217	24.4923	24.3578	24.632	24.7286	23.7995	24.604	24.0443	24.6209	NaN	24.4105	NaN	24.5983	23.9847	NaN	NaN	23.1449	NaN	NaN	NaN	23.5045	24.1332	23.6757	23.8764	NaN	NaN	NaN	NaN	24.0359	24.3239	NaN	24.4614	24.3578	+	2.35442	NA	7	101
ATG4B	Cysteine protease ATG4B	Q9Y4P1;C9JQ72;C9JIK8	NaN	NaN	NaN	NaN	22.2056	21.9139	22.5567	22.2164	NaN	NaN	NaN	NaN	NaN	NaN	NaN	NaN	NaN	NaN	NaN	NaN	NaN	22.3866	NaN	22.3174	NaN	NaN	NaN	NaN	NaN	NaN	21.9735	NaN	22.6616	NaN	NaN	NaN	NaN	NaN	NaN	+	1.89643	NA	6	45
ATG5	Autophagy protein 5	Q9H1Y0;L7UQJ2	NaN	NaN	NaN	NaN	22.7969	NaN	22.7663	NaN	NaN	NaN	NaN	NaN	NaN	NaN	NaN	NaN	NaN	NaN	NaN	NaN	NaN	NaN	NaN	NaN	NaN	NaN	NaN	NaN	NaN	NaN	NaN	NaN	NaN	22.8043	NaN	22.7597	NaN	22.499	NaN		0.676927	NA	3	22	SJH1
ATG7	Ubiquitin-like modifier-activating enzyme ATG7	O95352	23.391	23.2961	23.3645	24.1253	23.7389	24.217	23.1247	23.5045	23.6096	23.8764	23.8093	23.895	24.558	23.895	23.895	23.7695	23.3778	23.5869	NaN	23.4551	22.7562	23.632	23.5285	23.4923	23.4041	23.4551	23.0548	24.1565	23.2344	23.6971	23.8288	23.6865	24.4738	23.0823	23.2327	23.0735	23.895	22.9366	22.6995	+	2.36958	NA	12	215
ATG9A	Autophagy-related protein 9A	H7C152;Q7Z3C6	NaN	NaN	NaN	NaN	NaN	NaN	NaN	NaN	NaN	NaN	NaN	NaN	NaN	NaN	NaN	NaN	NaN	NaN	NaN	NaN	NaN	NaN	NaN	23.0333	NaN	NaN	NaN	NaN	NaN	NaN	NaN	NaN	NaN	NaN	NaN	NaN	NaN	NaN	NaN		0.32272	NA	5	20
ATIC	Bifunctional purine biosynthesis protein PURH;Phosphoribosylaminoimidazolecarboxamide formyltransferase;IMP cyclohydrolase	P31939	27.8799	27.9428	28.0084	27.4629	27.2979	27.1214	26.604	26.9428	26.5165	27.3745	27.2354	27.0813	27.3153	27.2535	27.7958	27.6527	27.5826	27.8019	27.1015	26.976	26.965	27.4785	27.524	27.6389	27.0401	27.5315	27.7581	27.2354	27.5165	26.965	26.8142	26.965	26.9428	26.8973	26.6865	26.8973	28.2891	27.5898	27.5315	+	4.74571	NA	34	807
ATL1	Atlastin-1	Q8WXF7	22.3553	NaN	NaN	NaN	NaN	22.0655	NaN	NaN	22.5279	22.3103	22.5401	21.6797	NaN	NaN	NaN	NaN	23.2369	22.4503	21.963	22.206	22.1884	NaN	22.1723	NaN	NaN	22.3906	NaN	NaN	NaN	NaN	NaN	21.9252	NaN	NaN	NaN	NaN	NaN	22.9467	22.356		0.725144	NA	6	60
ATL2	Atlastin-2	Q8NHH9;B5MCN0	NaN	NaN	23.5983	NaN	NaN	NaN	NaN	NaN	NaN	22.7421	22.5718	23.4298	22.3192	22.7912	NaN	NaN	NaN	NaN	NaN	NaN	NaN	22.4397	22.7464	NaN	NaN	NaN	NaN	NaN	NaN	NaN	NaN	NaN	NaN	NaN	NaN	NaN	NaN	22.3179	NaN	+	1.85067	NA	5	61
ATL3	Atlastin-3	Q6DD88	NaN	NaN	NaN	NaN	NaN	NaN	23.1806	23.2491	24.1642	22.7453	23.0782	23.7389	NaN	NaN	23.895	23.7594	NaN	NaN	NaN	NaN	NaN	NaN	NaN	NaN	24.1488	23.976	23.9847	24.9089	23.895	24.4614	23.7796	23.654	NaN	23.1345	23.6757	23.7077	NaN	23.8858	NaN	+	3.67835	NA	12	78
ATL3		F5H6I7	NaN	24.2463	23.8576	24.2607	23.5285	23.5983	24.6918	24.5754	24.4234	24.4041	24.895	24.8385	24.654	24.5404	23.8191	25.0608	24.7645	24.8528	NaN	NaN	NaN	23.6096	23.4041	23.4676	24.2244	24.2317	23.2961	25.0359	25.1719	25.065	24.632	23.9134	25.1174	23.5983	23.9406	23.2961	NaN	24.6096	23.5638	+	4.91096	NA	12	196
ATM	Serine-protein kinase ATM	Q13315	21.5031	21.6638	NaN	NaN	NaN	NaN	21.625	21.879	21.7453	21.9892	NaN	NaN	NaN	NaN	NaN	NaN	22.3416	NaN	NaN	NaN	NaN	NaN	20.9938	NaN	NaN	NaN	NaN	NaN	NaN	NaN	NaN	NaN	22.2291	NaN	NaN	NaN	NaN	NaN	NaN		0.995134	NA	9	44
ATN1	Atrophin-1	P54259	NaN	NaN	NaN	NaN	NaN	NaN	NaN	NaN	NaN	NaN	NaN	NaN	NaN	NaN	NaN	NaN	NaN	NaN	NaN	NaN	NaN	NaN	NaN	NaN	NaN	NaN	NaN	NaN	NaN	NaN	NaN	NaN	NaN	20.7176	NaN	NaN	NaN	NaN	NaN		0.32272	NA	3	4
ATOX1	Copper transport protein ATOX1	E5RGN3;E5RIM7;O00244	26.8858	26.329	25.9781	25.3545	25.7746	26.0975	25.3943	25.239	26.2463	26.4831	26.4831	26.7389	26.5374	26.3393	26.5551	27.1214	25.9955	26.8623	24.8142	25.5841	25.7821	25.7338	25.9043	26.1075	25.976	25.6068	25.6944	26.1908	24.7796	26.3894	26.9089	27.6181	27.1507	27.4394	27.2262	27.4154	22.0959	25.1253	25.7619	+	6.12585	NA	6	213
ATP11A	Phospholipid-transporting ATPase;Probable phospholipid-transporting ATPase IH	E9PEJ6;P98196;H0Y547	NaN	NaN	NaN	NaN	NaN	NaN	NaN	NaN	NaN	NaN	NaN	NaN	NaN	NaN	NaN	NaN	NaN	NaN	NaN	NaN	NaN	NaN	NaN	NaN	NaN	NaN	NaN	NaN	NaN	NaN	NaN	NaN	NaN	NaN	NaN	21.4896	NaN	NaN	NaN		0.32272	NA	2	13
ATP11C	Phospholipid-transporting ATPase;Phospholipid-transporting ATPase IG	A0A067XG54;Q8NB49	21.0508	NaN	NaN	NaN	NaN	NaN	NaN	NaN	NaN	NaN	NaN	NaN	NaN	NaN	NaN	NaN	NaN	NaN	NaN	NaN	NaN	NaN	NaN	NaN	NaN	NaN	NaN	NaN	NaN	NaN	NaN	NaN	NaN	NaN	NaN	NaN	NaN	NaN	NaN		0.32272	NA	1	1
ATP13A1	Manganese-transporting ATPase 13A1	Q9HD20	25.5255	25.2785	25.2021	25.217	24.5522	24.5105	25.019	24.9933	25.0062	24.6757	24.3511	24.1174	23.9672	24.2678	24.2961	25.2891	25.5696	25.2463	25.8927	26.0254	25.9738	24.4105	24.9043	24.5754	25.0567	24.7492	23.867	25.1642	24.391	24.8288	24.8336	24.8044	25.2678	24.5344	24.217	24.6431	26.5014	25.2207	25.3376	+	3.9664	NA	23	227
ATP1A1	Sodium/potassium-transporting ATPase subunit alpha-1	P05023	28.7958	28.9923	28.7645	28.4746	28.3662	28.5463	28.4862	28.391	28.4785	27.965	27.7581	27.8264	28.0401	27.8445	28.4976	28.3239	28.604	28.4707	27.8799	27.8858	28.0864	27.6527	28.2445	27.611	27.2979	27.4234	27.5315	28.5352	28.391	28.2625	27.965	28.1507	27.8741	27.9539	27.7129	27.9923	26.2058	28.5389	27.9259	+	4.43444	NA	40	759
SNAP25	Synaptosomal-associated protein 25	P60880;A0A0A0MSS0	NaN	NaN	NaN	NaN	NaN	NaN	NaN	NaN	NaN	NaN	NaN	NaN	NaN	NaN	NaN	NaN	NaN	NaN	NaN	NaN	20.2385	NaN	NaN	NaN	NaN	NaN	NaN	NaN	NaN	NaN	NaN	NaN	NaN	NaN	NaN	NaN	NaN	NaN	NaN		0.32272	NPC2	2	4
ATP1A3	Sodium/potassium-transporting ATPase subunit alpha-3	M0R116;A0A0A0MT26;P13637	NaN	NaN	NaN	NaN	NaN	NaN	NaN	NaN	NaN	NaN	NaN	NaN	NaN	NaN	NaN	NaN	NaN	NaN	23.3511	22.8542	23.1436	NaN	NaN	NaN	NaN	NaN	NaN	NaN	NaN	NaN	NaN	NaN	NaN	NaN	NaN	NaN	NaN	NaN	NaN	+	18.0754	NA	20	9	PB1
TSPAN13	Tetraspanin-13	O95857	NaN	NaN	NaN	NaN	NaN	21.9509	NaN	NaN	NaN	NaN	NaN	NaN	NaN	NaN	NaN	23.0677	NaN	NaN	NaN	NaN	NaN	NaN	NaN	NaN	NaN	NaN	NaN	NaN	NaN	NaN	NaN	NaN	NaN	NaN	NaN	NaN	NaN	NaN	NaN		0.277711	NPC1	2	9
TTYH1	Protein tweety homolog 1;Protein tweety homolog	A0A0G2JPK6;Q9H313;E7ET67	NaN	NaN	NaN	NaN	NaN	NaN	NaN	NaN	NaN	NaN	NaN	NaN	NaN	NaN	NaN	NaN	NaN	NaN	NaN	NaN	NaN	NaN	22.4135	NaN	NaN	NaN	NaN	NaN	NaN	NaN	NaN	NaN	NaN	NaN	NaN	NaN	NaN	NaN	NaN		0.32272	AC;OPC	2	12
ATP1B3	Sodium/potassium-transporting ATPase subunit beta-3	P54709	25.8433	26.1371	26.1293	NaN	24.1488	24.945	24.0359	NaN	23.9134	24.4298	NaN	24.632	NaN	24.3578	NaN	25.5609	25.2354	24.1332	24.824	24.2463	24.9361	NaN	24.019	23.8481	24.3031	NaN	23.8385	24.8385	24.558	25.065	NaN	24.0608	25.1795	25.0691	25.1015	25.2058	21.7344	24.7543	24.7846	+	4.02993	NA	7	151
ATP2A2	Sarcoplasmic/endoplasmic reticulum calcium ATPase 2	P16615;H7C5W9	28.3662	28.1361	28.3452	28.0965	27.5014	27.6798	28.0505	27.8203	28.2077	27.1015	27.2979	27.7708	28.2979	28.2979	28.1507	27.7895	27.8564	27.9316	28.2759	28.1556	28.3704	27.8973	28.066	28.1795	27.7708	27.8504	27.5389	27.8324	27.673	27.6931	27.2535	27.509	26.632	27.8504	27.976	28.0813	26.7895	27.7325	27.6251	+	5.5121	NA	38	833
ATP2B1	Plasma membrane calcium-transporting ATPase 1;Calcium-transporting ATPase	P20020;E7ERY9	23.7594	23.7182	24.8858	22.8762	24.0691	23.867	23.4298	23.1095	22.8704	23.3778	23.6649	24.1642	23.7492	23.7286	23.5522	23.8385	24.0608	23.5045	23.7389	24.5225	24.2317	23.2343	23.6209	23.632	NaN	23.7594	23.1071	23.6971	23.3239	NaN	24.0359	23.8481	23.7594	NaN	NaN	NaN	NaN	24.3578	24.8997		1.26517	NA	22	167
ATP2B4	Plasma membrane calcium-transporting ATPase 4	P23634	25.4551	26.2317	26.1908	25.0484	24.7645	25.1055	24.824	24.3101	25.3511	25.5522	25.452	26.0317	25.3778	24.9134	25.1719	25.1757	25.5165	25.1055	24.1095	24.1946	24.4488	22.5399	24.1015	24.3101	23.3645	24.48	24.6865	25.1488	24.391	25.1642	24.7441	24.7846	23.0112	23.654	22.7692	23.9316	23.6971	25.3511	24.9495	+	4.93129	NA	22	335
ATP2C1	Calcium-transporting ATPase;Calcium-transporting ATPase type 2C member 1	H0Y9V7;B4E2Q0;P98194;H0Y8X9	NaN	NaN	NaN	NaN	NaN	NaN	NaN	NaN	NaN	22.2682	22.4615	NaN	22.6048	NaN	22.5407	NaN	NaN	NaN	22.4139	NaN	NaN	NaN	NaN	NaN	NaN	NaN	NaN	NaN	NaN	NaN	NaN	NaN	NaN	21.7735	NaN	22.2163	NaN	NaN	NaN	+	1.55996	NA	5	42
ATP5A1	ATP synthase subunit alpha, mitochondrial	P25705;K7EK77	30.6458	30.4134	30.4629	29.8799	29.6251	29.7357	30.4823	30.5109	30.7453	30.6714	30.4919	30.8608	30.0349	30.2077	30.4629	30.5844	30.5754	30.4032	30.8004	30.611	30.4234	29.8188	30.1842	29.8945	30.8004	30.2308	30.5664	30.7292	30.7047	30.8459	30.9117	31.0283	30.8385	30.8234	30.7849	30.5844	30.099	30.4629	30.2422	+	6.25267	NA	41	2227
ATP5B	ATP synthase subunit beta, mitochondrial;ATP synthase subunit beta	P06576;H0YH81;F8W079	31.5978	31.7047	31.5978	30.393	30.341	30.5481	31.2422	31.5754	31.4083	31.3463	31.4334	31.5573	31.2135	31.1239	31.6242	31.2591	31.0927	31.6022	31.5203	31.3196	31.3982	30.5573	30.6629	30.5014	31.7692	30.94	31.2019	31.4483	31.9539	31.4433	31.5573	31.6839	32.0381	31.4871	31.3568	31.2924	29.0057	31.3088	31.1604	+	3.26829	NA	35	2773
ATP5C1	ATP synthase subunit gamma, mitochondrial	P36542	26.0874	NaN	25.9738	26.6865	26.4378	25.8118	26.604	26.3578	26.506	26.9428	26.4645	26.6865	NaN	25.9316	26.1908	26.4769	26.1946	26.5045	26.7771	26.8019	27.019	25.9933	26.0813	26.5507	26.6865	26.5711	26.4707	25.9066	26.632	26.5624	26.604	27.0914	27.2979	26.8142	26.527	26.8385	27.341	26.8973	25.8504	+	2.00545	NA	7	216
ATP5D	ATP synthase subunit delta, mitochondrial	P30049	NaN	NaN	NaN	24.1795	NaN	NaN	24.9977	24.1565	24.417	NaN	24.3443	NaN	NaN	NaN	23.8093	NaN	25.3443	24.9316	NaN	NaN	NaN	NaN	NaN	NaN	NaN	NaN	NaN	NaN	26.1035	NaN	NaN	25.3712	NaN	NaN	24.8433	24.989	NaN	NaN	NaN		0.479109	NA	2	40
ATP5E	ATP synthase subunit epsilon, mitochondrial	P56381	NaN	NaN	NaN	NaN	NaN	NaN	NaN	NaN	NaN	NaN	23.4676	NaN	NaN	NaN	NaN	NaN	NaN	NaN	NaN	NaN	NaN	NaN	NaN	NaN	NaN	NaN	NaN	NaN	NaN	NaN	NaN	NaN	NaN	NaN	NaN	NaN	NaN	NaN	NaN		0.32272	NA	3	4
ATP5F1	ATP synthase F(0) complex subunit B1, mitochondrial	P24539;Q5QNZ2	25.6181	25.1984	26.1273	25.0148	25.6891	23.4923	25.767	26.5754	26.1095	25.4008	25.1371	25.9271	25.6757	25.5195	25.7208	25.0233	25.4984	25.3612	26.5165	26.0211	26.3153	24.7234	25.4583	24.9134	25.4425	25.0317	26.4138	26.1546	24.3778	26.3877	25.918	26.141	24.2317	25.7312	25.9628	26.1852	25.6153	26.6458	26.5898		1.10642	NA	12	260
ATP5H	ATP synthase subunit d, mitochondrial	O75947	26.8264	26.4661	26.8504	26.7895	26.3494	26.632	27.1795	27.0914	27.4707	27.4154	26.8264	26.965	26.8142	26.8741	26.5507	27.2891	27.1507	27.3494	27.1795	26.9977	26.9316	26.3861	26.4073	26.2838	26.9316	26.9202	26.5551	27.2979	27.4314	27.3066	27.0608	27.5463	27.9428	27.1115	27.141	27.141	28.3196	26.8142	27.1312	+	1.56152	NA	12	575
ATP5I	ATP synthase subunit e, mitochondrial	P56385	24.4923	24.5638	24.8433	NaN	NaN	NaN	NaN	NaN	NaN	24.1795	NaN	NaN	23.7995	24.4425	24.9977	NaN	23.8481	NaN	NaN	NaN	NaN	NaN	NaN	NaN	NaN	NaN	NaN	23.1286	24.2463	NaN	NaN	NaN	NaN	23.7995	24.0275	25.0691	NaN	NaN	NaN	+	5.09259	NA	5	39
ATP5J	ATP synthase-coupling factor 6, mitochondrial	P18859;A8MUH2	24.6971	25.1332	25.0935	24.604	24.7594	24.6264	25.0526	25.002	24.9271	24.7234	25.1527	25.4488	25.5433	NaN	25.48	25.3943	25.1332	25.4138	25.4138	25.2785	25.5926	24.8093	24.6757	NaN	25.3745	25.7543	25.5725	25.976	25.945	25.7103	25.4457	24.9933	NaN	25.3031	25.3712	25.6376	26.4041	25.1488	25.1833	+	1.32083	NA	8	178
ATP5J2	ATP synthase subunit f, mitochondrial	P56134	25.141	25.1253	25.1719	24.7945	23.9933	24.3443	25.6348	25.867	25.3066	24.8997	24.7234	24.8044	24.3031	24.3778	24.391	24.824	24.6649	25.0526	24.1488	25.1795	24.8336	25.1214	24.1332	25.4676	25.4362	24.217	24.2678	24.654	24.3239	25.065	25.8069	25.1565	26.1984	24.417	25.0148	25.3031	25.1488	23.2344	24.7695	+	2.17539	NA	5	190
ATP5L	ATP synthase subunit g, mitochondrial	E9PN17;O75964	26.6865	26.5359	26.726	26.2643	26.5507	25.989	26.6458	26.5419	26.4105	26.6865	26.7389	26.2077	25.9869	25.8118	27.217	26.6998	26.5898	26.6998	26.726	27.17	27.4314	25.3578	25.7619	25.3612	26.8019	26.9539	26.2244	26.1927	27.189	26.7129	26.2354	27.2262	27.604	27.1312	26.8858	27.6798	23.5638	26.7645	26.3393	+	1.56082	NA	6	216
ATP5O	ATP synthase subunit O, mitochondrial	P48047;H7C0C1	28.4154	28.604	28.6629	27.8385	27.5389	27.7645	28.4194	28.8324	28.2803	28.524	28.2979	28.258	27.9259	28.0505	28.9677	28.141	28.4823	27.9814	28.066	28.524	28.5426	27.0608	27.8081	27.7453	28.6458	28.0965	27.8203	28.49	29.099	28.2979	28.6146	28.6898	28.1214	28.4591	28.1459	28.2759	25.4266	28.6865	28.0557		0.839343	NA	19	559
ATP5S	ATP synthase subunit s, mitochondrial	Q99766;Q8WXQ4	NaN	NaN	NaN	NaN	NaN	NaN	NaN	NaN	NaN	NaN	NaN	NaN	NaN	NaN	NaN	NaN	NaN	NaN	NaN	NaN	NaN	NaN	NaN	NaN	NaN	NaN	NaN	NaN	22.2819	NaN	NaN	NaN	NaN	NaN	NaN	NaN	NaN	NaN	NaN		0.32272	NA	2	16
ATP5SL	ATP synthase subunit s-like protein	M0QZP7;Q9NW81;M0QZC4;K7EIV4;B4DFT4	NaN	NaN	NaN	NaN	NaN	NaN	NaN	NaN	NaN	NaN	NaN	NaN	NaN	NaN	NaN	NaN	NaN	NaN	NaN	NaN	NaN	NaN	NaN	NaN	NaN	NaN	NaN	NaN	NaN	22.2895	NaN	NaN	NaN	NaN	NaN	NaN	NaN	NaN	NaN		0.32272	NA	3	15
ATP6AP1	V-type proton ATPase subunit S1	Q15904;A6QRJ1;A0A0C4DGX8	NaN	NaN	NaN	NaN	NaN	NaN	NaN	NaN	NaN	23.207	NaN	NaN	NaN	NaN	21.7951	NaN	NaN	NaN	22.4805	NaN	NaN	NaN	23.0267	NaN	22.6811	NaN	22.738	NaN	NaN	NaN	NaN	NaN	NaN	NaN	21.845	23.4551	NaN	NaN	NaN		0.439665	NA	4	48
ATP6AP2	Renin receptor	O75787;H0Y750;H7C3E1;H7C240	NaN	NaN	NaN	NaN	NaN	22.6188	23.066	NaN	NaN	NaN	23.0532	NaN	NaN	NaN	NaN	22.7858	NaN	NaN	NaN	NaN	NaN	NaN	NaN	23.895	NaN	NaN	NaN	NaN	NaN	NaN	NaN	NaN	NaN	23.0694	23.3511	23.1034	NaN	NaN	NaN		1.085	NA	4	48	SJH1
ATP6V0A1	V-type proton ATPase 116 kDa subunit a isoform 1;V-type proton ATPase subunit a	Q93050;B7Z641;B7Z2A9	22.8429	NaN	NaN	23.8576	24.1095	23.5638	23.4298	23.6431	23.5522	23.1646	NaN	NaN	NaN	NaN	NaN	23.4676	NaN	24.1095	23.6096	NaN	23.1505	23.1216	23.5285	NaN	23.4923	23.417	NaN	23.1735	NaN	23.4425	23.2266	23.0221	NaN	23.9225	23.8288	23.8481	25.2096	23.3101	NaN		0.645565	NA	9	110
ATP6V0C	V-type proton ATPase 16 kDa proteolipid subunit	P27449	NaN	NaN	NaN	NaN	NaN	NaN	NaN	NaN	NaN	NaN	NaN	NaN	NaN	NaN	NaN	NaN	NaN	NaN	NaN	NaN	NaN	NaN	NaN	NaN	NaN	NaN	NaN	NaN	NaN	NaN	NaN	NaN	22.3112	NaN	NaN	NaN	NaN	NaN	NaN		0.32272	NA	1	5
ATP6V0D1	V-type proton ATPase subunit d 1	J3QL14;R4GN72;F5GYQ1;P61421	NaN	NaN	NaN	NaN	NaN	24.3712	23.8576	NaN	NaN	NaN	24.1488	24.0608	24.002	24.1719	NaN	NaN	NaN	24.7846	NaN	24.2463	NaN	NaN	23.0662	NaN	24.1946	23.6209	23.5404	23.2535	24.2244	23.7077	NaN	NaN	NaN	23.8576	23.6209	24.3307	NaN	24.1719	NaN		0.396232	NA	4	63
ATP6V1A	V-type proton ATPase catalytic subunit A	P38606	26.5898	26.965	26.4892	26.7645	26.9977	27.0505	27.2077	26.8623	27.0813	26.7645	26.7771	26.8019	26.726	26.7129	27.2891	26.4598	26.1546	26.6458	26.5075	26.7645	26.9316	26.4536	26.5029	26.4218	27.3745	27.0084	26.7645	27.0084	26.8741	26.673	26.2589	26.5075	26.8973	27.1115	26.6458	27.1015	26.9428	27.4154	26.9869	+	1.63055	NA	22	509
ATP6V1B2	V-type proton ATPase subunit B, brain isoform	P21281;H0YC04	26.3959	26.4707	26.3307	26.7895	26.6865	26.7129	26.9202	26.558	26.2589	26.2445	26.4073	26.3762	26.632	26.5419	26.726	26.1527	26.3844	26.3325	26.1565	26.433	26.6595	26.604	26.1234	26.8623	26.8385	26.9089	26.7129	27.1507	26.3959	26.8385	26.1604	26.0401	27.0296	26.726	26.6458	27.1604	26.7771	26.9316	26.604		0.796464	NA	20	580
ATP6V1C1	V-type proton ATPase subunit C 1	P21283;E7EV59	NaN	22.8447	NaN	NaN	24.2021	23.976	23.7995	23.8191	23.3239	23.3376	23.2346	23.3645	NaN	23.5165	NaN	NaN	NaN	23.7389	24.002	23.0006	23.1154	23.6209	23.7796	23.1647	23.8858	24.0526	NaN	23.5869	23.3778	23.2365	22.9915	23.2821	NaN	23.3101	23.9847	23.4551	NaN	NaN	22.9848		0.737234	NA	8	110
ATP6V1D	V-type proton ATPase subunit D	Q9Y5K8;G3V2S6;G3V2V6;G3V559	22.6818	21.926	NaN	NaN	22.9874	23.4041	23.4298	23.0477	23.0038	22.9118	22.8298	22.9201	NaN	22.5994	22.4551	23.0049	22.5818	22.7013	NaN	22.8006	NaN	23.4551	22.9239	NaN	22.8072	23.6096	23.9495	24.0443	23.0369	23.5165	22.9389	22.7051	23.5285	23.0727	23.0401	23.1128	NaN	22.7274	23.0017		1.25121	NA	5	100
ATP6V1E1	V-type proton ATPase subunit E 1	P36543;C9J8H1	24.4234	24.3101	24.8858	26.1871	25.5045	25.9803	25.5285	24.5926	25.1833	25.6096	24.6264	24.7286	25.0526	24.8764	25.2096	24.867	25.452	25.5609	24.5045	25.2021	25.1565	25.2096	24.5869	24.9672	25.2535	24.8528	25.1488	25.1253	24.918	24.9271	25.0894	24.9584	24.4676	25.4831	25.6264	25.9517	24.5983	24.9361	25.3844	+	2.79244	NA	11	211
ATP6V1F	V-type proton ATPase subunit F	Q16864	NaN	NaN	NaN	NaN	NaN	NaN	NaN	NaN	NaN	NaN	NaN	23.0498	NaN	NaN	NaN	NaN	NaN	NaN	NaN	NaN	NaN	NaN	NaN	NaN	NaN	NaN	NaN	NaN	NaN	NaN	NaN	NaN	NaN	NaN	22.7952	NaN	NaN	NaN	NaN		0.264867	NA	2	18
ATP6V1G1	V-type proton ATPase subunit G 1	O75348	NaN	NaN	NaN	NaN	24.4676	NaN	24.217	24.6649	NaN	24.0935	23.9672	24.1871	NaN	NaN	NaN	NaN	NaN	23.9225	NaN	23.4041	NaN	NaN	23.9847	NaN	NaN	NaN	NaN	NaN	24.824	24.3031	NaN	NaN	NaN	23.9672	24.7796	23.8288	NaN	24.6153	24.3239	+	1.33448	NA	5	59
ATP6V1H	V-type proton ATPase subunit H	Q9UI12;G3V126	24.275	24.6811	24.0608	25.0935	24.8191	23.8385	24.1565	24.1095	24.1642	NaN	24.0772	24.1174	23.7796	24.4676	23.9495	23.7182	24.0275	23.4551	NaN	23.7286	NaN	23.3645	23.7182	23.8288	23.5983	24.2096	23.7995	24.1015	24.6209	23.895	22.9821	23.417	23.6096	24.5522	24.654	24.6431	24.3844	24.8481	23.6971	+	2.30527	NA	13	163
ATP9A	Probable phospholipid-transporting ATPase IIA	O75110	NaN	NaN	NaN	NaN	NaN	NaN	NaN	NaN	NaN	NaN	NaN	NaN	NaN	NaN	NaN	NaN	NaN	NaN	NaN	NaN	NaN	22.6591	NaN	NaN	NaN	NaN	21.9211	NaN	NaN	NaN	NaN	NaN	NaN	NaN	NaN	NaN	NaN	NaN	NaN		0.270722	NA	6	10
ATPAF1	ATP synthase mitochondrial F1 complex assembly factor 1	H0YD21;I3L448;Q5TC12	NaN	NaN	NaN	NaN	NaN	NaN	NaN	NaN	NaN	NaN	NaN	NaN	NaN	NaN	NaN	NaN	NaN	NaN	NaN	NaN	NaN	NaN	NaN	NaN	NaN	NaN	NaN	NaN	NaN	NaN	NaN	NaN	NaN	NaN	NaN	NaN	NaN	21.1918	NaN		0.32272	NA	1	44
ATR	Serine/threonine-protein kinase ATR	Q13535	NaN	NaN	NaN	NaN	NaN	NaN	NaN	NaN	NaN	NaN	NaN	NaN	NaN	NaN	NaN	NaN	NaN	NaN	NaN	NaN	NaN	NaN	NaN	NaN	NaN	NaN	NaN	NaN	NaN	18.1475	NaN	NaN	NaN	NaN	NaN	NaN	NaN	NaN	NaN		0.32272	NA	4	8
ATRIP	ATR-interacting protein	A0A0D9SEH2;Q8WXE1	NaN	NaN	NaN	NaN	NaN	NaN	NaN	NaN	NaN	NaN	NaN	NaN	NaN	NaN	NaN	20.4018	NaN	NaN	NaN	NaN	NaN	NaN	NaN	NaN	NaN	NaN	NaN	NaN	NaN	NaN	NaN	NaN	NaN	NaN	NaN	NaN	NaN	NaN	NaN		0.32272	NA	1	1
ATRN	Attractin	O75882	NaN	NaN	NaN	NaN	NaN	NaN	NaN	NaN	NaN	NaN	NaN	NaN	NaN	NaN	NaN	NaN	NaN	NaN	NaN	22.2404	NaN	NaN	NaN	NaN	NaN	NaN	NaN	NaN	NaN	NaN	NaN	NaN	NaN	21.7367	NaN	21.9602	NaN	NaN	NaN		1.11001	NA	7	36	SJH1
ATRX	Transcriptional regulator ATRX	P46100	22.6448	NaN	NaN	NaN	NaN	NaN	22.2261	22.665	NaN	21.4433	22.4809	NaN	22.6101	22.2623	NaN	22.8882	NaN	23.0988	NaN	22.7089	NaN	NaN	23.0467	NaN	NaN	NaN	22.2294	NaN	22.609	22.3913	NaN	NaN	20.2838	22.3399	23.2961	23.2678	NaN	22.531	NaN		0.539982	NA	10	75
ATXN10	Ataxin-10	Q9UBB4	25.9869	25.5551	26.2571	27.189	26.632	26.9869	25.8142	25.391	25.5754	25.9955	25.6811	25.8647	26.5195	26.2335	26.632	26.7518	26.6595	26.9869	26.1507	26.4938	26.2714	26.7518	26.8264	26.9202	26.0275	26.1546	26.4314	26.5898	26.3031	26.1234	26.1273	26.1035	26.4984	26.6181	26.6865	26.7518	27.1795	26.17	26.4234	+	4.38626	NA	22	478
ATXN1L	Ataxin-1-like	P0C7T5	NaN	NaN	NaN	NaN	NaN	NaN	NaN	NaN	NaN	NaN	NaN	NaN	NaN	NaN	NaN	NaN	NaN	NaN	NaN	NaN	NaN	NaN	NaN	NaN	NaN	NaN	NaN	NaN	NaN	NaN	NaN	NaN	NaN	NaN	NaN	NaN	NaN	NaN	15.7885		0.32272	NA	1	12
ATXN2	Ataxin-2	H0YH87;V9GY86;Q99700;F8WB06;F8VQP2	NaN	NaN	NaN	21.7797	23.5983	23.3239	23.6649	23.6757	23.976	NaN	22.6623	NaN	NaN	NaN	NaN	NaN	22.3325	22.7872	23.3376	24.0359	23.5522	22.918	23.5165	23.1935	NaN	23.632	23.4298	23.5983	23.2678	22.9027	NaN	22.5771	23.5638	23.6431	22.9609	23.4298	NaN	23.3778	23.0049	+	2.96144	NA	13	104
ATXN2L	Ataxin-2-like protein	Q8WWM7;H3BUF6	24.7645	25.0935	24.7695	24.976	24.8481	25.0105	24.6209	24.6376	24.7077	24.0526	23.1419	23.9847	25.1253	24.8623	25.3342	24.4041	24.3376	24.2317	25.7103	25.4831	25.4676	24.867	25.3679	25.1488	24.7995	24.5696	24.8997	25.1174	24.9977	24.5404	24.6649	24.5404	24.1095	24.9584	25.317	25.5783	NaN	25.1488	24.9043	+	3.48629	NA	20	358
ATXN7L3B	Putative ataxin-7-like protein 3B	Q96GX2	NaN	NaN	NaN	NaN	NaN	NaN	NaN	NaN	NaN	NaN	NaN	NaN	NaN	NaN	NaN	NaN	NaN	NaN	NaN	NaN	NaN	NaN	NaN	NaN	NaN	NaN	NaN	NaN	NaN	NaN	NaN	NaN	NaN	NaN	NaN	NaN	NaN	NaN	21.0039		0.32272	NA	1	35
AUH	Methylglutaconyl-CoA hydratase, mitochondrial	Q13825	NaN	NaN	NaN	NaN	NaN	NaN	NaN	NaN	NaN	NaN	NaN	NaN	NaN	NaN	NaN	NaN	NaN	NaN	NaN	NaN	NaN	NaN	NaN	NaN	NaN	NaN	NaN	NaN	NaN	NaN	NaN	20.8581	NaN	NaN	NaN	NaN	NaN	NaN	NaN		0.32272	NA	3	7
AUP1	Ancient ubiquitous protein 1	Q9Y679	NaN	NaN	NaN	NaN	NaN	NaN	NaN	NaN	NaN	NaN	NaN	NaN	NaN	NaN	NaN	NaN	NaN	22.1753	NaN	NaN	NaN	NaN	22.1719	NaN	NaN	22.1188	NaN	NaN	NaN	21.8439	NaN	NaN	NaN	22.7062	21.79	22.6138	NaN	NaN	NaN	+	2.29844	NA	5	72	SJH1
AURKAIP1	Aurora kinase A-interacting protein	Q9NWT8	NaN	NaN	NaN	NaN	NaN	NaN	NaN	NaN	NaN	NaN	NaN	NaN	21.9754	NaN	NaN	NaN	NaN	NaN	NaN	NaN	NaN	NaN	NaN	NaN	NaN	NaN	NaN	NaN	NaN	NaN	NaN	NaN	NaN	NaN	NaN	NaN	NaN	NaN	NaN		0.32272	NA	1	1
AURKB	Aurora kinase B	J3QR41;J3KTD6;J3QLN8;Q96GD4;J3KRJ2;J3KRF8;J3KT86	NaN	NaN	NaN	NaN	NaN	NaN	NaN	NaN	NaN	NaN	NaN	NaN	NaN	NaN	NaN	NaN	NaN	NaN	22.4962	NaN	NaN	NaN	NaN	NaN	NaN	NaN	NaN	NaN	NaN	NaN	NaN	NaN	NaN	NaN	NaN	NaN	NaN	NaN	NaN		0.32272	NA	2	3
AVEN	Cell death regulator Aven	Q9NQS1	NaN	NaN	NaN	22.5039	NaN	NaN	NaN	NaN	NaN	NaN	NaN	NaN	NaN	NaN	NaN	NaN	NaN	NaN	NaN	NaN	NaN	NaN	NaN	NaN	NaN	NaN	NaN	NaN	NaN	NaN	NaN	NaN	NaN	NaN	NaN	NaN	NaN	NaN	NaN		0.32272	NA	5	37
AVL9	Late secretory pathway protein AVL9 homolog	B8ZZW5;Q8NBF6;H7C0I1	NaN	NaN	NaN	23.9495	NaN	NaN	NaN	NaN	NaN	NaN	NaN	NaN	NaN	23.6865	NaN	NaN	NaN	NaN	NaN	NaN	NaN	NaN	NaN	NaN	NaN	NaN	NaN	NaN	NaN	NaN	NaN	NaN	NaN	NaN	NaN	NaN	NaN	NaN	NaN		0.264925	NA	4	26
AXL	Receptor protein-tyrosine kinase;Tyrosine-protein kinase receptor UFO	M0R0W6;P30530	NaN	NaN	NaN	NaN	20.6163	NaN	NaN	NaN	NaN	NaN	NaN	NaN	NaN	NaN	NaN	NaN	NaN	NaN	NaN	NaN	NaN	NaN	NaN	NaN	NaN	NaN	NaN	NaN	NaN	NaN	NaN	NaN	NaN	NaN	NaN	NaN	NaN	NaN	NaN		0.32272	NA	2	2
B2M	Beta-2-microglobulin;Beta-2-microglobulin;Beta-2-microglobulin form pI 5.3	H0YL18;P61769;H0YLF3	NaN	NaN	NaN	NaN	NaN	NaN	NaN	23.3239	23.5522	23.7995	23.8576	23.7389	NaN	NaN	NaN	NaN	NaN	NaN	NaN	NaN	NaN	NaN	NaN	NaN	22.0541	NaN	NaN	22.4858	NaN	22.8617	NaN	NaN	23.2298	NaN	22.4943	NaN	NaN	NaN	NaN	+	4.47894	NA	5	62
B3GALTL	Beta-1,3-glucosyltransferase	Q6Y288	NaN	NaN	NaN	NaN	NaN	NaN	NaN	NaN	NaN	NaN	NaN	NaN	NaN	NaN	NaN	NaN	NaN	NaN	NaN	NaN	NaN	NaN	NaN	NaN	NaN	NaN	NaN	NaN	NaN	NaN	NaN	NaN	23.3239	NaN	NaN	NaN	NaN	NaN	NaN		0.32272	NA	3	29
B3GAT3	Galactosylgalactosylxylosylprotein 3-beta-glucuronosyltransferase 3	G3V150;O94766;E9PNA1	NaN	NaN	NaN	NaN	22.7455	NaN	23.2399	23.1823	22.8138	23.6865	NaN	23.4551	22.6113	22.9087	NaN	22.9453	22.6347	22.9114	NaN	22.9118	22.9672	23.1077	23.3511	23.2678	22.7611	22.7005	NaN	23.0014	22.7557	22.8685	23.0937	22.6448	23.3778	23.4041	23.2191	23.48	24.0691	NaN	22.7854		0.990826	NA	5	110
B4GALT7	Beta-1,4-galactosyltransferase 7;Xylosylprotein 4-beta-galactosyltransferase	H0Y9D6;D6RJI5;Q9UBV7	NaN	NaN	NaN	NaN	NaN	NaN	NaN	NaN	NaN	NaN	NaN	NaN	NaN	NaN	NaN	NaN	NaN	NaN	NaN	NaN	NaN	NaN	NaN	NaN	NaN	NaN	NaN	NaN	NaN	NaN	NaN	NaN	20.713	NaN	NaN	NaN	NaN	NaN	NaN		0.32272	NA	1	6
B4GAT1	Beta-1,4-glucuronyltransferase 1	O43505	NaN	NaN	NaN	NaN	NaN	NaN	NaN	NaN	21.1459	NaN	NaN	NaN	NaN	NaN	NaN	NaN	NaN	NaN	NaN	NaN	NaN	NaN	NaN	NaN	NaN	NaN	NaN	NaN	NaN	NaN	NaN	NaN	NaN	NaN	NaN	NaN	NaN	NaN	NaN		0.32272	NA	4	7
BAALC	Brain and acute leukemia cytoplasmic protein	Q8WXS3	NaN	NaN	NaN	NaN	NaN	NaN	NaN	NaN	NaN	NaN	NaN	NaN	NaN	NaN	NaN	NaN	NaN	NaN	20.8503	NaN	NaN	NaN	NaN	NaN	NaN	NaN	NaN	NaN	NaN	NaN	NaN	NaN	NaN	NaN	NaN	NaN	NaN	NaN	NaN		0.32272	NA	1	1
BABAM1	BRISC and BRCA1-A complex member 1	M0R0I0;J3KQS6;Q9NWV8;M0QY17;M0R3F4;M0R2A4;M0R2K3;M0R193;M0R2I2	NaN	NaN	NaN	NaN	NaN	NaN	NaN	NaN	NaN	NaN	NaN	NaN	NaN	NaN	NaN	NaN	NaN	NaN	NaN	NaN	NaN	22.3208	22.6305	NaN	NaN	NaN	21.3094	NaN	21.1429	21.7727	NaN	NaN	NaN	NaN	NaN	22.0718	NaN	NaN	22.0221		1.02723	NA	4	42
BAD	Bcl2-associated agonist of cell death	F5GYS3;A8MXU7;Q92934	NaN	NaN	NaN	NaN	NaN	NaN	NaN	NaN	NaN	NaN	NaN	NaN	NaN	NaN	NaN	NaN	NaN	NaN	NaN	NaN	NaN	NaN	NaN	NaN	NaN	NaN	NaN	NaN	NaN	NaN	NaN	NaN	NaN	NaN	NaN	NaN	21.2427	NaN	NaN		0.32272	NA	2	5
BAG1	BAG family molecular chaperone regulator 1	J3QTA2;Q99933	NaN	NaN	NaN	NaN	NaN	NaN	NaN	NaN	NaN	NaN	NaN	NaN	NaN	NaN	NaN	NaN	NaN	NaN	NaN	NaN	NaN	NaN	NaN	NaN	NaN	NaN	NaN	NaN	NaN	NaN	NaN	21.4783	NaN	NaN	NaN	NaN	NaN	NaN	NaN		0.32272	NA	1	21
BAG2	BAG family molecular chaperone regulator 2	O95816	NaN	NaN	22.6086	NaN	NaN	NaN	NaN	NaN	NaN	23.0667	23.4551	23.7182	24.6376	24.2535	24.2021	22.9264	23.8288	NaN	NaN	NaN	NaN	NaN	NaN	NaN	NaN	NaN	NaN	NaN	NaN	NaN	NaN	NaN	NaN	NaN	NaN	NaN	NaN	NaN	NaN	+	9.17034	NA	7	43
BAG3	BAG family molecular chaperone regulator 3	O95817;C9JFK9	22.8769	22.3544	22.7981	24.2821	23.9933	24.0935	22.232	22.3963	22.454	23.2342	23.5285	24.8288	24.0691	23.7594	23.5983	22.129	NaN	NaN	NaN	NaN	NaN	22.517	21.5304	23.2425	NaN	22.5043	22.5178	22.7069	22.7793	23.2057	NaN	22.015	NaN	23.0561	23.8858	23.5869	NaN	NaN	NaN	+	5.67052	NA	16	134
BAG5	BAG family molecular chaperone regulator 5	Q9UL15;G3V274	NaN	NaN	NaN	NaN	NaN	NaN	NaN	NaN	NaN	NaN	NaN	NaN	NaN	NaN	NaN	NaN	NaN	NaN	NaN	NaN	NaN	NaN	21.8748	NaN	NaN	NaN	NaN	22.506	NaN	NaN	NaN	NaN	NaN	NaN	NaN	NaN	NaN	NaN	NaN		0.269043	NA	7	33
BAIAP2	Brain-specific angiogenesis inhibitor 1-associated protein 2	Q9UQB8;I3L4C2;B4DWA1	NaN	22.6797	NaN	23.6865	24.2317	23.9672	NaN	NaN	23.8191	24.5812	24.632	24.1174	24.1719	24.0772	24.2535	NaN	NaN	NaN	NaN	NaN	NaN	25.4105	25.417	25.5898	NaN	NaN	NaN	24.6757	24.1946	24.002	24.5638	21.5535	24.0526	NaN	22.4391	23.7077	NaN	NaN	NaN	+	9.94248	NA	16	133
BAK1	Bcl-2 homologous antagonist/killer	Q16611	NaN	NaN	NaN	NaN	NaN	NaN	NaN	NaN	NaN	NaN	NaN	NaN	NaN	NaN	NaN	NaN	NaN	NaN	NaN	NaN	NaN	NaN	NaN	NaN	NaN	NaN	NaN	NaN	NaN	NaN	NaN	NaN	NaN	NaN	NaN	NaN	NaN	20.0782	NaN		0.32272	NA	1	11
BANF1	Barrier-to-autointegration factor;Barrier-to-autointegration factor, N-terminally processed	O75531	25.604	25.9672	25.7619	25.2714	25.2535	25.6649	26.6595	26.4984	26.6595	26.3959	25.9628	25.673	25.8312	25.6865	25.341	26.038	26.7129	26.965	26.0567	26.0464	26.3861	26.604	26.604	26.1194	27.0505	26.7518	26.4984	26.4892	26.0691	26.2262	26.965	26.8858	28.1604	26.8973	25.7771	27.1604	28.066	26.6181	26.7129	+	1.78341	NA	10	254
BASP1	Brain acid soluble protein 1	P80723	NaN	NaN	NaN	NaN	NaN	NaN	NaN	NaN	23.7796	NaN	NaN	NaN	23.7286	23.2821	22.7	NaN	NaN	NaN	NaN	NaN	NaN	23.5045	24.1332	NaN	NaN	NaN	NaN	21.5748	NaN	21.3897	NaN	NaN	NaN	NaN	NaN	NaN	24.5045	24.1488	24.2463	+	5.70419	NA	9	81
BAT3;BAG6	Large proline-rich protein BAG6	A0A024RCR6;A0A0G2JK23;P46379;A0A0G2JL47	25.2714	25.4645	25.275	25.4862	25.5404	25.654	24.6486	24.558	24.48	25.2643	25.1984	25.0854	24.8858	25.217	25.4831	25.1871	25.5725	25.7771	25.8264	25.2643	25.3844	26.3645	25.9406	26.2785	25.8118	25.6068	25.3612	25.4645	25.5955	25.4298	25.4394	25.4425	26.1604	25.2678	25.5433	25.4953	25.3239	24.7594	25.0148	+	4.72802	NA	24	328
BAX	Apoptosis regulator BAX	Q07812	25.4953	25.895	25.9111	23.8191	23.0073	24.0275	24.5926	24.3031	24.5045	23.4298	22.8827	23.6431	NaN	24.7945	24.9361	25.3745	25.3101	25.8881	25.6649	24.9043	25.317	23.2821	23.5754	23.7182	23.5983	22.8807	23.2678	24.6096	25.5463	24.3712	23.6096	NaN	NaN	24.217	24.3778	24.391	24.4425	26.0464	26.0711	+	5.07595	NA	6	174
BAZ1A	Bromodomain adjacent to zinc finger domain protein 1A	Q9NRL2	NaN	NaN	NaN	NaN	NaN	NaN	NaN	NaN	NaN	NaN	NaN	NaN	NaN	NaN	NaN	NaN	NaN	NaN	NaN	21.1823	NaN	NaN	NaN	NaN	NaN	NaN	NaN	NaN	NaN	NaN	NaN	NaN	NaN	NaN	NaN	NaN	NaN	NaN	NaN		0.32272	NA	5	10
BAZ1B	Tyrosine-protein kinase BAZ1B	Q9UIG0	24.4551	24.4298	25.2317	22.2274	23.5638	23.8288	22.809	NaN	22.6455	24.1871	24.2678	23.7286	24.5344	24.6096	24.976	24.4105	24.4614	24.9361	26.5551	26.5045	26.7895	24.3511	24.0854	24.9316	26.3877	26.3712	25.5105	24.9406	24.0772	24.275	24.2607	23.632	24.5754	24.0443	24.918	25.433	24.2096	24.2821	24.4041	+	10.2818	NA	33	287
BAZ2A	Bromodomain adjacent to zinc finger domain protein 2A	J3KPG5;F8VU39;Q9UIF9;A0A0C4DGI9	NaN	19.4653	NaN	NaN	NaN	NaN	NaN	NaN	NaN	NaN	NaN	NaN	NaN	NaN	NaN	NaN	NaN	NaN	NaN	NaN	NaN	NaN	NaN	NaN	NaN	NaN	NaN	NaN	NaN	NaN	NaN	NaN	NaN	NaN	NaN	NaN	NaN	NaN	NaN		0.32272	NA	4	4
BBOX1	Gamma-butyrobetaine dioxygenase	O75936	NaN	NaN	NaN	NaN	21.0104	21.3591	NaN	NaN	21.0759	NaN	NaN	NaN	NaN	NaN	NaN	NaN	NaN	NaN	NaN	NaN	NaN	NaN	NaN	NaN	NaN	NaN	NaN	NaN	NaN	NaN	NaN	NaN	NaN	NaN	NaN	NaN	NaN	NaN	NaN	+	1.52411	NA	5	10	FPW1
BBS1	Bardet-Biedl syndrome 1 protein	Q8NFJ9;E7EQH1;E9PR55	NaN	NaN	NaN	NaN	NaN	NaN	21.8297	22.1171	NaN	NaN	NaN	NaN	NaN	NaN	NaN	NaN	NaN	22.7286	NaN	NaN	NaN	NaN	NaN	21.9378	NaN	NaN	NaN	NaN	NaN	NaN	NaN	NaN	22.3872	NaN	NaN	NaN	NaN	NaN	NaN		0.413317	NA	5	20	HW1
BBS7	Bardet-Biedl syndrome 7 protein	Q8IWZ6	NaN	NaN	NaN	NaN	NaN	NaN	NaN	NaN	NaN	NaN	NaN	NaN	NaN	NaN	NaN	NaN	NaN	NaN	NaN	NaN	NaN	NaN	NaN	NaN	NaN	NaN	NaN	NaN	NaN	NaN	NaN	NaN	NaN	NaN	16.6098	NaN	NaN	NaN	NaN		0.32272	NA	1	3
BBS9	Protein PTHB1	C9JRR5;F8WCG5;Q3SYG4	NaN	NaN	NaN	NaN	NaN	NaN	NaN	NaN	NaN	NaN	NaN	NaN	NaN	NaN	NaN	NaN	NaN	NaN	NaN	NaN	NaN	NaN	NaN	NaN	NaN	NaN	NaN	NaN	NaN	NaN	NaN	NaN	NaN	NaN	NaN	NaN	NaN	NaN	23.1849		0.32272	NA	1	64
BCAM	Basal cell adhesion molecule	P50895;A0A087WXM8;K7ENU8	23.2821	23.6865	23.5638	23.3645	23.5638	NaN	23.3778	23.2678	23.417	NaN	NaN	NaN	23.0243	23.654	23.6209	23.2961	22.8637	23.0151	NaN	NaN	NaN	23.5522	23.5754	NaN	23.6757	23.9316	23.417	24.3239	24.2096	24.1719	23.9043	24.3031	NaN	NaN	NaN	NaN	NaN	25.4953	24.9495	+	1.86553	NA	10	90
CST3	Cystatin-C	P01034	NaN	NaN	NaN	NaN	24.5344	24.558	NaN	NaN	NaN	NaN	NaN	NaN	NaN	NaN	NaN	NaN	NaN	NaN	NaN	NaN	NaN	NaN	NaN	NaN	NaN	NaN	NaN	NaN	NaN	NaN	NaN	NaN	NaN	NaN	NaN	NaN	NaN	NaN	NaN	+	2.8239	AC	3	24	FPW1
BCAP29	B-cell receptor-associated protein 29	H7C5E2;C9JTE9;Q9UHQ4;B7Z2L0;H0Y7N8;C9IYK6	NaN	NaN	21.2459	21.5433	21.4123	21.2736	19.9317	21.1462	20.8073	NaN	20.829	NaN	21.8082	NaN	21.454	20.3441	NaN	NaN	NaN	NaN	NaN	NaN	NaN	20.3881	NaN	21.6959	NaN	19.4328	NaN	21.6664	18.8158	NaN	NaN	19.8667	22.041	22.0713	22.6353	22.0584	21.4146	+	2.14215	NA	6	76
BCAP31	B-cell receptor-associated protein 31	P51572;C9JSP1;C9JQ75;C9J0M4	23.6431	23.9495	23.8764	24.7746	24.141	24.0691	24.6811	24.8044	25.3066	24.6376	24.4984	NaN	NaN	24.2463	24.3844	23.5522	25.3844	24.9043	NaN	NaN	NaN	23.867	24.7895	NaN	NaN	NaN	24.5522	23.1641	23.7995	24.002	23.48	24.5696	NaN	24.6757	25.1984	25.8973	25.6292	25.4073	24.7182	+	2.49746	NA	10	150
BCAR1	Breast cancer anti-estrogen resistance protein 1	P56945	NaN	NaN	NaN	NaN	NaN	NaN	NaN	NaN	NaN	22.9268	22.9521	NaN	NaN	NaN	22.7414	NaN	NaN	22.1325	NaN	NaN	22.7208	23.3239	23.417	22.9581	NaN	NaN	NaN	22.7774	NaN	22.7818	NaN	22.7801	NaN	NaN	22.2388	23.209	NaN	NaN	NaN	+	1.9144	NA	9	74
BCAR3	Breast cancer anti-estrogen resistance protein 3	O75815	NaN	NaN	NaN	NaN	NaN	NaN	NaN	NaN	NaN	NaN	NaN	NaN	NaN	NaN	NaN	NaN	NaN	NaN	NaN	NaN	NaN	22.3774	22.21	21.9463	NaN	NaN	NaN	NaN	NaN	NaN	NaN	NaN	NaN	NaN	NaN	NaN	NaN	NaN	NaN	+	19.6164	NA	4	9	RK1
BCAS2	Pre-mRNA-splicing factor SPF27	O75934	23.2179	23.3376	23.6757	NaN	NaN	NaN	22.7948	23.1431	NaN	23.2465	23.029	23.4041	23.3239	23.4923	23.1791	23.9847	23.4298	23.0583	24.0443	24.0935	23.7286	24.002	23.7695	23.2535	23.0612	23.1318	23.6865	23.3511	NaN	23.1199	23.1577	23.4425	23.417	23.5869	23.6209	23.3645	NaN	23.1806	23.6971	+	3.01595	NA	10	131
BCAS3	Breast carcinoma-amplified sequence 3	Q9H6U6;K7ESE9;A0A087X207;A0A087X2J1	NaN	NaN	NaN	23.1125	23.5045	22.3091	22.8558	22.7941	22.39	NaN	NaN	NaN	NaN	NaN	NaN	NaN	21.6917	NaN	NaN	NaN	NaN	NaN	22.585	NaN	NaN	22.566	NaN	NaN	NaN	NaN	NaN	NaN	NaN	NaN	NaN	NaN	NaN	22.4339	NaN	+	4.09112	NA	8	44
BCAT1	Branched-chain-amino-acid aminotransferase, cytosolic	P54687	23.976	24.4676	24.3376	24.7796	25.3877	25.8409	NaN	NaN	NaN	25.2785	25.3712	25.0854	22.4158	NaN	NaN	NaN	NaN	NaN	28.2308	27.6389	28.066	26.6998	25.6264	26.9428	23.8576	23.654	NaN	NaN	NaN	NaN	NaN	NaN	NaN	25.5315	25.6918	25.772	NaN	23.6865	23.5983	+	13.3119	NA	12	196
BCAT2	Branched-chain-amino-acid aminotransferase;Branched-chain-amino-acid aminotransferase, mitochondrial	B3KSI3;M0QXF9;O15382	23.5638	23.3645	NaN	NaN	NaN	NaN	NaN	NaN	NaN	NaN	NaN	24.0935	NaN	NaN	NaN	NaN	NaN	NaN	NaN	NaN	NaN	23.4923	NaN	NaN	NaN	NaN	NaN	24.7492	NaN	24.8044	24.7995	24.7182	24.0275	NaN	24.2463	NaN	NaN	NaN	NaN	+	2.72265	NA	9	51
BCCIP	BRCA2 and CDKN1A-interacting protein	Q9P287	NaN	NaN	NaN	24.2096	NaN	NaN	NaN	NaN	NaN	24.7746	24.2891	NaN	NaN	23.6865	NaN	NaN	NaN	NaN	24.5812	24.7286	24.7895	NaN	NaN	24.5638	24.2961	24.2244	23.5754	NaN	NaN	NaN	NaN	23.895	NaN	25.2891	25.0975	25.3101	NaN	23.3511	NaN	+	5.05702	NA	5	59
BCHE	Carboxylic ester hydrolase;Cholinesterase	F8WF14;P06276;F8WEX7	NaN	NaN	NaN	NaN	NaN	NaN	NaN	NaN	NaN	NaN	NaN	NaN	NaN	NaN	NaN	NaN	NaN	NaN	NaN	NaN	NaN	NaN	NaN	NaN	NaN	NaN	NaN	NaN	NaN	NaN	NaN	NaN	NaN	21.7811	NaN	NaN	NaN	NaN	NaN		0.32272	NA	3	16
BCKDHA	2-oxoisovalerate dehydrogenase subunit alpha, mitochondrial	F5H5P2;P12694;F5GXU9	23.3778	23.1998	23.8858	NaN	23.5045	23.3511	23.8288	23.4551	23.9043	NaN	22.7793	NaN	23.4676	23.6096	23.632	22.733	NaN	NaN	24.0608	23.4298	23.0785	23.2961	NaN	23.1242	23.4041	22.9736	23.1465	23.654	23.5869	23.2961	NaN	NaN	24.0443	NaN	NaN	NaN	NaN	23.0045	23.2443	+	1.99233	NA	7	123
BCKDHB	2-oxoisovalerate dehydrogenase subunit beta, mitochondrial	P21953	22.6808	NaN	NaN	NaN	NaN	NaN	NaN	NaN	NaN	NaN	NaN	NaN	NaN	NaN	NaN	NaN	NaN	NaN	NaN	NaN	NaN	NaN	NaN	NaN	NaN	NaN	NaN	NaN	NaN	NaN	NaN	NaN	NaN	NaN	NaN	NaN	NaN	NaN	NaN		0.32272	NA	2	13
BCKDK	[3-methyl-2-oxobutanoate dehydrogenase [lipoamide]] kinase, mitochondrial	O14874;H3BTL2;H3BS02	NaN	NaN	NaN	NaN	NaN	NaN	NaN	20.5832	NaN	NaN	NaN	NaN	NaN	NaN	NaN	20.5267	NaN	NaN	NaN	NaN	NaN	NaN	NaN	NaN	NaN	NaN	NaN	NaN	NaN	NaN	NaN	NaN	NaN	NaN	NaN	NaN	NaN	NaN	NaN		0.264037	NA	3	15
BCL10	B-cell lymphoma/leukemia 10	O95999;A0A087WWW9	23.1098	22.7696	NaN	NaN	NaN	NaN	22.932	22.991	23.037	NaN	NaN	NaN	22.557	22.6689	NaN	NaN	NaN	NaN	NaN	NaN	NaN	NaN	NaN	NaN	NaN	NaN	NaN	NaN	22.7063	NaN	NaN	NaN	NaN	NaN	NaN	NaN	NaN	23.3511	23.2961	+	2.93189	NA	6	67
BCL2	Apoptosis regulator Bcl-2	P10415	NaN	NaN	NaN	NaN	NaN	NaN	NaN	NaN	NaN	NaN	NaN	NaN	NaN	NaN	NaN	NaN	NaN	NaN	NaN	NaN	NaN	NaN	NaN	NaN	NaN	NaN	NaN	NaN	NaN	NaN	NaN	NaN	NaN	NaN	NaN	NaN	NaN	NaN	22.4234		0.32272	NA	1	4
BCL2L13	Bcl-2-like protein 13	Q9BXK5;A0A087WX97;A0A087WTL4	NaN	NaN	NaN	24.5926	23.8576	23.4923	NaN	NaN	NaN	23.8191	NaN	NaN	NaN	NaN	NaN	NaN	NaN	23.2164	NaN	NaN	NaN	24.1795	23.4923	23.9672	23.6209	23.895	24.1565	24.6209	23.5869	24.6595	24.3712	24.002	24.1095	24.7645	24.3844	24.9043	24.7441	22.6354	22.8453	+	5.62364	NA	9	109
BCL9L	B-cell CLL/lymphoma 9-like protein	A0A087WZX0;Q86UU0	NaN	NaN	NaN	NaN	NaN	NaN	NaN	NaN	NaN	NaN	NaN	NaN	NaN	NaN	20.1459	NaN	NaN	NaN	NaN	NaN	NaN	NaN	NaN	NaN	NaN	NaN	NaN	NaN	NaN	NaN	NaN	NaN	NaN	NaN	NaN	NaN	NaN	NaN	NaN		0.32272	NA	2	4
BCLAF1	Bcl-2-associated transcription factor 1	Q9NYF8;E9PK09;E9PQN2;E9PKI6;E9PK91	23.6649	23.5869	23.7389	22.824	NaN	23.1851	23.417	NaN	24.3778	23.1843	22.8259	NaN	NaN	23.3511	23.5983	23.3376	23.9225	23.4551	24.3712	24.5463	24.8385	23.48	24.604	23.5522	23.182	24.0935	NaN	23.9043	23.8858	24.0526	24.002	23.8576	24.275	23.8858	24.239	24.3239	22.8897	25.5609	24.3511		1.21098	NA	15	169
BCOR	BCL-6 corepressor	H7BYY2;Q6W2J9	NaN	NaN	NaN	NaN	NaN	NaN	NaN	NaN	NaN	NaN	NaN	NaN	NaN	NaN	NaN	NaN	NaN	NaN	NaN	NaN	NaN	NaN	NaN	NaN	NaN	NaN	NaN	NaN	NaN	NaN	NaN	NaN	NaN	NaN	NaN	20.319	NaN	NaN	NaN		0.32272	NA	1	6
BCR	Breakpoint cluster region protein	P11274	NaN	NaN	22.7059	NaN	22.9249	NaN	NaN	NaN	NaN	NaN	NaN	NaN	NaN	NaN	23.2397	NaN	NaN	NaN	NaN	NaN	NaN	NaN	NaN	NaN	NaN	22.432	NaN	NaN	22.5491	NaN	NaN	NaN	NaN	NaN	NaN	NaN	NaN	22.9258	NaN		0.0852154	NA	9	36
BCS1L	Mitochondrial chaperone BCS1	Q9Y276;H7BZF6;H7C492	NaN	NaN	NaN	22.2384	22.4387	21.8369	NaN	NaN	NaN	22.0599	22.468	21.8732	NaN	NaN	NaN	NaN	NaN	21.7207	NaN	NaN	NaN	NaN	22.7315	22.6004	21.9385	NaN	NaN	NaN	NaN	NaN	NaN	NaN	22.5711	NaN	NaN	NaN	NaN	NaN	NaN	+	2.66641	NA	3	42
BDH1	D-beta-hydroxybutyrate dehydrogenase, mitochondrial	E9PCG9;Q02338	NaN	NaN	NaN	NaN	NaN	NaN	24.1332	24.0275	23.976	23.4923	23.8093	23.3511	23.4551	23.4041	23.6649	NaN	NaN	NaN	NaN	NaN	NaN	22.5097	22.1045	NaN	NaN	NaN	NaN	23.9043	23.0019	23.8288	24.1332	23.976	24.604	NaN	NaN	NaN	24.317	22.9816	23.2344	+	10.0198	NA	5	142
BDH2	3-hydroxybutyrate dehydrogenase type 2	Q9BUT1;D6R9U8;D6RIR6	23.8288	NaN	NaN	21.2384	NaN	23.8093	24.2096	NaN	23.7389	NaN	NaN	NaN	NaN	NaN	NaN	24.239	23.7594	NaN	24.0443	24.0772	23.8385	23.2961	23.2961	23.1473	NaN	NaN	NaN	NaN	NaN	NaN	NaN	NaN	NaN	23.3645	NaN	23.3101	NaN	23.4676	23.7182	+	1.84872	NA	8	72
BET1;DKFZp781C0425	BET1 homolog	H7C1N3;O15155;C9JTT8;Q68DU7	NaN	NaN	NaN	NaN	NaN	NaN	NaN	NaN	NaN	NaN	NaN	NaN	NaN	NaN	NaN	NaN	NaN	NaN	NaN	NaN	NaN	NaN	NaN	NaN	NaN	NaN	20.9806	NaN	NaN	NaN	NaN	NaN	NaN	NaN	NaN	NaN	NaN	NaN	NaN		0.32272	NA	2	2
BICD1	Protein bicaudal D homolog 1	A8MVZ6;Q96G01	NaN	NaN	NaN	NaN	NaN	NaN	NaN	NaN	NaN	NaN	NaN	NaN	NaN	NaN	NaN	NaN	NaN	NaN	NaN	NaN	NaN	NaN	NaN	NaN	NaN	NaN	NaN	22.656	NaN	23.4676	NaN	NaN	NaN	NaN	NaN	NaN	NaN	NaN	NaN	+	2.25188	NA	7	13	SB2
BICD2	Protein bicaudal D homolog 2	Q8TD16	22.8617	NaN	23.7895	NaN	NaN	NaN	NaN	NaN	NaN	NaN	NaN	NaN	NaN	NaN	23.417	NaN	NaN	NaN	NaN	NaN	NaN	NaN	NaN	NaN	NaN	23.161	22.9787	NaN	NaN	NaN	NaN	22.285	NaN	21.9888	23.1967	NaN	NaN	NaN	NaN		1.00439	NA	12	56
BID	BH3-interacting domain death agonist;BH3-interacting domain death agonist p15;BH3-interacting domain death agonist p13;BH3-interacting domain death agonist p11	P55957	22.9263	22.6885	23.7895	NaN	23.0022	23.0231	NaN	NaN	NaN	23.8385	24.3578	23.4923	23.7695	24.0275	23.2678	NaN	24.4425	23.6865	NaN	23.9316	24.0105	22.8493	22.7292	NaN	21.9592	NaN	23.3239	22.1451	22.3643	23.5404	NaN	NaN	20.7081	23.5285	24.3307	23.4298	NaN	22.8341	23.0216	+	1.66035	NA	6	113
BIN1	Myc box-dependent-interacting protein 1	O00499	NaN	NaN	NaN	NaN	NaN	NaN	NaN	23.4676	24.0275	24.7695	24.8811	24.5165	23.7594	NaN	NaN	24.2096	NaN	NaN	NaN	NaN	NaN	23.8481	23.3376	23.9933	23.417	23.417	23.4425	23.1961	NaN	23.6971	23.48	NaN	24.5638	23.2308	23.1591	NaN	NaN	NaN	NaN	+	3.2118	NA	7	97
BIN3	Bridging integrator 3	H7BYV6;Q9NQY0	NaN	NaN	NaN	NaN	NaN	NaN	NaN	NaN	NaN	NaN	NaN	NaN	NaN	NaN	NaN	NaN	NaN	NaN	NaN	NaN	NaN	22.1694	NaN	NaN	NaN	NaN	NaN	NaN	NaN	NaN	NaN	NaN	NaN	NaN	NaN	NaN	NaN	NaN	NaN		0.32272	NA	3	21
BIRC6	Baculoviral IAP repeat-containing protein 6	Q9NR09	NaN	NaN	NaN	NaN	22.4433	NaN	NaN	NaN	NaN	NaN	NaN	NaN	NaN	NaN	NaN	NaN	22.2934	NaN	NaN	NaN	NaN	NaN	22.3922	NaN	NaN	NaN	NaN	NaN	NaN	NaN	NaN	NaN	NaN	NaN	NaN	NaN	24.0443	23.7286	NaN	+	1.88531	NA	15	51	WK1
BLM	Bloom syndrome protein	H0YNU5;P54132	NaN	NaN	NaN	NaN	NaN	NaN	NaN	NaN	NaN	NaN	NaN	NaN	NaN	NaN	NaN	NaN	NaN	NaN	25.9998	25.2571	NaN	NaN	26.0275	NaN	NaN	NaN	NaN	NaN	NaN	NaN	NaN	NaN	NaN	NaN	NaN	NaN	NaN	NaN	NaN		1.03272	NA	5	25	PB1
BLMH	Bleomycin hydrolase	K7ES02;Q13867;J3KSD8;K7ESE8	24.0608	22.9614	NaN	25.9998	25.5754	24.275	24.5344	25.1719	24.1565	24.1719	24.0608	24.6595	24.6649	24.6971	24.1795	24.0359	24.2891	24.4362	24.4041	25.4862	25.3443	24.1795	24.5105	24.5638	22.8627	NaN	NaN	24.2021	24.002	24.239	24.3712	23.9134	23.3101	25.918	25.5609	25.0772	25.3273	24.4676	25.1214	+	3.83049	NA	9	153
BLOC1S1	Biogenesis of lysosome-related organelles complex 1 subunit 1	F8W099;F8W606;G8JLQ3;A0A087WSV2;F8W036;F8VP73;P78537	NaN	NaN	NaN	NaN	NaN	NaN	NaN	NaN	NaN	NaN	NaN	NaN	NaN	NaN	NaN	NaN	NaN	NaN	NaN	NaN	NaN	NaN	NaN	NaN	NaN	NaN	NaN	NaN	NaN	NaN	NaN	NaN	NaN	NaN	NaN	NaN	NaN	NaN	22.4274		0.32272	NA	1	22
BLOC1S3	Biogenesis of lysosome-related organelles complex 1 subunit 3	Q6QNY0;K7EN58	NaN	NaN	NaN	NaN	NaN	NaN	NaN	NaN	NaN	NaN	NaN	NaN	NaN	NaN	NaN	NaN	NaN	NaN	NaN	NaN	NaN	NaN	NaN	NaN	NaN	NaN	NaN	NaN	NaN	NaN	NaN	NaN	NaN	NaN	NaN	NaN	NaN	NaN	22.6579		0.32272	NA	2	19
BLVRA	Biliverdin reductase A	P53004	26.0401	26.8264	26.2944	26.1449	26.0317	26.1449	25.9803	26.1135	25.5783	25.792	26.1585	26.673	26.3926	26.4282	26.0813	26.6181	25.6622	25.9248	25.9562	25.8997	25.7441	25.9066	26.5105	26.4769	26.3861	26.0854	26.5359	26.0084	26.4089	26.1946	25.4614	25.3679	26.1814	26.8264	26.8142	26.5898	26.1565	25.8973	25.8623	+	1.68407	NA	16	334
BLVRB	Flavin reductase (NADPH)	P30043	23.8385	23.8191	24.1332	24.7594	24.217	24.6486	25.0359	24.5045	24.5983	24.2535	23.8385	24.5225	24.1642	23.8288	24.4676	24.417	24.4676	24.019	NaN	NaN	NaN	22.9533	NaN	NaN	NaN	23.9134	23.8288	24.3712	24.2463	23.632	23.6209	24.4362	23.1106	24.7077	24.6811	24.6595	NaN	24.0105	23.8764	+	5.17452	NA	5	150
BMP1	Bone morphogenetic protein 1	P13497	20.8047	NaN	NaN	NaN	NaN	NaN	NaN	NaN	NaN	NaN	NaN	NaN	NaN	NaN	NaN	NaN	NaN	NaN	NaN	NaN	NaN	NaN	NaN	NaN	NaN	NaN	NaN	NaN	NaN	NaN	NaN	NaN	NaN	NaN	NaN	NaN	NaN	NaN	NaN		0.32272	NA	3	16
BMP2K	BMP-2-inducible protein kinase	Q9NSY1;H0Y9P1	NaN	NaN	NaN	NaN	NaN	NaN	NaN	NaN	NaN	NaN	NaN	NaN	NaN	NaN	NaN	NaN	NaN	NaN	NaN	NaN	NaN	NaN	NaN	NaN	NaN	NaN	NaN	NaN	NaN	NaN	NaN	NaN	NaN	NaN	NaN	NaN	NaN	20.5469	NaN		0.32272	NA	2	7
BMS1	Ribosome biogenesis protein BMS1 homolog	Q14692	NaN	NaN	NaN	NaN	NaN	NaN	NaN	NaN	NaN	NaN	NaN	21.6808	NaN	NaN	NaN	22.2365	NaN	NaN	NaN	NaN	NaN	NaN	21.6685	NaN	NaN	NaN	NaN	NaN	NaN	NaN	NaN	NaN	NaN	22.2323	NaN	NaN	NaN	NaN	NaN		0.166301	NA	6	43
BNIP1	Vesicle transport protein SEC20	Q12981	NaN	NaN	NaN	NaN	NaN	NaN	NaN	NaN	NaN	NaN	NaN	NaN	NaN	NaN	NaN	NaN	NaN	NaN	NaN	NaN	22.1858	NaN	NaN	NaN	NaN	NaN	NaN	NaN	NaN	NaN	NaN	NaN	NaN	NaN	NaN	NaN	NaN	NaN	NaN		0.32272	NA	6	25
BOD1L1	Biorientation of chromosomes in cell division protein 1-like 1	Q8NFC6	NaN	NaN	NaN	NaN	NaN	NaN	NaN	NaN	NaN	NaN	NaN	NaN	NaN	NaN	NaN	NaN	NaN	NaN	21.8776	NaN	NaN	NaN	NaN	NaN	NaN	NaN	NaN	NaN	NaN	NaN	NaN	NaN	NaN	NaN	NaN	NaN	NaN	NaN	NaN		0.32272	NA	8	14
BOLA2	BolA-like protein 2	Q9H3K6	24.2607	24.7389	NaN	NaN	23.7695	24.6153	23.3511	24.9847	23.6096	24.2463	24.8997	NaN	23.976	24.5522	NaN	24.0608	NaN	NaN	NaN	24.6486	NaN	25.275	24.7695	25.4645	24.9043	NaN	NaN	23.7594	NaN	23.8576	24.5463	NaN	NaN	25.1946	24.7645	23.9406	24.4923	NaN	NaN		0.680443	NA	6	81
BOP1	Ribosome biogenesis protein BOP1	Q14137	NaN	23.7286	NaN	NaN	22.0532	NaN	NaN	NaN	21.9911	NaN	NaN	NaN	NaN	NaN	NaN	22.7465	22.6044	22.4717	24.1332	23.3778	23.0814	23.4551	22.982	23.5404	23.2299	22.9024	23.3101	22.7374	NaN	22.5457	22.2649	22.3234	23.1778	22.8642	23.0616	23.2009	24.3778	22.3829	22.7247	+	2.50713	NA	12	124
BPGM	Bisphosphoglycerate mutase	P07738	23.5638	NaN	NaN	25.0854	24.6918	NaN	24.8904	24.1253	25.1604	24.5225	24.5105	22.8812	NaN	NaN	NaN	NaN	NaN	NaN	NaN	NaN	NaN	23.8288	NaN	NaN	NaN	NaN	23.9847	24.0526	23.7286	25.0484	24.6971	25.558	24.7796	24.9271	24.2891	24.6971	NaN	23.3239	23.5983	+	3.7983	NA	11	121
BPHL	Valacyclovir hydrolase	Q86WA6	NaN	NaN	NaN	NaN	NaN	NaN	NaN	NaN	NaN	NaN	NaN	NaN	NaN	NaN	NaN	23.3511	22.969	NaN	NaN	NaN	NaN	NaN	NaN	NaN	NaN	NaN	NaN	NaN	NaN	NaN	NaN	NaN	NaN	NaN	NaN	22.6993	NaN	NaN	NaN	+	1.80264	NA	4	19	MN1
BPNT1	3(2),5-bisphosphate nucleotidase 1	O95861;A6NF51	23.8576	24.002	23.632	25.2891	25.3712	24.8811	25.7995	25.1642	25.2821	25.0975	24.558	24.3712	24.2317	24.7945	25.2891	24.6209	24.3511	25.0233	24.9672	25.0567	24.7389	24.6811	25.4298	24.6431	24.2463	24.4298	23.7695	24.6865	24.7895	24.4362	24.8811	24.5869	25.9869	25.8997	25.3477	25.4614	25.6012	25.2891	24.9316	+	2.2911	NA	13	218
BPTF	Nucleosome-remodeling factor subunit BPTF	Q12830;E7ETD6;F5GXF5	NaN	NaN	NaN	NaN	NaN	22.0406	NaN	NaN	NaN	NaN	NaN	NaN	22.0191	NaN	NaN	NaN	22.234	NaN	22.9592	22.8162	23.1994	21.6936	NaN	22.2984	NaN	NaN	NaN	NaN	NaN	NaN	NaN	NaN	NaN	NaN	NaN	22.3499	NaN	NaN	NaN	+	3.88658	NA	9	67
BRAP	BRCA1-associated protein	J3KNN7;Q7Z569	22.3156	NaN	NaN	NaN	NaN	NaN	NaN	NaN	22.0499	21.8686	22.2649	NaN	NaN	21.9286	NaN	22.6001	NaN	NaN	NaN	21.8711	NaN	NaN	22.1109	NaN	NaN	NaN	NaN	NaN	NaN	21.3342	NaN	NaN	NaN	22.4076	NaN	NaN	NaN	NaN	21.8364		0.027753	NA	4	59	JK2
BRAT1	BRCA1-associated ATM activator 1	Q6PJG6	NaN	23.6971	23.3376	24.5045	24.6918	24.3778	NaN	NaN	NaN	NaN	NaN	NaN	23.7995	24.0443	24.2607	23.417	23.9225	23.8093	23.9134	23.9406	23.48	23.1315	23.5045	23.2495	NaN	22.9441	22.5452	23.0811	23.0976	22.8565	23.4923	23.1455	23.9316	24.0608	24.0443	24.2021	23.976	23.3645	NaN	+	6.43202	NA	12	132
BRCC3	Lys-63-specific deubiquitinase BRCC36	H9KVA9;A0A0D9SF50;P46736;X6RJS7;A0A087WZR3	NaN	NaN	NaN	NaN	NaN	NaN	NaN	NaN	NaN	NaN	NaN	NaN	NaN	NaN	NaN	NaN	NaN	NaN	NaN	NaN	NaN	NaN	NaN	NaN	NaN	NaN	NaN	NaN	NaN	NaN	NaN	NaN	22.5257	22.4641	NaN	21.5714	NaN	NaN	NaN		0.93216	NA	6	28	SJH1
BRD2	Bromodomain-containing protein 2	H0Y6K2;P25440;A0A0G2JHN8;A0A0G2JK44	NaN	NaN	NaN	23.9933	NaN	25.4707	NaN	NaN	NaN	NaN	NaN	NaN	NaN	NaN	NaN	NaN	NaN	NaN	NaN	NaN	NaN	NaN	NaN	NaN	NaN	NaN	NaN	NaN	NaN	NaN	NaN	NaN	NaN	NaN	NaN	NaN	NaN	NaN	NaN	+	1.5225	NA	7	27	FPW1
BRD3	Bromodomain-containing protein 3	Q15059	22.6163	23.149	23.2101	NaN	NaN	NaN	NaN	NaN	NaN	NaN	NaN	NaN	NaN	NaN	22.6805	NaN	NaN	NaN	23.5404	22.8309	23.2678	22.2587	NaN	22.8224	NaN	NaN	NaN	NaN	NaN	NaN	23.0209	NaN	NaN	22.7841	22.7416	23.0078	NaN	22.8534	NaN	+	4.24439	NA	11	65
BRD4	Bromodomain-containing protein 4	O60885;M0QZD9	NaN	NaN	NaN	NaN	NaN	NaN	NaN	NaN	NaN	NaN	NaN	NaN	NaN	NaN	NaN	NaN	NaN	22.1459	24.4614	25.7695	25.5754	22.0684	22.9405	22.2643	NaN	NaN	23.2474	NaN	NaN	NaN	NaN	NaN	20.7374	NaN	23.9225	22.5573	NaN	22.4465	23.5754	+	6.80947	NA	14	79
BRD8	Bromodomain-containing protein 8	B5MCW3;Q9H0E9;F8WBH2;C9JV05;H7C128;H7C179;H7C127	NaN	NaN	NaN	NaN	NaN	21.5624	NaN	NaN	NaN	NaN	NaN	NaN	NaN	NaN	NaN	NaN	NaN	NaN	NaN	NaN	NaN	NaN	NaN	NaN	NaN	NaN	NaN	NaN	NaN	NaN	NaN	NaN	NaN	NaN	NaN	22.1769	NaN	NaN	NaN		0.268797	NA	3	30
BRE	BRCA1-A complex subunit BRE	Q9NXR7;F8W733;C9J2G0;A0A075B7D2	23.654	23.2678	NaN	24.3031	NaN	23.6757	NaN	23.1018	NaN	NaN	NaN	NaN	NaN	NaN	NaN	NaN	NaN	23.3645	NaN	22.9536	22.3941	23.5404	23.6209	23.7895	NaN	23.2961	22.8995	22.8853	NaN	22.4286	NaN	23.3511	NaN	NaN	23.4298	23.9134	NaN	22.81	NaN		0.77936	NA	6	81
BRI3	Brain protein I3	F5GXW6;O95415	NaN	NaN	NaN	NaN	NaN	NaN	NaN	NaN	NaN	NaN	NaN	NaN	NaN	NaN	NaN	NaN	NaN	NaN	22.9539	23.3511	23.391	NaN	NaN	22.1306	NaN	NaN	NaN	NaN	NaN	NaN	NaN	NaN	NaN	NaN	NaN	NaN	NaN	NaN	NaN	+	11.6176	NA	2	31	PB1
BRI3BP	BRI3-binding protein	Q8WY22	NaN	NaN	NaN	NaN	NaN	NaN	NaN	NaN	NaN	NaN	NaN	NaN	NaN	NaN	NaN	NaN	NaN	NaN	NaN	NaN	NaN	NaN	NaN	NaN	NaN	NaN	NaN	NaN	NaN	NaN	NaN	NaN	NaN	21.4926	22.0303	NaN	NaN	NaN	NaN	+	2.5425	NA	3	16	SJH1
BRIX1	Ribosome biogenesis protein BRX1 homolog	Q8TDN6	NaN	NaN	NaN	NaN	NaN	NaN	NaN	NaN	NaN	NaN	NaN	NaN	24.4738	NaN	NaN	NaN	NaN	NaN	NaN	24.1253	24.3975	23.9225	NaN	23.251	NaN	NaN	NaN	NaN	NaN	23.9933	NaN	NaN	24.5045	24.417	23.976	24.604	NaN	NaN	NaN	+	1.68546	NA	6	51
BRK1	Protein BRICK1	Q8WUW1	23.9406	24.2678	24.0526	NaN	NaN	NaN	NaN	NaN	NaN	NaN	NaN	NaN	24.6096	24.1565	NaN	NaN	23.9584	NaN	NaN	NaN	NaN	NaN	NaN	NaN	NaN	NaN	NaN	NaN	NaN	NaN	NaN	NaN	NaN	NaN	NaN	NaN	NaN	NaN	NaN	+	3.87601	NA	5	51
BROX	BRO1 domain-containing protein BROX	Q5VW32;Q5VW33;F5GXQ0	23.9584	24.141	23.3511	23.9495	24.5463	24.3376	24.7796	24.6376	24.4862	23.7895	24.1332	22.8489	NaN	24.0443	23.5983	23.2821	23.7796	23.0907	25.4041	25.002	25.2133	24.317	24.2463	24.0105	23.4425	23.5165	23.0912	24.7234	24.141	24.3101	24.141	23.976	24.989	24.5045	24.239	24.0526	NaN	23.9043	23.2961	+	4.86712	NA	6	156
BRPF1	Peregrin	P55201	NaN	NaN	NaN	NaN	NaN	NaN	NaN	NaN	NaN	NaN	NaN	NaN	NaN	NaN	NaN	NaN	NaN	NaN	21.0342	NaN	NaN	NaN	NaN	NaN	NaN	NaN	NaN	NaN	NaN	NaN	NaN	NaN	NaN	NaN	NaN	NaN	NaN	NaN	NaN		0.32272	NA	1	1
BSDC1	BSD domain-containing protein 1	F8W6C6;E9PNA9;Q9NW68	NaN	NaN	NaN	NaN	NaN	NaN	NaN	NaN	NaN	NaN	NaN	NaN	NaN	NaN	NaN	NaN	NaN	NaN	NaN	NaN	NaN	NaN	NaN	NaN	NaN	NaN	NaN	NaN	NaN	NaN	NaN	NaN	NaN	NaN	NaN	22.0635	NaN	NaN	NaN		0.32272	NA	3	19
BSG	Basigin	A0A087X2B5;P35613;I3L192;A0A087WUV8;R4GMX5	26.7129	26.7389	26.7645	27.4629	27.7708	26.6595	26.7518	27.4629	26.425	26.4707	26.3256	26.4202	25.2678	25.654	25.6703	26.673	27.0296	26.8504	26.3629	26.317	26.2909	25.9473	26.673	26.673	25.7077	25.4394	25.1293	25.9111	25.6891	25.5898	26.1814	26.3959	24.7129	25.417	25.6918	25.417	24.275	26.6865	25.2426	+	3.93882	NA	5	180
BSN	Protein bassoon	Q9UPA5	NaN	NaN	NaN	NaN	NaN	NaN	NaN	NaN	NaN	NaN	NaN	21.3599	NaN	NaN	NaN	NaN	NaN	NaN	NaN	NaN	NaN	NaN	NaN	NaN	NaN	NaN	NaN	NaN	NaN	NaN	NaN	NaN	NaN	NaN	NaN	NaN	NaN	NaN	NaN		0.32272	NA	2	4
BST1	ADP-ribosyl cyclase/cyclic ADP-ribose hydrolase 2	A6NC48;Q10588;H0Y984	NaN	NaN	NaN	NaN	NaN	NaN	NaN	NaN	NaN	24.8997	24.3443	24.2244	NaN	NaN	NaN	NaN	NaN	NaN	NaN	NaN	NaN	NaN	NaN	NaN	NaN	NaN	NaN	NaN	NaN	NaN	NaN	NaN	NaN	NaN	NaN	NaN	NaN	NaN	NaN	+	13.372	NA	5	14	JK2
BST2	Bone marrow stromal antigen 2	Q10589	NaN	NaN	NaN	NaN	NaN	NaN	NaN	NaN	NaN	NaN	NaN	NaN	NaN	NaN	NaN	NaN	NaN	NaN	NaN	NaN	NaN	NaN	NaN	NaN	NaN	NaN	NaN	NaN	NaN	NaN	17.0589	NaN	NaN	NaN	NaN	NaN	NaN	NaN	NaN		0.32272	NA	2	6
BTAF1	TATA-binding protein-associated factor 172	A0A0A0MTH9;O14981	NaN	NaN	NaN	NaN	NaN	NaN	NaN	NaN	NaN	NaN	NaN	NaN	NaN	NaN	NaN	NaN	NaN	NaN	NaN	23.0036	23.2535	NaN	21.5502	22.4077	22.4805	21.9832	NaN	NaN	NaN	NaN	NaN	NaN	20.1362	22.6741	22.5406	22.0945	NaN	NaN	22.2394	+	2.53002	NA	9	48
BTBD17	BTB/POZ domain-containing protein 17	A6NE02	NaN	NaN	NaN	NaN	NaN	NaN	NaN	NaN	NaN	NaN	NaN	NaN	NaN	NaN	NaN	NaN	NaN	NaN	NaN	23.48	23.6757	NaN	NaN	NaN	NaN	NaN	NaN	NaN	NaN	NaN	NaN	NaN	NaN	NaN	NaN	NaN	NaN	NaN	NaN	+	2.78378	NA	4	8	PB1
BTD	Biotinidase	C9JSN9;P43251	NaN	NaN	NaN	NaN	NaN	NaN	NaN	NaN	NaN	NaN	21.0835	NaN	NaN	NaN	NaN	NaN	NaN	NaN	NaN	NaN	NaN	NaN	NaN	NaN	NaN	NaN	NaN	NaN	NaN	NaN	NaN	NaN	NaN	NaN	NaN	NaN	NaN	NaN	NaN		0.32272	NA	1	2
BTF3	Transcription factor BTF3	P20290	23.9495	24.6757	23.3511	25.6376	23.6971	NaN	23.867	23.7182	23.8576	24.7796	24.4984	24.6971	24.9225	24.0443	NaN	24.5638	24.1174	24.2317	24.604	24.2678	23.9584	24.5165	23.9316	25.3307	24.7182	23.6865	24.1565	24.1015	24.217	24.002	24.5754	24.1253	25.3135	23.9847	23.5404	NaN	NaN	NaN	24.019		0.34913	NA	9	204
BTF3L4	Transcription factor BTF3 homolog 4;Transcription factor BTF3	Q96K17;E9PL10	NaN	NaN	NaN	NaN	NaN	NaN	NaN	NaN	NaN	NaN	NaN	NaN	NaN	NaN	NaN	NaN	NaN	NaN	NaN	NaN	NaN	23.6431	23.2821	NaN	NaN	NaN	NaN	NaN	NaN	NaN	NaN	NaN	NaN	24.6649	25.3943	NaN	NaN	NaN	23.7492	+	1.93605	NA	3	34
BTN3A3	Butyrophilin subfamily 3 member A3	O00478;C9JUV8	NaN	NaN	NaN	24.6486	24.0935	23.7182	22.8489	23.4041	NaN	NaN	NaN	NaN	NaN	NaN	NaN	NaN	22.8694	NaN	NaN	NaN	NaN	NaN	NaN	NaN	NaN	NaN	NaN	NaN	NaN	NaN	NaN	NaN	NaN	NaN	NaN	NaN	NaN	NaN	NaN	+	7.22372	NA	3	38
BUB3	Mitotic checkpoint protein BUB3	J3QT28;O43684;J3QSX4	25.767	26.3477	25.8528	25.1293	24.4676	24.558	25.3545	24.9361	24.8717	24.7695	24.3712	25.0772	25.3943	25.4425	25.0484	25.3031	25.4298	25.3745	25.8717	25.417	25.3511	24.6865	25.275	25.1833	25.0691	25.5609	25.3135	25.239	25.3273	25.0484	25.5983	25.6838	NaN	25.1719	25.3612	25.6348	22.5514	25.8788	25.3239		0.891705	NA	11	259
BUD31	Protein BUD31 homolog	P41223;C9JCD9;C9JNV2	NaN	NaN	22.6501	NaN	NaN	NaN	NaN	NaN	NaN	NaN	22.7343	NaN	NaN	NaN	22.1878	NaN	NaN	23.0666	23.3239	23.4298	23.1998	23.0605	22.8548	23.0316	NaN	23.7077	23.3778	23.1429	NaN	22.6603	23.3101	NaN	NaN	23.1699	23.0804	23.48	24.002	23.6757	23.3239	+	2.82544	NA	7	116
BYSL	Bystin	Q13895;H7BY94;F8WBL2	NaN	NaN	NaN	NaN	NaN	NaN	NaN	NaN	NaN	NaN	NaN	NaN	NaN	NaN	NaN	NaN	NaN	NaN	NaN	NaN	NaN	NaN	NaN	21.6922	NaN	NaN	NaN	NaN	NaN	NaN	NaN	NaN	NaN	NaN	NaN	NaN	NaN	NaN	NaN		0.32272	NA	4	11
BZW1	Basic leucine zipper and W2 domain-containing protein 1	Q7L1Q6;C9IZ80	NaN	NaN	NaN	25.5075	25.3943	25.6209	25.0317	24.8142	24.945	24.6153	24.4041	NaN	NaN	NaN	NaN	24.3712	24.6757	25.654	NaN	NaN	24.7024	25.0732	25.2571	25.1293	NaN	25.2133	24.2607	24.9672	24.9716	24.5463	24.7129	24.8997	24.8717	24.5983	24.4862	24.9225	NaN	25.1565	24.8385	+	3.58038	NA	12	167
BZW2	Basic leucine zipper and W2 domain-containing protein 2	E7ETZ4;Q9Y6E2;Q75MG1;E9PFD4;B5MCE7;B5MCH7	NaN	NaN	NaN	NaN	NaN	NaN	NaN	23.5045	NaN	NaN	23.6757	23.7492	NaN	NaN	NaN	23.9933	24.6703	NaN	NaN	23.5045	23.7492	24.6376	24.1095	24.7389	NaN	23.7286	NaN	23.5404	24.019	23.8481	23.976	22.927	NaN	NaN	22.9086	23.2502	25.6811	23.5638	NaN		1.03034	NA	5	69
C10orf32-ASMT;C10orf32	UPF0693 protein C10orf32	A0A0B4J1R7;Q96B45	NaN	NaN	NaN	NaN	NaN	NaN	NaN	NaN	NaN	NaN	NaN	NaN	NaN	NaN	NaN	NaN	NaN	NaN	NaN	NaN	NaN	NaN	NaN	NaN	NaN	NaN	NaN	NaN	NaN	NaN	NaN	NaN	NaN	NaN	NaN	NaN	NaN	NaN	20.8072		0.32272	NA	2	21
C11orf31;SELH	Selenoprotein H	A0A087WYP2;Q8IZQ5;H0YE28	23.9495	23.1936	23.6971	NaN	NaN	NaN	NaN	NaN	NaN	NaN	NaN	23.2227	24.4425	23.0362	NaN	NaN	23.0213	NaN	24.3376	23.654	23.3101	24.8811	23.1459	24.4738	22.7897	23.5285	NaN	23.895	22.4302	24.4425	NaN	NaN	NaN	NaN	NaN	NaN	NaN	NaN	23.417	+	2.77359	NA	6	89
C11orf54	Ester hydrolase C11orf54	A0A087WT99;Q9H0W9;E9PPB5;E9PQS1;E9PR95;E9PSC3;E9PLC5;E9PLB3;E9PIP1	NaN	NaN	NaN	25.9361	26.0854	25.0359	25.2021	25.2244	25.1332	24.6431	24.6209	23.8385	24.5926	25.1332	25.4488	24.7695	25.065	24.6376	24.4041	23.7077	23.8481	25.2244	25.2996	25.2926	24.4362	24.5638	NaN	24.8764	24.417	24.5983	24.9225	24.976	25.6292	25.2785	24.9803	25.4425	26.8504	25.5014	25.2714	+	3.04495	NA	8	159
C11orf58;SMAP	Small acidic protein	E9PM92;O00193;E9PQA1;E9PRZ9	NaN	NaN	23.2821	NaN	NaN	NaN	NaN	NaN	NaN	NaN	NaN	NaN	NaN	NaN	NaN	NaN	NaN	NaN	NaN	NaN	NaN	NaN	21.3128	NaN	NaN	NaN	NaN	NaN	NaN	NaN	NaN	NaN	NaN	NaN	NaN	NaN	NaN	NaN	22.7019		0.238969	NA	2	30
C11orf68	UPF0696 protein C11orf68	Q9H3H3	NaN	NaN	NaN	NaN	NaN	NaN	NaN	NaN	NaN	24.1642	NaN	NaN	NaN	NaN	NaN	NaN	NaN	NaN	NaN	NaN	NaN	NaN	NaN	NaN	NaN	NaN	NaN	NaN	NaN	NaN	23.4298	NaN	NaN	NaN	NaN	NaN	NaN	NaN	NaN		0.270662	NA	6	18
C11orf73	Protein Hikeshi	Q53FT3;A0A087WYW7;E9PPG8	22.92	NaN	NaN	NaN	NaN	22.843	NaN	22.8261	NaN	NaN	NaN	NaN	NaN	NaN	NaN	NaN	NaN	NaN	NaN	NaN	NaN	NaN	NaN	NaN	NaN	NaN	NaN	NaN	NaN	NaN	NaN	NaN	23.0819	NaN	NaN	22.9944	NaN	22.7445	NaN		0.079234	NA	4	43
C11orf98	Uncharacterized protein C11orf98	A0A0B4J220;E9PLD3;E9PRG8	NaN	NaN	19.9093	NaN	NaN	NaN	NaN	NaN	NaN	NaN	NaN	NaN	NaN	NaN	NaN	NaN	NaN	NaN	NaN	NaN	NaN	NaN	NaN	NaN	NaN	NaN	NaN	NaN	NaN	NaN	NaN	NaN	NaN	NaN	NaN	NaN	NaN	NaN	NaN		0.32272	NA	2	2
C12orf10	UPF0160 protein MYG1, mitochondrial	Q9HB07;F8VR84;F8VQQ3	25.1757	25.6153	25.2643	25.5225	25.2643	25.002	25.7103	25.6703	25.391	25.4923	26.0588	25.6568	26.3101	25.9495	25.8811	25.7871	24.976	25.5045	25.4738	25.4645	25.4614	25.341	25.8044	25.7645	24.9977	25.4551	24.5404	25.2354	25.4831	25.3877	25.6757	25.228	25.1719	24.5463	24.2535	24.3844	NaN	26.2445	25.1135		1.2227	NA	11	243
C12orf43	Uncharacterized protein C12orf43	G5EA44;F5H7W8;Q96C57;F5H8B7;E7ENF1	NaN	21.6266	NaN	NaN	NaN	NaN	NaN	NaN	NaN	NaN	NaN	NaN	NaN	NaN	NaN	NaN	NaN	NaN	22.1584	21.4935	NaN	NaN	NaN	NaN	NaN	NaN	NaN	NaN	NaN	NaN	NaN	NaN	NaN	NaN	NaN	NaN	NaN	NaN	NaN	+	1.49512	NA	2	12	PB1
C12orf45	Uncharacterized protein C12orf45	A0A087WT30;Q8N5I9	NaN	NaN	NaN	NaN	NaN	NaN	NaN	NaN	NaN	NaN	NaN	NaN	NaN	NaN	NaN	NaN	NaN	NaN	NaN	NaN	NaN	NaN	NaN	NaN	NaN	NaN	NaN	NaN	NaN	NaN	NaN	NaN	NaN	NaN	20.5066	NaN	NaN	NaN	NaN		0.32272	NA	1	4
C12orf57	Protein C10	Q99622;U3KQ85;F5GXW5;U3KQ07	23.976	24.8811	24.2678	NaN	23.6649	24.6209	24.5696	24.5045	24.632	24.8576	24.8385	25.0275	25.0359	25.1908	24.4425	24.3101	24.558	24.1015	24.5165	24.1174	23.8385	23.2821	24.3578	24.1174	23.3511	23.8385	23.895	23.4923	24.8528	23.7492	23.8576	23.867	NaN	25.019	25.1253	25.2426	23.9584	22.9133	23.0628	+	3.41779	NA	6	195
C12orf75;OCC1	Overexpressed in colon carcinoma 1 protein	F8VQD4;Q8TAD7	NaN	NaN	NaN	NaN	NaN	NaN	NaN	NaN	NaN	NaN	NaN	NaN	NaN	NaN	NaN	NaN	NaN	NaN	NaN	NaN	NaN	NaN	NaN	NaN	NaN	NaN	NaN	NaN	NaN	NaN	NaN	NaN	NaN	NaN	NaN	21.3377	NaN	NaN	NaN		0.32272	NA	1	17
C14orf119	Uncharacterized protein C14orf119	Q9NWQ9	NaN	NaN	22.0592	NaN	NaN	NaN	NaN	NaN	NaN	NaN	NaN	NaN	NaN	NaN	NaN	NaN	NaN	NaN	NaN	NaN	NaN	NaN	NaN	NaN	NaN	NaN	NaN	NaN	NaN	NaN	NaN	NaN	NaN	NaN	NaN	NaN	NaN	NaN	NaN		0.32272	NA	2	8
C14orf142	Uncharacterized protein C14orf142	Q9BXV9	NaN	NaN	NaN	NaN	NaN	NaN	NaN	NaN	22.7889	NaN	NaN	NaN	NaN	NaN	NaN	23.0031	22.2538	NaN	NaN	22.4645	NaN	22.7142	NaN	NaN	NaN	NaN	NaN	NaN	22.1734	22.5947	23.0302	22.3116	22.7234	22.673	22.7274	22.395	23.6209	NaN	22.9287	+	1.59182	NA	3	66
C14orf159	UPF0317 protein C14orf159, mitochondrial	Q7Z3D6	NaN	23.3645	NaN	24.4362	23.7995	23.9847	NaN	24.1253	NaN	24.0772	24.5926	24.0443	23.9584	NaN	23.3101	23.9225	24.1332	24.2463	NaN	NaN	NaN	23.5754	NaN	23.5285	23.1988	23.0916	23.1027	NaN	23.7492	23.6209	24.3778	24.217	24.6757	NaN	NaN	NaN	NaN	NaN	NaN	+	4.35889	NA	11	120
C14orf159		H0YB09;A0A0C4DGD4;H0YB62	NaN	NaN	NaN	NaN	NaN	NaN	NaN	NaN	NaN	NaN	NaN	NaN	NaN	NaN	NaN	NaN	NaN	NaN	NaN	NaN	NaN	NaN	NaN	NaN	NaN	NaN	NaN	NaN	NaN	NaN	22.5374	NaN	NaN	NaN	NaN	NaN	NaN	NaN	NaN		0.32272	NA	10	8
C14orf166	UPF0568 protein C14orf166	Q9Y224;G3V4C6	25.2058	24.2244	25.065	26.4154	26.1253	26.4218	26.2002	25.9066	26.1795	25.8997	25.5783	25.1795	24.8044	25.0935	25.1642	25.6998	26.1095	26.2517	25.9271	25.7645	25.7871	26.8741	26.3031	26.7771	26.4846	25.9584	26.673	25.9539	25.7871	24.9847	26.3877	26.4551	26.0169	26.1642	25.9847	26.1391	26.7895	24.9672	26.5014	+	3.43619	NA	11	258
C15orf38-AP3S2;ARPIN	Arpin	A0A0A6YYH1;Q7Z6K5	NaN	NaN	NaN	NaN	NaN	22.2959	NaN	NaN	NaN	NaN	NaN	NaN	NaN	NaN	NaN	NaN	NaN	NaN	NaN	NaN	NaN	21.9127	NaN	NaN	NaN	22.3703	NaN	NaN	NaN	NaN	NaN	NaN	NaN	NaN	23.0085	23.2363	NaN	NaN	NaN	+	1.38001	NA	3	35	SJH1
C15orf40	UPF0235 protein C15orf40	H3BQZ5;Q8WUR7	NaN	NaN	NaN	NaN	NaN	NaN	NaN	NaN	NaN	NaN	NaN	NaN	NaN	NaN	NaN	NaN	NaN	NaN	NaN	NaN	NaN	NaN	NaN	NaN	NaN	NaN	NaN	NaN	NaN	NaN	21.5404	NaN	NaN	NaN	NaN	NaN	NaN	NaN	NaN		0.32272	NA	1	9
C15orf52	Uncharacterized protein C15orf52	Q6ZUT6	NaN	NaN	NaN	NaN	NaN	NaN	NaN	NaN	NaN	NaN	NaN	NaN	NaN	NaN	NaN	NaN	NaN	NaN	NaN	NaN	NaN	NaN	NaN	NaN	NaN	NaN	NaN	NaN	23.4676	NaN	NaN	NaN	NaN	NaN	NaN	NaN	NaN	NaN	NaN		0.32272	NA	4	12
C16orf13	UPF0585 protein C16orf13	Q96S19;A0A087WYU2;H3BS73;H3BNB2	NaN	NaN	NaN	NaN	NaN	NaN	NaN	22.6526	NaN	NaN	NaN	NaN	NaN	NaN	NaN	NaN	NaN	NaN	NaN	NaN	NaN	NaN	NaN	NaN	22.5799	NaN	NaN	NaN	NaN	NaN	NaN	NaN	22.0564	NaN	NaN	NaN	NaN	21.9198	22.6242		0.500741	NA	6	33	WK1
C16orf58	RUS1 family protein C16orf58	H3BR29;H3BSM7;Q96GQ5	NaN	NaN	NaN	NaN	NaN	NaN	NaN	NaN	NaN	NaN	NaN	NaN	NaN	NaN	NaN	NaN	NaN	NaN	NaN	NaN	NaN	NaN	NaN	NaN	NaN	NaN	22.6872	NaN	NaN	NaN	NaN	NaN	NaN	NaN	NaN	NaN	NaN	NaN	NaN		0.32272	NA	7	18
C16orf62	UPF0505 protein C16orf62	Q7Z3J2;F5H7K1;E7EWW0;H3BV68;C9J7I2	NaN	NaN	NaN	NaN	NaN	NaN	NaN	NaN	NaN	NaN	NaN	NaN	NaN	NaN	NaN	NaN	NaN	NaN	NaN	NaN	NaN	NaN	NaN	23.9584	NaN	NaN	NaN	NaN	NaN	NaN	NaN	NaN	NaN	NaN	NaN	NaN	NaN	NaN	NaN		0.32272	NA	5	9
C16orf70	UPF0183 protein C16orf70	H3BS58;H3BSG0;Q9BSU1;H3BRA5	NaN	NaN	NaN	NaN	NaN	NaN	NaN	NaN	NaN	NaN	NaN	NaN	NaN	NaN	NaN	NaN	NaN	NaN	NaN	NaN	NaN	NaN	NaN	NaN	NaN	NaN	NaN	NaN	NaN	NaN	NaN	NaN	NaN	NaN	NaN	NaN	NaN	22.3919	NaN		0.32272	NA	2	4
C17orf49;BAP18;RNASEK-C17orf49	Chromatin complexes subunit BAP18	F8W038;Q8IXM2;H0YIS7;F8W1H0	23.6209	24.2021	23.8481	NaN	NaN	NaN	NaN	NaN	23.2057	NaN	NaN	NaN	NaN	NaN	24.0275	NaN	NaN	NaN	23.8385	23.1302	23.7895	NaN	NaN	23.0892	NaN	23.0193	NaN	24.1488	23.2261	NaN	NaN	NaN	23.6431	22.8536	NaN	23.1159	NaN	NaN	23.0013	+	1.53909	NA	8	91
C17orf59	Uncharacterized protein C17orf59	Q96GS4	NaN	NaN	NaN	NaN	NaN	NaN	NaN	NaN	NaN	NaN	NaN	NaN	NaN	NaN	NaN	NaN	NaN	NaN	NaN	NaN	NaN	NaN	NaN	NaN	NaN	NaN	NaN	NaN	NaN	NaN	NaN	NaN	NaN	NaN	19.446	NaN	NaN	17.7485	NaN		0.289192	NA	4	19
C17orf75	Protein Njmu-R1	J9JIC5;Q9HAS0;J3KRR1	NaN	NaN	NaN	NaN	NaN	NaN	NaN	NaN	NaN	NaN	NaN	NaN	NaN	NaN	NaN	NaN	NaN	NaN	NaN	NaN	NaN	NaN	NaN	22.4471	NaN	NaN	NaN	NaN	NaN	NaN	NaN	NaN	NaN	NaN	NaN	NaN	NaN	NaN	NaN		0.32272	NA	3	7
C17orf80	Uncharacterized protein C17orf80	I3L072;Q9BSJ5	NaN	NaN	NaN	NaN	NaN	NaN	NaN	NaN	NaN	NaN	NaN	NaN	NaN	NaN	NaN	NaN	NaN	NaN	NaN	NaN	NaN	NaN	NaN	NaN	21.3705	NaN	NaN	NaN	NaN	NaN	NaN	NaN	NaN	NaN	NaN	NaN	NaN	NaN	NaN		0.32272	NA	2	4
C17orf85	Uncharacterized protein C17orf85	Q53F19	NaN	NaN	NaN	NaN	NaN	NaN	NaN	NaN	NaN	NaN	NaN	NaN	22.9036	NaN	NaN	NaN	NaN	NaN	NaN	NaN	NaN	NaN	NaN	NaN	NaN	NaN	NaN	NaN	NaN	NaN	NaN	NaN	NaN	22.253	NaN	NaN	NaN	23.417	NaN		0.223808	NA	3	19
C17orf89	Uncharacterized protein C17orf89	A1L188	NaN	NaN	NaN	NaN	NaN	NaN	NaN	NaN	NaN	NaN	NaN	NaN	NaN	NaN	NaN	NaN	NaN	NaN	NaN	NaN	NaN	NaN	NaN	NaN	NaN	NaN	NaN	NaN	20.7387	NaN	NaN	NaN	NaN	NaN	NaN	NaN	NaN	NaN	NaN		0.32272	NA	1	6
C18orf8	Uncharacterized protein C18orf8	K7ENL9;Q96DM3;K7EIS6;A0A087WZD4	NaN	NaN	NaN	NaN	NaN	NaN	NaN	NaN	NaN	NaN	NaN	NaN	NaN	NaN	NaN	NaN	NaN	NaN	NaN	NaN	NaN	NaN	20.218	NaN	NaN	NaN	NaN	NaN	NaN	NaN	NaN	NaN	NaN	NaN	NaN	NaN	NaN	NaN	NaN		0.32272	NA	4	20
C19orf12	Protein C19orf12	K7EPS8;Q9NSK7	NaN	NaN	NaN	NaN	NaN	NaN	NaN	NaN	NaN	NaN	NaN	NaN	NaN	NaN	NaN	NaN	NaN	NaN	NaN	NaN	NaN	NaN	NaN	NaN	NaN	NaN	NaN	NaN	NaN	NaN	NaN	NaN	NaN	NaN	NaN	NaN	NaN	21.2724	NaN		0.32272	NA	1	1
C19orf25	UPF0449 protein C19orf25	Q9UFG5;E7EP72;K7EK56	NaN	NaN	NaN	NaN	NaN	NaN	NaN	NaN	NaN	NaN	NaN	NaN	NaN	NaN	NaN	NaN	NaN	NaN	NaN	NaN	NaN	NaN	NaN	NaN	NaN	NaN	NaN	NaN	NaN	NaN	NaN	NaN	NaN	NaN	NaN	NaN	NaN	21.5098	NaN		0.32272	NA	3	20
C19orf43	Uncharacterized protein C19orf43	Q9BQ61;K7ELS0;K7ERU7;K7EN60	NaN	NaN	NaN	NaN	NaN	NaN	NaN	NaN	NaN	NaN	NaN	NaN	NaN	NaN	NaN	NaN	NaN	NaN	NaN	20.6859	NaN	NaN	NaN	NaN	NaN	NaN	NaN	NaN	NaN	NaN	NaN	NaN	NaN	NaN	NaN	NaN	NaN	NaN	NaN		0.32272	NA	4	28
C19orf52	Uncharacterized protein C19orf52	Q9BSF4	NaN	NaN	NaN	NaN	NaN	NaN	NaN	NaN	NaN	NaN	NaN	NaN	NaN	NaN	NaN	NaN	NaN	NaN	NaN	NaN	NaN	NaN	NaN	NaN	NaN	NaN	NaN	NaN	NaN	NaN	NaN	NaN	23.1203	NaN	NaN	NaN	NaN	NaN	NaN		0.32272	NA	3	3
C19orf66	UPF0515 protein C19orf66	Q9NUL5	NaN	NaN	NaN	NaN	NaN	NaN	NaN	NaN	NaN	NaN	NaN	NaN	NaN	NaN	NaN	NaN	NaN	NaN	NaN	NaN	NaN	NaN	NaN	NaN	NaN	NaN	NaN	NaN	NaN	NaN	NaN	NaN	NaN	NaN	NaN	NaN	21.9469	NaN	NaN		0.32272	NA	1	9
C1orf109	Uncharacterized protein C1orf109	V9GYQ8;A0A087WUX7;V9GYT8;V9GYI2;V9GY35;V9GYN4;Q9NX04	NaN	NaN	NaN	NaN	NaN	NaN	NaN	NaN	NaN	NaN	NaN	NaN	NaN	NaN	NaN	NaN	NaN	NaN	NaN	NaN	NaN	NaN	NaN	NaN	NaN	NaN	NaN	NaN	NaN	NaN	NaN	NaN	NaN	NaN	NaN	NaN	NaN	21.0849	NaN		0.32272	NA	2	6
C1orf122	Uncharacterized protein C1orf122	Q6ZSJ8	NaN	NaN	NaN	22.6402	NaN	NaN	NaN	NaN	NaN	NaN	NaN	NaN	NaN	NaN	22.8738	NaN	NaN	NaN	NaN	NaN	NaN	NaN	NaN	NaN	NaN	NaN	NaN	NaN	NaN	NaN	NaN	NaN	NaN	NaN	NaN	NaN	NaN	NaN	NaN		0.26473	NA	2	13
C1orf123	UPF0587 protein C1orf123	Q9NWV4	24.2021	NaN	24.1488	25.7077	NaN	24.6918	NaN	24.5165	NaN	NaN	24.3645	NaN	NaN	24.0526	24.5638	NaN	24.4984	NaN	NaN	24.5522	NaN	24.6595	24.9134	NaN	24.8433	25.9066	26.1908	25.0443	25.2996	25.3135	NaN	NaN	25.2535	25.2021	24.3031	25.9606	NaN	NaN	24.5754	+	1.67616	NA	7	83
C1orf174	UPF0688 protein C1orf174	Q8IYL3	NaN	NaN	NaN	NaN	NaN	NaN	NaN	NaN	NaN	NaN	NaN	NaN	NaN	NaN	NaN	NaN	NaN	NaN	NaN	NaN	NaN	NaN	NaN	NaN	NaN	NaN	NaN	NaN	NaN	NaN	NaN	NaN	NaN	NaN	20.4008	NaN	NaN	NaN	NaN		0.32272	NA	1	14
C1orf198	Uncharacterized protein C1orf198	Q9H425	NaN	NaN	NaN	NaN	NaN	NaN	NaN	NaN	NaN	NaN	NaN	NaN	NaN	NaN	NaN	NaN	NaN	NaN	NaN	NaN	NaN	NaN	NaN	NaN	22.3801	NaN	NaN	NaN	NaN	NaN	NaN	NaN	NaN	NaN	NaN	NaN	NaN	NaN	NaN		0.32272	NA	5	12
C1orf226	Uncharacterized protein C1orf226	A1L170;F8W6W0	NaN	NaN	NaN	NaN	NaN	NaN	NaN	NaN	NaN	NaN	NaN	NaN	22.0536	22.4685	NaN	NaN	NaN	NaN	NaN	NaN	NaN	NaN	NaN	NaN	NaN	NaN	NaN	NaN	NaN	NaN	NaN	NaN	NaN	NaN	NaN	NaN	NaN	NaN	NaN	+	2.64993	NA	5	25	MMK1
C1orf50	Uncharacterized protein C1orf50	Q9BV19;R4GMT4	NaN	NaN	NaN	NaN	NaN	NaN	NaN	NaN	NaN	NaN	NaN	NaN	NaN	NaN	NaN	NaN	NaN	21.8826	NaN	NaN	NaN	NaN	NaN	NaN	NaN	NaN	NaN	NaN	NaN	NaN	NaN	NaN	NaN	22.1231	NaN	NaN	NaN	NaN	NaN		0.264774	NA	2	13
C1QBP	Complement component 1 Q subcomponent-binding protein, mitochondrial	Q07021;I3L3Q7;I3L3B0	23.7182	23.8093	24.7024	NaN	22.7959	22.7826	22.5264	23.391	24.002	23.7389	24.1095	24.7441	24.3443	24.2317	NaN	24.4362	23.6757	23.4298	24.4676	24.7182	24.48	25.4738	24.4105	24.0935	23.8858	23.8764	25.0567	24.7286	25.1527	25.1833	24.7796	24.0608	NaN	24.8717	24.8433	23.6865	24.2535	NaN	24.4425		1.19013	NA	6	252
C1QL1	C1q-related factor	O75973	NaN	NaN	NaN	NaN	NaN	NaN	NaN	NaN	NaN	NaN	NaN	NaN	NaN	NaN	NaN	NaN	NaN	NaN	NaN	NaN	NaN	NaN	NaN	NaN	NaN	NaN	NaN	NaN	NaN	NaN	NaN	NaN	NaN	NaN	22.7715	NaN	NaN	NaN	NaN		0.32272	NA	4	9
C20orf27	UPF0687 protein C20orf27	Q9GZN8;H7BYU9	NaN	NaN	NaN	NaN	NaN	NaN	NaN	NaN	NaN	NaN	NaN	NaN	NaN	NaN	NaN	NaN	NaN	NaN	NaN	NaN	NaN	25.4298	NaN	25.4298	NaN	NaN	NaN	NaN	NaN	NaN	NaN	NaN	NaN	NaN	NaN	NaN	NaN	NaN	NaN	+	2.8245	NA	2	42	RK1
C21orf33	ES1 protein homolog, mitochondrial	A0A096LPI6;A0A0B4J2D5;P30042;A0A096LNH5;H7C2G3;H7C1F6;A0A0B4J2H4	25.824	26.0254	25.0401	26.2299	21.3878	24.3511	25.3679	25.797	25.2643	25.4266	25.3101	25.2856	26.9316	26.0484	25.6998	25.7415	25.1946	25.3811	NaN	23.7077	24.6811	25.7103	24.7024	26.2803	26.0484	25.4425	25.1449	26.1449	25.8788	26.6865	26.726	25.2821	27.1312	25.3679	26.0629	26.0401	25.1681	23.8288	25.2785	+	1.57525	NA	12	274
C2CD2	C2 domain-containing protein 2	Q9Y426	NaN	NaN	NaN	NaN	NaN	NaN	NaN	NaN	NaN	NaN	NaN	NaN	NaN	NaN	22.9183	NaN	NaN	NaN	NaN	NaN	NaN	NaN	NaN	NaN	NaN	NaN	NaN	NaN	NaN	NaN	NaN	NaN	NaN	22.774	22.425	22.3781	NaN	NaN	NaN	+	3.9713	NA	3	20	SJH1
C2CD5	C2 domain-containing protein 5	Q86YS7	NaN	NaN	NaN	NaN	NaN	NaN	NaN	NaN	NaN	NaN	NaN	NaN	NaN	NaN	NaN	NaN	NaN	NaN	NaN	NaN	NaN	NaN	NaN	NaN	NaN	NaN	NaN	NaN	NaN	NaN	NaN	NaN	NaN	NaN	NaN	NaN	NaN	19.601	NaN		0.32272	NA	2	10
C2orf44	WD repeat and coiled-coil-containing protein C2orf44	Q9H6R7	NaN	NaN	NaN	NaN	NaN	NaN	NaN	NaN	NaN	NaN	NaN	NaN	NaN	NaN	NaN	NaN	NaN	NaN	NaN	NaN	NaN	NaN	NaN	NaN	NaN	NaN	NaN	NaN	NaN	NaN	NaN	NaN	NaN	NaN	NaN	NaN	NaN	NaN	NaN		0	NA	1	1
C3orf17	Uncharacterized protein C3orf17	E9PFF8;Q6NW34	NaN	NaN	NaN	NaN	NaN	NaN	NaN	NaN	NaN	NaN	NaN	NaN	NaN	NaN	NaN	NaN	NaN	NaN	NaN	NaN	NaN	NaN	NaN	NaN	NaN	NaN	NaN	20.6757	NaN	NaN	NaN	NaN	NaN	NaN	NaN	NaN	NaN	NaN	NaN		0.32272	NA	1	5
C3orf58	Deleted in autism protein 1	Q8NDZ4;E7ET39	NaN	NaN	NaN	NaN	NaN	NaN	NaN	NaN	NaN	NaN	NaN	NaN	NaN	NaN	NaN	24.4298	23.6096	23.654	NaN	NaN	NaN	NaN	NaN	NaN	NaN	NaN	NaN	NaN	NaN	NaN	NaN	NaN	NaN	NaN	NaN	NaN	NaN	NaN	NaN	+	10.63	NA	4	16	MN1
C4A;C4B	Complement C4-A;Complement C4 beta chain;Complement C4-A alpha chain;C4a anaphylatoxin;C4b-A;C4d-A;Complement C4 gamma chain;Complement C4-B;Complement C4 beta chain;Complement C4-B alpha chain;C4a anaphylatoxin;C4b-B;C4d-B;Complement C4 gamma chain	A0A0G2JPR0;P0C0L4;F5GXS0;A0A0G2JL54;P0C0L5	NaN	NaN	NaN	NaN	NaN	21.8716	25.6237	24.8764	25.0359	NaN	NaN	NaN	NaN	NaN	NaN	NaN	NaN	NaN	NaN	NaN	NaN	NaN	NaN	NaN	NaN	NaN	NaN	23.5045	22.7557	23.0064	NaN	NaN	NaN	NaN	NaN	NaN	25.1253	NaN	22.4173	+	5.86604	NA	17	84
C4orf27	UPF0609 protein C4orf27;Putative UPF0609 protein C4orf27-like	Q9NWY4;A8MVJ9	NaN	NaN	NaN	NaN	NaN	NaN	NaN	NaN	NaN	NaN	NaN	NaN	NaN	NaN	NaN	NaN	NaN	NaN	NaN	NaN	NaN	NaN	NaN	NaN	NaN	NaN	NaN	NaN	NaN	NaN	NaN	NaN	NaN	NaN	NaN	NaN	NaN	NaN	20.6339		0.32272	NA	3	21
C5orf22	UPF0489 protein C5orf22	Q49AR2	NaN	NaN	NaN	NaN	NaN	NaN	NaN	NaN	NaN	NaN	NaN	NaN	NaN	NaN	NaN	NaN	NaN	NaN	NaN	NaN	NaN	21.5027	20.4355	NaN	NaN	NaN	NaN	NaN	NaN	NaN	20.7975	NaN	NaN	NaN	NaN	NaN	NaN	NaN	NaN		1.29109	NA	5	33	RK1
C5orf24	UPF0461 protein C5orf24	Q7Z6I8;H0YAE0	NaN	NaN	NaN	NaN	NaN	NaN	NaN	NaN	NaN	NaN	NaN	NaN	NaN	NaN	NaN	NaN	NaN	NaN	NaN	NaN	NaN	NaN	NaN	NaN	NaN	NaN	NaN	NaN	21.3569	NaN	NaN	NaN	NaN	NaN	NaN	NaN	NaN	NaN	NaN		0.32272	NA	3	10
C5orf45	UPF0544 protein C5orf45	E5RHY8;E5RHV0;E5RI52;B7Z1T6;Q6NTE8	NaN	NaN	NaN	NaN	NaN	NaN	NaN	NaN	NaN	NaN	NaN	NaN	NaN	NaN	NaN	NaN	NaN	NaN	NaN	NaN	NaN	NaN	NaN	NaN	NaN	NaN	NaN	NaN	NaN	NaN	NaN	NaN	NaN	NaN	NaN	NaN	NaN	20.7256	NaN		0.32272	NA	1	3
C5orf51	UPF0600 protein C5orf51	A6NDU8;A0A0C4DGW6	NaN	NaN	23.3645	NaN	NaN	NaN	NaN	NaN	NaN	NaN	22.7486	NaN	NaN	NaN	NaN	NaN	23.0102	NaN	NaN	NaN	NaN	23.5754	22.6819	23.1743	NaN	NaN	NaN	NaN	NaN	22.6861	23.0554	NaN	NaN	NaN	NaN	NaN	NaN	NaN	NaN	+	1.3981	NA	4	45	RK1
C6orf120	UPF0669 protein C6orf120	Q7Z4R8	NaN	NaN	NaN	NaN	NaN	NaN	NaN	NaN	NaN	NaN	NaN	NaN	NaN	NaN	NaN	NaN	NaN	NaN	NaN	NaN	NaN	NaN	NaN	NaN	NaN	NaN	NaN	NaN	NaN	NaN	NaN	NaN	NaN	NaN	NaN	20.9293	NaN	NaN	NaN		0.32272	NA	1	18
C7orf26	Uncharacterized protein C7orf26	Q96N11	NaN	NaN	NaN	NaN	NaN	NaN	NaN	NaN	NaN	NaN	NaN	NaN	NaN	NaN	NaN	NaN	NaN	NaN	NaN	NaN	NaN	NaN	NaN	NaN	NaN	NaN	NaN	NaN	NaN	NaN	NaN	NaN	NaN	NaN	NaN	NaN	NaN	NaN	21.1035		0.32272	NA	1	21
C7orf50	Uncharacterized protein C7orf50	C9JQV0;Q9BRJ6;H7C0T1;H7C2R9	NaN	NaN	NaN	NaN	NaN	NaN	NaN	NaN	NaN	NaN	NaN	NaN	23.8385	NaN	NaN	NaN	NaN	NaN	NaN	NaN	NaN	24.0935	24.0608	NaN	NaN	23.5404	24.1174	24.5344	23.5754	24.1795	NaN	NaN	NaN	23.895	23.5869	23.3645	NaN	24.3844	24.5285	+	2.83127	NA	6	69
C8orf33	UPF0488 protein C8orf33	Q9H7E9	23.1472	NaN	22.9721	NaN	22.9607	22.7126	23.0734	23.0902	22.7969	NaN	NaN	NaN	23.0256	23.4923	23.0041	22.4164	22.2558	NaN	NaN	NaN	NaN	22.9926	23.1586	23.7286	NaN	NaN	NaN	22.7117	22.867	22.5199	22.6114	NaN	21.0165	NaN	NaN	NaN	NaN	23.391	NaN	+	3.26732	NA	6	77
C8orf82	UPF0598 protein C8orf82	H0YF29;Q6P1X6	24.0105	24.3307	23.7077	24.7286	24.0443	NaN	NaN	23.5045	23.632	NaN	NaN	23.5638	NaN	24.7796	NaN	24.4041	24.4738	24.3844	24.7895	23.7286	23.4425	23.7389	NaN	23.9584	23.5754	NaN	NaN	NaN	NaN	23.8385	23.9933	NaN	24.1642	NaN	23.7796	NaN	NaN	NaN	23.2484		0.635322	NA	4	69
C9orf114	Putative methyltransferase C9orf114	Q5T280;A0A087WYA7	NaN	NaN	NaN	NaN	NaN	NaN	NaN	NaN	NaN	NaN	NaN	NaN	NaN	NaN	NaN	NaN	NaN	NaN	NaN	NaN	NaN	NaN	NaN	NaN	NaN	NaN	NaN	NaN	NaN	NaN	NaN	NaN	NaN	NaN	NaN	NaN	NaN	NaN	19.209		0.32272	NA	2	7
C9orf126;SCAI	Protein SCAI	Q3SXZ0;Q8N9R8	NaN	NaN	NaN	NaN	NaN	NaN	NaN	NaN	NaN	NaN	NaN	NaN	NaN	NaN	NaN	NaN	NaN	NaN	NaN	NaN	NaN	NaN	NaN	NaN	NaN	NaN	NaN	NaN	NaN	NaN	NaN	NaN	NaN	NaN	NaN	NaN	NaN	20.7222	NaN		0.32272	NA	2	4
C9orf142	Protein PAXX	Q9BUH6	23.3778	23.5754	NaN	21.5932	23.4551	NaN	NaN	23.1105	NaN	NaN	NaN	NaN	NaN	NaN	23.4425	NaN	NaN	NaN	NaN	NaN	NaN	NaN	NaN	NaN	23.4551	NaN	NaN	NaN	NaN	NaN	NaN	23.0814	NaN	NaN	NaN	NaN	NaN	24.275	NaN		0.215802	NA	8	58
C9orf78	Uncharacterized protein C9orf78	Q9NZ63;A0A087X2F5	NaN	NaN	NaN	NaN	NaN	NaN	NaN	NaN	NaN	NaN	NaN	NaN	NaN	NaN	NaN	NaN	NaN	NaN	NaN	NaN	NaN	NaN	NaN	NaN	NaN	NaN	NaN	NaN	NaN	NaN	NaN	NaN	NaN	22.5339	22.4702	22.7848	NaN	NaN	NaN	+	22.0879	NA	3	15	SJH1
C9orf89	Bcl10-interacting CARD protein	Q96LW7	NaN	NaN	NaN	NaN	NaN	NaN	NaN	NaN	NaN	22.5829	NaN	NaN	NaN	NaN	NaN	NaN	NaN	NaN	NaN	NaN	NaN	NaN	NaN	NaN	23.3101	NaN	NaN	22.5271	NaN	NaN	NaN	NaN	NaN	NaN	NaN	NaN	NaN	NaN	NaN		0.219673	NA	4	27
CA12	Carbonic anhydrase 12	O43570;B3KUB4	NaN	NaN	NaN	NaN	NaN	NaN	NaN	NaN	NaN	22.9391	23.5754	NaN	NaN	NaN	NaN	NaN	NaN	NaN	NaN	NaN	NaN	NaN	NaN	NaN	NaN	NaN	NaN	NaN	NaN	NaN	NaN	NaN	NaN	NaN	NaN	NaN	NaN	NaN	NaN	+	2.44406	NA	4	19	JK2
CA2	Carbonic anhydrase 2	P00918	NaN	NaN	NaN	26.317	26.317	25.945	28.1214	28.217	27.8973	23.8576	NaN	NaN	24.275	24.5983	23.5045	NaN	NaN	NaN	NaN	NaN	NaN	27.3066	26.524	27.189	NaN	NaN	NaN	25.867	26.5389	25.8881	26.9539	26.4892	26.5624	25.1719	25.0608	25.1681	NaN	24.0275	23.6649	+	16.3432	NA	10	172
CA3	Carbonic anhydrase 3	P07451	NaN	NaN	NaN	NaN	NaN	NaN	NaN	NaN	NaN	NaN	NaN	NaN	NaN	NaN	NaN	NaN	NaN	NaN	NaN	NaN	NaN	NaN	NaN	NaN	NaN	NaN	NaN	NaN	NaN	NaN	NaN	NaN	NaN	NaN	21.4821	NaN	NaN	NaN	NaN		0.32272	NA	1	3
CA8	Carbonic anhydrase-related protein	P35219	NaN	NaN	NaN	22.9359	22.3862	22.6031	22.9882	23.2027	23.0238	NaN	NaN	NaN	NaN	NaN	NaN	NaN	NaN	NaN	NaN	NaN	NaN	23.654	23.2387	23.5638	NaN	NaN	NaN	NaN	NaN	NaN	NaN	NaN	NaN	NaN	NaN	NaN	NaN	22.5073	NaN	+	12.6964	NA	4	63
CAAP1	Caspase activity and apoptosis inhibitor 1	Q9H8G2	NaN	NaN	NaN	NaN	NaN	NaN	NaN	NaN	NaN	NaN	NaN	NaN	NaN	NaN	NaN	NaN	NaN	NaN	NaN	NaN	NaN	NaN	NaN	NaN	NaN	NaN	NaN	NaN	NaN	NaN	NaN	NaN	NaN	NaN	NaN	NaN	NaN	NaN	20.1834		0.32272	NA	2	3
CAB39	Calcium-binding protein 39	A0A087X0K1;Q9Y376	NaN	NaN	NaN	22.6015	NaN	NaN	23.0197	NaN	23.0187	NaN	NaN	NaN	NaN	NaN	NaN	NaN	NaN	NaN	NaN	NaN	NaN	NaN	22.8605	23.3239	NaN	NaN	NaN	NaN	NaN	NaN	23.3376	NaN	NaN	NaN	NaN	NaN	NaN	NaN	NaN		1.11702	NA	8	37
CACNA2D1	Voltage-dependent calcium channel subunit alpha-2/delta-1;Voltage-dependent calcium channel subunit alpha-2-1;Voltage-dependent calcium channel subunit delta-1	P54289	24.9672	25.3066	25.4073	NaN	NaN	NaN	24.3844	24.4676	25.2714	NaN	NaN	NaN	24.9043	25.1488	25.2426	23.8858	23.3239	22.4874	NaN	NaN	NaN	NaN	NaN	NaN	NaN	NaN	NaN	24.6153	24.8858	24.8433	NaN	NaN	23.1575	NaN	NaN	NaN	24.5404	24.7182	24.632	+	13.3726	NA	18	162
CACTIN	Cactin	Q8WUQ7	NaN	NaN	NaN	NaN	NaN	NaN	NaN	NaN	NaN	NaN	NaN	NaN	NaN	NaN	NaN	NaN	NaN	NaN	20.9087	NaN	NaN	NaN	NaN	NaN	NaN	NaN	NaN	NaN	NaN	NaN	NaN	NaN	NaN	NaN	NaN	NaN	NaN	NaN	NaN		0.32272	NA	3	7
CACYBP	Calcyclin-binding protein	Q9HB71	27.17	27.2077	27.1604	27.0296	27.141	27.3066	26.8973	27.0084	27.0296	27.4629	27.217	26.8623	27.6458	28.0137	28.3282	27.0711	27.6998	27.1604	27.9923	28.0557	27.9814	27.5315	27.6389	27.4938	26.8858	26.7389	27.0505	27.2445	27.0711	27.0608	26.9869	27.3745	27.2535	27.9705	28.1115	28.3536	25.8336	27.1115	26.9202	+	7.2471	NA	20	640
CAD	CAD protein;Glutamine-dependent carbamoyl-phosphate synthase;Aspartate carbamoyltransferase;Dihydroorotase	F8VPD4;P27708	26.2535	25.976	25.9134	26.9977	26.2767	26.0464	25.3545	25.654	25.3778	23.5165	23.9406	22.8373	26.3014	26.1984	26.7771	26.7389	26.7895	26.8504	25.6181	25.3578	25.1449	26.7389	26.5225	26.8019	24.824	25.2096	24.5045	25.9606	25.6403	25.2926	22.4903	24.604	25.0894	23.9933	24.0854	24.1642	27.0505	26.1527	26.1488	+	7.65125	NA	39	464
CADM1	Cell adhesion molecule 1	A0A087X0T8;A0A087X105;A0A087WZW4;A0A087X1W8;A0A0A0MTJ8;A0A087WZR6;X5DQS5;Q9BY67	NaN	NaN	NaN	NaN	NaN	NaN	NaN	NaN	NaN	NaN	NaN	NaN	23.7492	NaN	NaN	NaN	NaN	NaN	NaN	NaN	NaN	NaN	NaN	NaN	NaN	NaN	NaN	24.3844	NaN	NaN	23.0794	NaN	NaN	NaN	NaN	NaN	NaN	NaN	NaN		0.227488	NA	3	20
CADM4	Cell adhesion molecule 4	Q8NFZ8	NaN	NaN	NaN	NaN	NaN	NaN	NaN	NaN	NaN	NaN	NaN	NaN	NaN	NaN	NaN	NaN	NaN	NaN	NaN	22.6576	NaN	22.2588	22.2548	NaN	22.8289	NaN	23.0831	NaN	NaN	NaN	NaN	NaN	NaN	NaN	NaN	NaN	NaN	NaN	NaN	+	1.68491	NA	5	36
CADPS	Calcium-dependent secretion activator 1	F1T0E5;Q9ULU8	NaN	NaN	NaN	NaN	NaN	NaN	NaN	NaN	NaN	NaN	NaN	NaN	NaN	NaN	22.066	NaN	NaN	NaN	NaN	NaN	NaN	NaN	NaN	NaN	NaN	NaN	NaN	NaN	NaN	NaN	NaN	NaN	NaN	NaN	NaN	NaN	NaN	NaN	NaN		0.32272	NA	3	5
CALB1	Calbindin	P05937	28.5718	28.6595	28.1065	NaN	NaN	NaN	NaN	NaN	NaN	NaN	NaN	NaN	28.2759	28.49	28.4785	NaN	NaN	NaN	NaN	NaN	NaN	NaN	NaN	NaN	NaN	NaN	NaN	NaN	NaN	NaN	26.9869	26.965	NaN	NaN	NaN	NaN	27.9869	28.1459	27.9146	+	15.7329	NA	14	126
CALCOCO2	Calcium-binding and coiled-coil domain-containing protein 2	Q13137	NaN	NaN	NaN	NaN	NaN	NaN	NaN	NaN	NaN	NaN	NaN	NaN	NaN	NaN	21.0894	NaN	NaN	NaN	NaN	NaN	NaN	NaN	NaN	NaN	NaN	NaN	NaN	NaN	NaN	NaN	NaN	NaN	NaN	NaN	NaN	NaN	NaN	NaN	NaN		0.32272	NA	1	6
CALCRL	Calcitonin gene-related peptide type 1 receptor	Q16602	NaN	NaN	NaN	NaN	NaN	NaN	23.6757	NaN	NaN	NaN	NaN	NaN	NaN	NaN	NaN	NaN	NaN	NaN	NaN	NaN	NaN	NaN	NaN	NaN	NaN	NaN	NaN	NaN	NaN	NaN	NaN	NaN	NaN	NaN	NaN	NaN	NaN	NaN	NaN		0.32272	NA	3	17
CALD1	Caldesmon	Q05682	28.003	28.0243	28.2399	27.9031	27.3745	27.9539	29.0427	29.0711	29.4629	27.7581	28.1459	28.673	26.6595	26.6865	25.6811	28.2891	28.2216	28.019	24.9803	25.0148	26.3153	27.4073	27.9031	27.5754	30.2077	30.4629	30.3303	30.5389	30.1483	30.4629	29.1984	29.94	27.9977	27.1604	27.5165	27.5389	25.239	29.4374	28.9732	+	9.78035	NA	48	834
CALD1		E9PGZ1	NaN	NaN	NaN	NaN	NaN	NaN	NaN	NaN	22.3347	NaN	NaN	NaN	NaN	NaN	NaN	NaN	NaN	NaN	NaN	NaN	NaN	NaN	NaN	NaN	NaN	NaN	22.4679	NaN	NaN	NaN	NaN	NaN	NaN	NaN	NaN	NaN	NaN	NaN	NaN		0.264235	NA	44	16
CALD1		E7EX44	NaN	NaN	NaN	NaN	NaN	NaN	NaN	NaN	NaN	NaN	NaN	NaN	NaN	NaN	NaN	NaN	NaN	NaN	NaN	NaN	NaN	NaN	NaN	NaN	NaN	NaN	NaN	NaN	NaN	NaN	NaN	NaN	NaN	NaN	NaN	25.3975	NaN	NaN	NaN		0.32272	NA	46	21
CALM2;CALM1	Calmodulin	H0Y7A7;P62158;E7ETZ0;E7EMB3;Q96HY3;G3V361	28.3662	28.4591	28.3745	28.1507	28.7895	29.2467	28.965	29.2285	29.0401	29.1984	29.3599	29.3704	29.1361	28.8916	28.4073	28.7864	29.094	28.7833	29.4473	29.5536	29.6389	29.1361	29.3787	28.8858	29.3662	29.3807	29.611	29.524	29.5736	29.7723	29.4571	29.3557	28.965	28.6424	28.7064	28.632	29.4374	27.8504	29.5844	+	3.11201	NA	13	722
CALR	Calreticulin	P27797;K7EJB9	28.249	28.2354	28.7895	28.0608	28.2399	28.5014	28.4591	28.4551	28.6355	28.906	28.7958	29.189	28.2759	28.5165	27.9923	28.6865	28.9732	28.6561	27.8623	28.2123	27.8623	28.995	29.0788	28.5128	28.5463	29.4649	29.7565	28.8945	28.4394	28.9896	28.4274	28.6798	28.5826	28.6831	28.6798	28.3325	30.3303	29.2957	29.2803	+	2.75662	NA	22	1920
CALU	Calumenin	O43852	26.4723	25.8599	26.8741	26.9539	27.1507	27.0401	26.4346	26.726	26.4815	27.1604	27.509	26.6865	27.4394	27.17	26.53	26.0567	27.3325	26.7518	23.0974	25.4008	25.1795	27.3828	27.4551	27.1214	27.9705	28.7927	29.1288	26.9202	26.8973	27.7958	26.8385	26.8858	27.2979	27.141	28.1604	28.0453	24.2535	28.2803	27.673	+	3.70991	NA	15	387
CAMK1	Calcium/calmodulin-dependent protein kinase type 1	Q14012;H7C071	NaN	NaN	NaN	23.5404	24.0105	23.4676	NaN	22.4972	22.6493	23.6865	23.391	23.0308	NaN	NaN	NaN	NaN	NaN	NaN	NaN	NaN	NaN	23.8385	23.4425	23.5165	NaN	21.8078	NaN	NaN	NaN	NaN	22.3428	NaN	23.0704	22.6331	22.6705	22.2741	NaN	NaN	NaN	+	9.11639	NA	5	85
CAMK2A	Calcium/calmodulin-dependent protein kinase type II subunit alpha	Q9UQM7	NaN	NaN	NaN	NaN	NaN	NaN	NaN	NaN	NaN	NaN	NaN	NaN	NaN	NaN	NaN	NaN	NaN	NaN	NaN	NaN	NaN	23.2457	NaN	NaN	NaN	NaN	NaN	NaN	NaN	NaN	NaN	NaN	NaN	NaN	NaN	NaN	NaN	NaN	NaN		0.32272	NA	10	10
CAMK2D	Calcium/calmodulin-dependent protein kinase type II subunit delta	D6R938;E9PBG7;E9PF82;Q13557;H0Y9C2	28.6424	28.4154	28.1937	28.4032	28.5646	28.6458	28.0243	28.0762	27.9869	27.9089	28.003	27.7325	27.7064	27.5315	27.524	28.1263	28.0762	28.4938	27.6998	27.8564	27.7389	28.6697	28.49	28.391	27.7389	27.6931	27.6865	27.3992	27.8445	27.4551	27.9316	27.8564	28.0505	28.1984	28.003	28.6004	29.6093	28.4551	28.5352	+	3.05418	NA	18	752
CAMK2G;CAMK2B	Calcium/calmodulin-dependent protein kinase type II subunit gamma	Q5SWX3;A0A0A0MS52;A0A0A0MT11;Q13555;Q8WU40;H0Y6G2;H7BXS4	NaN	NaN	22.9172	23.2678	23.1683	23.1984	22.6889	22.7942	23.0761	22.6703	22.1724	NaN	NaN	23.0947	23.1045	22.6148	22.4984	NaN	NaN	23.1417	23.5045	NaN	22.7921	22.4945	21.8133	22.7752	21.6351	NaN	21.7597	NaN	NaN	NaN	NaN	23.8481	24.0772	23.7895	23.867	NaN	NaN	+	1.95445	NA	10	83
CAMK4	Calcium/calmodulin-dependent protein kinase type IV	Q16566	NaN	NaN	NaN	NaN	NaN	NaN	NaN	NaN	NaN	NaN	NaN	NaN	NaN	NaN	NaN	NaN	NaN	NaN	NaN	20.7607	NaN	NaN	NaN	NaN	NaN	NaN	NaN	NaN	NaN	NaN	NaN	NaN	NaN	NaN	NaN	NaN	NaN	NaN	NaN		0.32272	NA	1	2
CAMLG	Calcium signal-modulating cyclophilin ligand	P49069	NaN	NaN	NaN	NaN	NaN	NaN	NaN	NaN	NaN	NaN	NaN	NaN	NaN	NaN	NaN	NaN	NaN	NaN	NaN	NaN	NaN	NaN	NaN	21.2761	NaN	NaN	NaN	NaN	NaN	NaN	NaN	NaN	NaN	NaN	NaN	NaN	NaN	NaN	NaN		0.32272	NA	3	3
CAMSAP1	Calmodulin-regulated spectrin-associated protein 1	Q5T5Y3	NaN	NaN	22.6012	NaN	NaN	NaN	NaN	NaN	NaN	NaN	NaN	NaN	NaN	NaN	NaN	NaN	NaN	NaN	NaN	NaN	NaN	NaN	22.2522	NaN	NaN	NaN	NaN	NaN	NaN	NaN	NaN	NaN	NaN	NaN	NaN	NaN	NaN	NaN	22.0508		0.21332	NA	7	26
CAMSAP2	Calmodulin-regulated spectrin-associated protein 2	Q08AD1	NaN	NaN	NaN	NaN	22.259	NaN	NaN	NaN	21.8712	NaN	NaN	NaN	NaN	NaN	NaN	NaN	NaN	NaN	23.2165	23.4551	23.8288	23.1277	22.5165	22.5885	NaN	NaN	NaN	22.6441	NaN	NaN	NaN	NaN	NaN	22.68	22.8876	22.4879	NaN	22.1515	22.6571	+	6.69303	NA	11	85
CAND1	Cullin-associated NEDD8-dissociated protein 1	Q86VP6;A0A0C4DGH5	27.6389	27.5315	27.509	28.7518	28.1842	28.2399	28.5898	28.3282	28.4274	28.5609	28.2891	28.1214	27.7064	28.0557	28.1361	28.2625	28.0505	28.4629	28.7676	28.5862	28.6355	28.4551	28.4668	28.6004	28.1984	28.1984	27.509	28.2445	28.0505	28.0401	28.3239	28.1065	29.0914	28.5898	28.3828	28.5536	28.8653	28.5718	28.1214	+	2.12075	NA	54	1318
CAND2	Cullin-associated NEDD8-dissociated protein 2	O75155	NaN	NaN	NaN	22.1644	23.1152	22.8553	22.8967	23.1393	22.612	NaN	NaN	NaN	NaN	NaN	23.417	NaN	22.3226	NaN	23.6431	23.009	23.0039	NaN	NaN	NaN	NaN	NaN	NaN	NaN	NaN	NaN	NaN	NaN	NaN	23.2535	22.9167	NaN	NaN	22.7168	22.7006	+	3.30516	NA	12	55
CANX	Calnexin	P27824	28.6931	28.9456	28.5352	29.341	28.4433	28.9202	29.3662	29.4976	29.4294	28.9841	29.1214	28.9896	28.877	28.6931	28.611	28.9288	28.995	29.2692	28.8653	28.6931	28.6458	29.4649	29.2602	29.6915	29.604	28.7771	29.2935	29.0243	28.6181	29.341	29.3367	29.003	29.1819	28.805	28.9869	28.8264	28.995	28.1263	28.7958	+	2.45157	NA	31	1255
CAP1	Adenylyl cyclase-associated protein	Q5T0R9	NaN	NaN	NaN	NaN	NaN	NaN	23.5285	22.0031	NaN	22.7267	NaN	NaN	NaN	NaN	NaN	NaN	22.9257	NaN	NaN	NaN	NaN	NaN	22.1663	NaN	NaN	22.2243	NaN	23.7286	NaN	22.5139	NaN	NaN	NaN	22.2074	22.0573	22.762	23.4923	22.0417	22.9128		1.20646	NA	13	89
CAP1	Adenylyl cyclase-associated protein 1	Q01518	27.5165	28.0762	27.604	28.341	27.611	27.9428	27.8385	27.7325	27.9595	27.9977	27.9869	28.0864	27.019	27.2625	27.9089	27.0505	27.9146	27.6931	27.2625	27.1115	27.2803	27.5826	27.8203	27.8324	27.673	27.9977	27.965	28.3787	28.2399	27.9484	27.976	28.1214	27.9428	27.7518	27.7453	28.1115	28.8534	28.1604	28.4194	+	3.08579	NA	34	946
CAP2	Adenylyl cyclase-associated protein 2;Adenylyl cyclase-associated protein	P40123;A0A087X0J3;A0A087WZ15;E9PDI2;B7Z385	NaN	NaN	25.2996	25.8361	23.3778	24.7129	23.5983	NaN	23.7895	24.2535	24.5696	24.019	24.48	24.2891	23.8858	23.391	23.5983	23.5754	NaN	24.1871	23.8481	24.2317	24.4614	24.0105	23.7695	24.1719	24.6918	23.8093	23.7594	23.9043	24.1015	23.9672	23.9847	24.4862	24.1565	24.5225	23.9933	24.6757	24.6649		0.343195	NA	11	154
CAPG	Macrophage-capping protein	P40121;E7ENU9	25.6971	25.6209	25.391	NaN	NaN	NaN	25.239	24.6649	24.8997	26.0338	25.9694	26.0105	23.2531	24.0772	24.632	24.5983	24.4862	24.4676	NaN	NaN	NaN	25.317	24.9089	25.1015	24.2021	24.4551	24.5983	25.3443	25.0105	25.3066	25.7338	25.6012	25.6237	23.8191	23.4298	23.2961	26.065	24.5404	25.5522	+	9.99239	NA	13	249
CAPN1	Calpain-1 catalytic subunit	P07384	25.8191	25.9825	24.7234	24.7234	24.9271	NaN	26.2262	26.0127	26.0995	26.3959	26.5551	26.4723	25.4953	25.3101	25.5667	26.5419	26.5898	26.8385	22.8523	24.1488	24.0443	25.7208	24.8336	25.6703	26.0975	25.767	25.8457	26.0547	26.5105	26.1469	26.4769	25.9933	27.1795	25.4953	25.2354	25.1946	26.0105	25.5433	25.824	+	6.04753	NA	17	306
CAPN2	Calpain-2 catalytic subunit	P17655	27.509	27.2891	27.5165	28.1361	27.4154	27.7389	27.8504	27.7833	27.8385	27.8142	27.726	28.0505	26.5045	26.7771	26.4754	27.9372	27.3325	27.6458	26.5463	26.604	27.1015	27.189	27.0505	26.9869	27.0608	26.6998	26.5754	27.2891	27.3325	27.5609	27.5682	27.6931	27.8264	26.7645	26.0233	26.7645	25.2785	27.2625	27.7195	+	4.51698	NA	26	570
CAPN5	Calpain-5	A0A087X0C8;E7EV01;O15484	NaN	22.8633	NaN	NaN	21.8312	NaN	NaN	NaN	NaN	NaN	NaN	NaN	NaN	NaN	NaN	22.5717	NaN	NaN	NaN	NaN	NaN	26.3745	25.217	26.2607	22.196	NaN	NaN	NaN	NaN	NaN	NaN	NaN	NaN	23.7895	24.3031	23.4923	NaN	NaN	NaN	+	9.15557	NA	17	99
CAPN7	Calpain-7	Q9Y6W3	NaN	NaN	NaN	NaN	NaN	NaN	NaN	NaN	NaN	NaN	NaN	NaN	NaN	NaN	NaN	NaN	NaN	NaN	NaN	NaN	NaN	20.7286	NaN	NaN	NaN	NaN	NaN	NaN	NaN	NaN	NaN	NaN	NaN	NaN	NaN	NaN	NaN	NaN	NaN		0.32272	NA	4	10
CAPNS1	Calpain small subunit 1	A0A0C4DGQ5;P04632;K7ELJ7;K7EM73;K7EIV0;A0A075B7C0;K7EKD8;U3KQE2	26.8973	27.1312	26.6181	27.5969	26.9977	26.9089	27.7581	27.3578	27.4862	27.0914	27.019	27.2077	26.9202	26.6181	26.4785	27.17	27.8623	27.5389	25.8788	25.8215	25.217	27.019	26.8264	27.0711	26.3595	26.7129	26.5667	27.4707	26.9539	27.0608	27.341	27.1507	27.4394	26.632	26.3307	26.3256	27.8916	26.965	27.2262	+	4.37234	NA	15	890
CAPRIN1	Caprin-1	Q14444;G3V153;A0A087X082;E9PLA9	25.6595	25.5725	26.3427	24.9933	25.4953	25.6676	25.6513	25.7234	25.8385	25.4645	25.5638	25.3443	25.7234	25.9781	25.9473	25.3031	25.6676	25.5135	26.9428	26.0359	26.143	25.4583	26.0711	25.5609	24.6431	25.5195	26.3562	26.3443	26.4692	26.0629	25.7208	26.0422	24.2535	25.6649	25.8457	25.8764	24.4984	26.5029	26.4846		0.712649	NA	15	330
CAPS	Calcyphosin	Q13938;K7EL21;K7ES72	25.1332	24.9539	24.5165	25.2571	26.0211	26.2225	25.3811	NaN	24.6757	NaN	NaN	NaN	NaN	NaN	NaN	NaN	NaN	NaN	NaN	NaN	NaN	NaN	NaN	NaN	NaN	NaN	NaN	NaN	NaN	NaN	NaN	NaN	NaN	NaN	NaN	NaN	NaN	NaN	NaN	+	8.12446	NA	10	40
CAPZA1	F-actin-capping protein subunit alpha-1	P52907	27.7389	27.0608	27.4154	29.0505	27.3153	27.4234	27.4473	28.0401	27.6181	27.9484	28.203	27.9814	28.2077	28.0813	27.7389	27.9316	27.6798	27.8504	27.5536	27.2625	27.1984	27.17	27.4234	27.5463	27.5609	27.3153	26.9089	27.8682	28.0453	28.1263	27.7645	27.3992	28.8142	27.9705	28.1115	27.8973	28.258	27.7064	27.3578		0.360315	NA	14	543
CAPZA2	F-actin-capping protein subunit alpha-2	P47755;F8W9N7;A0A0D9SET8	24.6865	25.4551	25.0443	25.8312	24.5522	25.48	25.4362	26.0359	25.239	25.6209	25.1908	25.4105	24.6649	25.5983	25.4008	25.7182	25.417	26.002	25.1253	25.0317	25.5926	25.8927	25.2821	25.5315	26.1449	26.3084	26.2002	25.8528	25.5225	25.6181	25.4551	25.1984	26.0588	25.5638	25.4676	25.4298	NaN	25.4457	24.7182	+	2.02016	NA	13	259
CAPZB	F-actin-capping protein subunit beta	P47756;B1AK85	NaN	NaN	NaN	NaN	25.6513	25.1833	26.0793	NaN	NaN	NaN	NaN	NaN	NaN	NaN	NaN	NaN	NaN	NaN	NaN	NaN	NaN	NaN	NaN	NaN	NaN	NaN	NaN	NaN	NaN	NaN	NaN	NaN	NaN	NaN	NaN	NaN	NaN	NaN	NaN		0.888459	NA	18	37	FPW1
CAPZB		B1AK87;B1AK88	27.3239	27.8623	27.6663	27.17	27.9869	28.0557	28.2445	28.1115	28.2077	28.5389	28.2714	28.4746	28.0864	27.9259	27.8324	27.8916	27.4707	28.4707	28.2354	28.0243	27.9316	27.611	28.3066	27.7389	28.4746	28.5052	28.7357	28.4785	28.1984	28.2759	28.4746	28.7129	27.5682	28.1361	27.8799	27.9259	27.4629	28.1652	27.8264	+	1.78792	NA	20	619
CARHSP1	Calcium-regulated heat stable protein 1	Q9Y2V2;H3BTK3;I3L3X8;H3BSW7;H3BUY4;H3BPY5;H3BNU9	23.7594	24.5983	24.2607	NaN	NaN	24.019	25.1332	24.1565	25.0062	NaN	24.5105	25.0732	24.5165	24.8623	23.7695	24.5869	23.9584	24.7129	23.5754	24.217	23.9584	23.5754	24.8811	24.275	23.9584	23.4551	23.895	23.3376	23.7594	23.9672	23.8764	23.3376	23.2175	24.6595	25.228	24.8764	NaN	24.867	24.3511		1.06933	NA	4	163
CARKD	ATP-dependent (S)-NAD(P)H-hydrate dehydratase	Q8IW45	NaN	23.5638	23.2961	NaN	NaN	NaN	NaN	NaN	NaN	NaN	NaN	NaN	NaN	NaN	NaN	23.4551	NaN	23.0527	NaN	NaN	NaN	NaN	NaN	NaN	23.5869	23.48	22.7758	23.8385	NaN	23.3101	23.48	23.3239	23.8385	NaN	NaN	NaN	24.2535	23.1915	23.1282	+	4.05718	NA	7	99
CARM1	Histone-arginine methyltransferase CARM1	Q86X55	25.4202	25.0359	24.6376	23.6757	23.5522	24.1642	24.3578	24.8336	24.4923	24.6431	24.4676	24.5225	23.3239	23.976	23.895	24.8044	24.8336	25.0275	23.8576	24.2891	24.1174	23.6865	24.1565	24.4105	24.6918	23.3239	24.317	23.5045	25.0567	24.1332	24.391	24.6096	25.2821	24.3844	24.2244	24.1095	25.2426	24.002	24.6918	+	1.75008	NA	7	146
CARS	Cysteine--tRNA ligase, cytoplasmic	B4DKY1;P49589	25.2785	25.5344	25.275	26.604	26.1312	26.2151	25.5667	24.558	24.9539	25.2856	25.4298	25.317	24.9803	24.4862	25.9933	24.9043	26.0608	25.9694	25.1565	25.2096	25.2785	25.2096	25.0401	24.9271	24.3376	24.4234	24.2244	24.6264	25.0772	24.4234	24.5926	24.9225	24.9495	25.217	24.8811	26.4583	25.141	25.6403	25.0317	+	2.57581	NA	17	258
CARS2	Probable cysteine--tRNA ligase, mitochondrial	Q9HA77	NaN	NaN	NaN	NaN	NaN	NaN	NaN	NaN	23.2372	23.4425	23.6971	23.3778	NaN	NaN	NaN	23.1736	NaN	NaN	NaN	NaN	NaN	NaN	NaN	NaN	NaN	NaN	NaN	23.6971	NaN	23.3376	NaN	NaN	24.4488	NaN	NaN	NaN	NaN	23.8481	23.0703		1.17419	NA	6	47
CASC4	Protein CASC4	Q6P4E1;H0YMR0	NaN	NaN	NaN	NaN	NaN	NaN	NaN	NaN	NaN	NaN	NaN	NaN	NaN	NaN	NaN	NaN	NaN	NaN	NaN	NaN	NaN	NaN	NaN	NaN	NaN	23.0348	NaN	NaN	NaN	NaN	NaN	NaN	NaN	NaN	22.9697	NaN	NaN	NaN	NaN		0.264051	NA	5	23
CASK	Peripheral plasma membrane protein CASK	O14936;Q5JS74;Q5JS72	NaN	NaN	NaN	23.5638	23.3376	23.2338	NaN	NaN	NaN	23.5165	NaN	23.3778	NaN	NaN	23.1409	NaN	22.7123	NaN	23.7182	NaN	24.0275	NaN	NaN	23.8093	NaN	22.8881	22.9157	NaN	NaN	NaN	23.7182	NaN	22.6992	22.9471	NaN	23.062	24.3307	22.9934	NaN		0.581149	NA	13	70
CASKIN2	Caskin-2	Q8WXE0	NaN	NaN	NaN	NaN	NaN	NaN	NaN	NaN	NaN	NaN	NaN	NaN	NaN	NaN	NaN	NaN	NaN	NaN	NaN	NaN	NaN	NaN	NaN	NaN	NaN	NaN	NaN	21.833	NaN	NaN	NaN	NaN	NaN	NaN	NaN	NaN	NaN	NaN	NaN		0.32272	NA	3	3
CASP1	Caspase-1;Caspase-1 subunit p20;Caspase-1 subunit p10;Caspase	P29466;G3V169;B4DVD8	NaN	23.9406	NaN	NaN	NaN	NaN	NaN	NaN	NaN	23.2427	23.0303	23.0384	NaN	NaN	NaN	NaN	NaN	NaN	NaN	NaN	NaN	NaN	NaN	NaN	NaN	NaN	NaN	NaN	NaN	NaN	NaN	NaN	NaN	NaN	NaN	NaN	NaN	NaN	NaN	+	2.46368	NA	6	32	JK2
CASP3	Caspase-3;Caspase-3 subunit p17;Caspase-3 subunit p12	P42574;C9JXR7;A0A087WU32;A8MVM1	23.632	NaN	NaN	NaN	NaN	NaN	NaN	NaN	NaN	NaN	NaN	NaN	NaN	NaN	NaN	NaN	NaN	NaN	23.417	23.5285	23.4298	NaN	NaN	NaN	NaN	NaN	NaN	NaN	NaN	NaN	NaN	NaN	NaN	NaN	NaN	NaN	NaN	NaN	NaN	+	5.07169	NA	4	39	PB1
CASP4;CASP5	Caspase;Caspase-4;Caspase-4 subunit 1;Caspase-4 subunit 2;Caspase-5;Caspase-5 subunit p20;Caspase-5 subunit p10	A0A087WZP8;P49662;P51878	NaN	NaN	NaN	NaN	NaN	NaN	NaN	NaN	NaN	NaN	NaN	NaN	NaN	NaN	NaN	NaN	NaN	NaN	NaN	NaN	NaN	NaN	NaN	NaN	NaN	NaN	NaN	NaN	NaN	NaN	NaN	NaN	19.3881	NaN	NaN	NaN	NaN	NaN	NaN		0.32272	NA	1	4
CASP6	Caspase-6;Caspase-6 subunit p18;Caspase-6 subunit p11	P55212;D6RHU3	NaN	NaN	NaN	NaN	NaN	NaN	NaN	NaN	NaN	NaN	NaN	NaN	23.4676	23.654	NaN	NaN	NaN	NaN	NaN	NaN	NaN	NaN	NaN	NaN	NaN	NaN	NaN	NaN	NaN	NaN	NaN	NaN	NaN	NaN	NaN	NaN	NaN	NaN	NaN	+	2.78751	NA	4	18	MMK1
CASP7	Caspase-7;Caspase-7 subunit p20;Caspase-7 subunit p11	Q5SVL2;P55210;A0A0A0MRL7	NaN	NaN	NaN	NaN	NaN	NaN	NaN	NaN	NaN	NaN	21.6912	22.8544	NaN	NaN	NaN	NaN	NaN	NaN	NaN	NaN	NaN	NaN	22.468	NaN	NaN	NaN	NaN	NaN	NaN	NaN	NaN	NaN	NaN	22.9877	22.9002	22.92	NaN	NaN	NaN	+	5.52014	NA	4	35
CASP8	Caspase-8;Caspase-8 subunit p18;Caspase-8 subunit p10	E7EQ01;E7EVN1;E7ETB7;E7EQ06;A0A0A0MS31;Q14790	NaN	NaN	NaN	NaN	NaN	NaN	NaN	NaN	NaN	NaN	NaN	NaN	NaN	NaN	NaN	NaN	NaN	NaN	NaN	NaN	NaN	NaN	NaN	NaN	NaN	NaN	NaN	NaN	NaN	NaN	NaN	NaN	NaN	NaN	NaN	NaN	NaN	NaN	19.7397		0.32272	NA	2	25
CASP9	Caspase;Caspase-9;Caspase-9 subunit p35;Caspase-9 subunit p10	H0Y3S8;Q5JRU8;F8VVS7;P55211;A0A087WX72;F8VWA5;Q5JRU2	NaN	NaN	NaN	NaN	NaN	NaN	NaN	NaN	NaN	NaN	NaN	NaN	NaN	NaN	NaN	NaN	NaN	NaN	NaN	NaN	NaN	NaN	NaN	NaN	NaN	NaN	NaN	NaN	NaN	NaN	NaN	NaN	20.5283	NaN	NaN	NaN	NaN	NaN	NaN		0.32272	NA	2	8
CAST	Calpastatin	P20810;E7ES10;B7Z574;E7EVY3;E9PDE4;H0Y7F0;H0Y9H6;E7EQ12;E7EQA0;A0A0A0MR45;H0YD33	NaN	NaN	NaN	NaN	NaN	NaN	NaN	NaN	NaN	NaN	NaN	NaN	NaN	NaN	NaN	NaN	NaN	NaN	NaN	NaN	NaN	NaN	NaN	NaN	NaN	NaN	NaN	NaN	NaN	NaN	NaN	NaN	NaN	NaN	NaN	NaN	NaN	21.4619	NaN		0.32272	NA	27	7
CAST		E9PCH5	26.4041	26.3477	27.4314	25.4457	25.1795	25.6595	25.6622	25.8904	26.2077	26.0505	26.4041	26.3325	27.0813	26.726	27.019	24.5285	25.8191	25.4488	NaN	NaN	NaN	24.604	24.1565	24.7182	25.7415	26.2021	26.3595	26.8019	26.7518	27.1604	27.217	27.0296	26.8858	24.7077	24.317	24.2821	27.189	26.2426	26.4661	+	7.4445	NA	28	475
CAST		A0A0C4DGB5	NaN	23.8288	24.0608	NaN	NaN	NaN	NaN	22.436	21.6413	22.6317	23.3376	23.7389	23.6431	23.9406	22.7926	22.192	NaN	NaN	NaN	NaN	NaN	NaN	NaN	NaN	NaN	NaN	NaN	NaN	22.3526	22.7673	23.7695	22.6246	NaN	NaN	NaN	NaN	NaN	NaN	NaN	+	2.97156	NA	28	92
CAT	Catalase	P04040	26.0233	25.5315	25.9157	26.6998	25.976	25.6403	26.2535	25.8904	25.9157	28.2979	28.2935	28.2891	26.6595	26.9202	26.5898	27.17	27.3578	26.9089	25.5754	25.417	25.3031	25.8741	26.6595	26.143	26.0169	26.5725	25.9202	26.7518	26.512	26.4846	26.1946	26.0526	26.8973	25.5754	25.8973	25.8694	NaN	26.0995	25.4457	+	13.2963	NA	25	360
CAV1	Caveolin-1;Caveolin	Q03135;E9PCT5	25.7821	25.3778	25.341	NaN	24.0359	NaN	NaN	NaN	NaN	24.4105	24.5696	23.7895	24.7389	24.5522	24.2821	25.4266	25.4266	25.341	NaN	NaN	NaN	NaN	NaN	NaN	26.7518	26.5135	24.217	24.275	NaN	23.7695	NaN	NaN	NaN	NaN	NaN	NaN	NaN	24.417	NaN	+	5.05951	NA	5	76
CAV1;CAV3	Caveolin;Caveolin-3	C9JKI3;P56539	23.976	23.9043	25.8764	NaN	NaN	NaN	NaN	NaN	NaN	NaN	NaN	NaN	NaN	23.3778	NaN	24.654	NaN	23.8576	NaN	NaN	NaN	NaN	NaN	NaN	NaN	NaN	NaN	NaN	NaN	NaN	NaN	NaN	NaN	NaN	NaN	NaN	NaN	NaN	NaN	+	2.51101	NA	2	26
CBFB	Core-binding factor subunit beta	Q13951;J3KS23	NaN	NaN	NaN	NaN	NaN	NaN	NaN	NaN	NaN	NaN	NaN	NaN	NaN	NaN	NaN	NaN	NaN	NaN	NaN	NaN	NaN	22.8384	21.9575	NaN	NaN	NaN	22.71	NaN	NaN	NaN	NaN	NaN	NaN	NaN	NaN	NaN	NaN	NaN	NaN		1.06059	NA	7	40	RK1
CBFB		J3KTD8	NaN	NaN	NaN	NaN	NaN	NaN	NaN	NaN	NaN	NaN	NaN	NaN	NaN	NaN	NaN	NaN	NaN	NaN	NaN	NaN	NaN	NaN	NaN	NaN	NaN	NaN	NaN	NaN	NaN	NaN	NaN	NaN	NaN	NaN	NaN	NaN	NaN	NaN	NaN		0	NA	1	1
CBL	E3 ubiquitin-protein ligase CBL	P22681	23.654	NaN	NaN	NaN	23.4923	23.4923	23.6096	23.2158	23.5869	NaN	NaN	NaN	23.3101	23.2509	24.0854	23.1075	NaN	NaN	NaN	23.3511	NaN	23.3239	23.8764	23.5522	NaN	NaN	NaN	23.3511	NaN	NaN	22.9051	NaN	22.8224	NaN	NaN	NaN	NaN	23.7796	NaN	+	1.65065	NA	14	67
CBR1	Carbonyl reductase [NADPH] 1	P16152	28.4938	28.2759	28.4668	29.2847	28.7771	29.1361	27.9372	27.726	27.976	28.0401	28.0349	28.2262	27.726	27.632	28.3787	28.5862	28.3536	28.5754	26.452	26.515	26.5433	28.3282	27.976	28.1164	27.9316	27.8203	28.0711	28.3282	28.1214	28.2759	27.9428	27.7518	28.579	29.0583	28.7129	28.7645	28.6527	27.8858	28.1747	+	7.12677	NA	21	765
CBR3	Carbonyl reductase [NADPH] 3	O75828	26.8019	27.2891	25.8385	25.895	25.2643	26.2961	26.0275	25.019	25.4676	25.5638	25.5754	25.3578	25.6096	26.4122	26.3084	26.4202	26.7129	26.9428	24.7594	24.6918	24.4425	NaN	NaN	NaN	25.7024	25.9089	25.5285	25.2643	24.9716	25.2463	NaN	25.3545	25.275	25.4676	25.0772	25.8811	23.0684	24.6096	25.3205	+	5.08211	NA	18	186
CBR4	Carbonyl reductase family member 4	Q8N4T8	NaN	23.6865	NaN	NaN	NaN	NaN	23.7594	NaN	NaN	NaN	NaN	NaN	NaN	NaN	NaN	NaN	23.1323	NaN	NaN	NaN	NaN	NaN	NaN	NaN	NaN	NaN	NaN	NaN	NaN	NaN	NaN	NaN	NaN	NaN	NaN	NaN	NaN	NaN	NaN		0.214302	NA	5	19
CBS	Cystathionine beta-synthase	P35520	NaN	NaN	NaN	NaN	NaN	NaN	NaN	NaN	NaN	NaN	NaN	NaN	NaN	NaN	NaN	NaN	NaN	NaN	NaN	NaN	22.8127	23.4425	23.654	23.3645	NaN	NaN	NaN	NaN	NaN	NaN	NaN	NaN	NaN	NaN	NaN	NaN	NaN	NaN	23.5045	+	4.51428	NA	3	30	RK1
CBWD1	COBW domain-containing protein 1	Q9BRT8;F2Z2T4;A0A087X140;A0A087WTC0;A0A087WZQ3	NaN	NaN	NaN	NaN	NaN	NaN	22.6001	NaN	22.39	NaN	NaN	NaN	NaN	NaN	NaN	NaN	NaN	NaN	NaN	NaN	NaN	NaN	NaN	NaN	NaN	NaN	NaN	NaN	NaN	NaN	NaN	NaN	NaN	NaN	NaN	NaN	NaN	NaN	NaN	+	2.77766	NA	4	17	HW1
CBX1	Chromobox protein homolog 1	B5MD17;J3KS05;P83916;K7ELA4	23.5522	NaN	25.4551	NaN	NaN	NaN	25.0526	24.6703	24.5225	NaN	NaN	23.9847	24.8191	24.5105	24.2961	24.5812	24.7182	23.8858	NaN	24.918	24.8904	24.0526	24.8717	NaN	NaN	24.8528	NaN	NaN	NaN	24.1488	24.5926	24.2021	NaN	23.8385	24.5105	NaN	NaN	25.2961	24.0526		0.386187	NA	8	88
CBX2	Chromobox protein homolog 2	Q14781	NaN	NaN	NaN	NaN	NaN	NaN	NaN	NaN	NaN	NaN	NaN	NaN	NaN	NaN	NaN	NaN	NaN	NaN	21.3618	NaN	NaN	NaN	NaN	NaN	NaN	NaN	NaN	NaN	NaN	NaN	NaN	NaN	NaN	NaN	NaN	NaN	NaN	NaN	NaN		0.32272	NA	1	2
CBX3	Chromobox protein homolog 3	Q13185;S4R2Y4	26.1095	26.1135	26.2996	NaN	25.8166	26.0608	26.1015	25.1642	25.7492	25.6237	25.1795	25.5696	25.5783	25.8834	25.2133	25.9225	26.2732	26.5195	25.3811	26.5478	25.9584	26.3712	26.4676	25.3511	26.0813	25.5869	26.6595	26.3545	26.2481	26.7389	26.1253	26.0338	25.4138	26.1814	26.3049	25.9316	24.3975	26.3325	26.5551		0.486856	NA	9	403
CBX5	Chromobox protein homolog 5	P45973;F8VNY3	24.9584	24.8433	24.5696	NaN	24.2891	NaN	24.4984	23.7594	24.1015	23.6649	23.8385	NaN	24.6431	NaN	NaN	24.1642	NaN	24.141	24.4551	25.2926	25.4953	24.391	NaN	24.3975	25.1565	24.141	25.2021	24.1095	NaN	NaN	24.4676	23.8288	NaN	NaN	24.5285	NaN	23.8858	24.4738	24.2463	+	1.78373	NA	10	113
CBX6	Chromobox protein homolog 6	B0QXZ6;O95503	NaN	NaN	NaN	NaN	NaN	NaN	NaN	NaN	NaN	NaN	NaN	NaN	21.2382	NaN	NaN	NaN	NaN	NaN	NaN	NaN	NaN	NaN	NaN	NaN	NaN	NaN	NaN	NaN	NaN	NaN	NaN	NaN	NaN	NaN	NaN	NaN	NaN	NaN	NaN		0.32272	NA	1	2
CBX8	Chromobox protein homolog 8	Q9HC52	NaN	NaN	22.9065	NaN	NaN	NaN	NaN	NaN	NaN	NaN	NaN	NaN	22.6362	NaN	NaN	NaN	NaN	NaN	24.1946	24.7895	24.0772	NaN	NaN	NaN	NaN	NaN	22.6873	22.5923	NaN	NaN	NaN	NaN	NaN	22.8585	NaN	21.9784	NaN	NaN	22.6581	+	6.3795	NA	9	69
CC2D1A	Coiled-coil and C2 domain-containing protein 1A	Q6P1N0	23.5983	23.6096	23.5285	24.7234	24.6209	24.317	24.5344	24.1795	23.5285	22.5115	22.7406	NaN	22.742	23.1685	23.2961	23.5638	23.6431	22.8179	NaN	24.019	23.9584	23.7796	24.0526	24.5045	22.8027	23.3101	22.6191	23.7286	22.6868	23.417	23.3376	NaN	23.9584	22.6162	23.48	23.391	24.8433	25.2996	24.1565	+	3.55952	NA	15	169
CC2D1B	Coiled-coil and C2 domain-containing protein 1B	H7C1U3;Q5T0F9;H0Y517	NaN	NaN	NaN	NaN	NaN	NaN	22.2668	NaN	22.1703	NaN	NaN	NaN	NaN	NaN	NaN	NaN	NaN	NaN	NaN	NaN	NaN	NaN	NaN	NaN	NaN	NaN	NaN	NaN	NaN	NaN	NaN	NaN	NaN	NaN	NaN	NaN	NaN	NaN	NaN	+	2.81451	NA	5	42	HW1
CCAR1	Cell division cycle and apoptosis regulator protein 1	Q8IX12;A0A0C4DGG8;F5H2E6;F5H3E1;F5H1H2	24.9628	24.7895	24.8811	23.1189	23.9933	24.141	NaN	24.1015	24.1565	23.9933	24.141	23.9225	NaN	NaN	NaN	24.4862	24.5522	24.6649	25.6237	25.2571	25.5667	24.5285	24.5812	24.6649	24.5285	24.5344	24.3511	24.4923	24.1795	24.8528	24.4738	24.8385	24.8481	24.7182	24.5105	24.7024	NaN	NaN	25.0691	+	5.13618	NA	16	161
CCAR2	Cell cycle and apoptosis regulator protein 2	Q8N163;H0YB24;G3V119	28.267	28.3745	28.189	27.2625	27.4629	27.5969	27.6595	27.7771	27.5389	27.0608	26.9869	27.0296	27.3153	27.4785	27.7581	28.0243	27.9869	28.0813	28.0864	27.8564	28.0137	27.8019	28.1263	28.267	28.1652	27.7195	27.3828	28.2123	27.6527	27.9539	28.1842	27.9372	28.7833	27.611	27.8203	27.7129	28.1652	28.4274	28.0505	+	3.95387	NA	30	962
CCBL1	Kynurenine--oxoglutarate transaminase 1	B7Z4W5;Q16773	NaN	NaN	NaN	NaN	22.9585	NaN	NaN	NaN	NaN	23.2961	NaN	NaN	NaN	NaN	NaN	NaN	NaN	NaN	NaN	22.1427	NaN	NaN	NaN	NaN	NaN	NaN	NaN	NaN	NaN	NaN	NaN	NaN	22.2527	22.551	NaN	22.9182	NaN	22.948	NaN		0.272131	NA	4	42	SJH1
CCBL2	Kynurenine--oxoglutarate transaminase 3	Q6YP21;A0A0A0MRN7	25.3679	25.7821	25.7569	21.812	24.4105	24.9406	24.8528	24.9316	24.7796	25.5045	25.6012	25.4202	24.4362	24.5404	25.1095	24.275	24.2463	24.141	24.9803	24.9977	24.3645	24.3511	24.4362	24.0359	24.3975	24.317	24.0443	24.7796	24.3376	23.9933	24.5225	24.5404	24.9803	NaN	NaN	NaN	25.6757	25.6068	25.3645	+	8.53169	NA	12	182
CCDC101	SAGA-associated factor 29 homolog	Q96ES7;H3BPL5	NaN	NaN	NaN	NaN	NaN	NaN	NaN	NaN	NaN	NaN	NaN	NaN	NaN	NaN	NaN	NaN	NaN	NaN	NaN	NaN	NaN	NaN	NaN	NaN	NaN	NaN	NaN	NaN	NaN	NaN	NaN	NaN	NaN	NaN	21.1982	NaN	NaN	NaN	NaN		0.32272	NA	2	12
CCDC106	Coiled-coil domain-containing protein 106	K7EMP7;Q9BWC9	NaN	NaN	NaN	NaN	NaN	NaN	NaN	NaN	NaN	NaN	NaN	NaN	NaN	NaN	NaN	NaN	NaN	NaN	NaN	NaN	NaN	NaN	NaN	NaN	NaN	NaN	NaN	NaN	NaN	NaN	NaN	NaN	NaN	NaN	NaN	NaN	NaN	NaN	NaN		0	NA	1	1
CCDC115	Coiled-coil domain-containing protein 115	F8WCZ3;Q96NT0;B8ZZ99	NaN	NaN	NaN	NaN	NaN	NaN	NaN	NaN	NaN	NaN	NaN	NaN	NaN	NaN	NaN	NaN	NaN	NaN	NaN	NaN	NaN	NaN	NaN	23.1959	NaN	NaN	NaN	NaN	NaN	NaN	NaN	NaN	NaN	NaN	NaN	NaN	NaN	NaN	NaN		0.32272	NA	2	9
CCDC12	Coiled-coil domain-containing protein 12	J3KR35;Q8WUD4;C9JUN5	NaN	NaN	NaN	NaN	NaN	NaN	NaN	NaN	NaN	NaN	NaN	NaN	NaN	NaN	NaN	NaN	NaN	NaN	23.1576	22.1732	22.7188	NaN	NaN	NaN	NaN	NaN	NaN	NaN	NaN	NaN	NaN	NaN	NaN	NaN	NaN	NaN	NaN	NaN	NaN	+	10.9747	NA	4	16	PB1
CCDC124	Coiled-coil domain-containing protein 124	Q96CT7;M0R2F5	NaN	NaN	NaN	NaN	NaN	NaN	23.0832	NaN	23.3376	22.9257	23.076	NaN	NaN	NaN	23.5983	NaN	NaN	NaN	NaN	NaN	NaN	23.2821	NaN	NaN	NaN	NaN	22.824	22.7513	23.1819	23.2678	22.9477	23.6649	NaN	23.632	22.8107	NaN	23.6096	24.8717	23.6649	+	2.03242	NA	6	79
CCDC127	Coiled-coil domain-containing protein 127	Q96BQ5	NaN	20.7026	NaN	NaN	NaN	NaN	NaN	NaN	NaN	NaN	NaN	NaN	NaN	NaN	NaN	NaN	NaN	NaN	NaN	NaN	NaN	NaN	NaN	NaN	NaN	NaN	NaN	NaN	NaN	NaN	NaN	NaN	NaN	NaN	NaN	NaN	NaN	NaN	NaN		0.32272	NA	2	1
CCDC132	Coiled-coil domain-containing protein 132	Q96JG6;H0Y7Q2	NaN	NaN	NaN	21.8792	NaN	NaN	NaN	NaN	NaN	NaN	NaN	NaN	NaN	NaN	NaN	NaN	NaN	NaN	NaN	NaN	NaN	NaN	NaN	21.2032	NaN	NaN	NaN	NaN	NaN	NaN	NaN	NaN	NaN	NaN	NaN	NaN	NaN	NaN	NaN		0.269727	NA	8	17
CCDC134	Coiled-coil domain-containing protein 134	Q9H6E4;B0QY51	NaN	NaN	NaN	NaN	NaN	NaN	NaN	NaN	NaN	NaN	NaN	NaN	NaN	NaN	NaN	NaN	NaN	NaN	NaN	NaN	NaN	NaN	NaN	NaN	NaN	NaN	22.7615	NaN	NaN	NaN	NaN	NaN	NaN	NaN	NaN	NaN	NaN	NaN	NaN		0.32272	NA	4	7
CCDC137	Coiled-coil domain-containing protein 137	I3L0U5;Q6PK04	NaN	NaN	NaN	NaN	NaN	NaN	NaN	NaN	NaN	NaN	NaN	NaN	NaN	NaN	NaN	NaN	NaN	NaN	NaN	NaN	NaN	NaN	NaN	NaN	NaN	NaN	NaN	NaN	NaN	NaN	NaN	NaN	NaN	NaN	NaN	NaN	23.2061	NaN	NaN		0.32272	NA	1	11
CCDC22	Coiled-coil domain-containing protein 22	O60826	23.4041	23.6209	22.9783	24.4234	23.5754	23.2414	23.5869	23.9043	23.2961	23.7594	24.1095	23.4923	23.4923	23.3511	NaN	23.2535	23.5983	23.5983	NaN	23.4425	23.3239	23.9672	23.417	23.7182	23.5869	23.895	NaN	23.7895	22.8561	23.0383	23.7695	23.189	23.5285	23.417	23.6865	23.6971	NaN	NaN	NaN	+	1.63731	NA	11	154
CCDC25	Coiled-coil domain-containing protein 25	Q86WR0	NaN	NaN	NaN	NaN	NaN	NaN	NaN	24.2821	NaN	NaN	23.1556	NaN	24.0443	23.417	NaN	NaN	NaN	NaN	NaN	NaN	NaN	24.1795	NaN	NaN	23.9933	24.0772	NaN	NaN	NaN	NaN	NaN	NaN	NaN	NaN	NaN	NaN	NaN	NaN	NaN		0.710659	NA	4	49
CCDC30	Coiled-coil domain-containing protein 30	Q5VVM6;D6RFH8	NaN	NaN	NaN	NaN	NaN	NaN	NaN	NaN	NaN	NaN	NaN	NaN	NaN	NaN	NaN	NaN	NaN	NaN	NaN	NaN	NaN	NaN	NaN	NaN	NaN	NaN	20.8253	NaN	NaN	NaN	NaN	NaN	NaN	NaN	NaN	NaN	NaN	NaN	NaN		0.32272	NA	2	7
CCDC43	Coiled-coil domain-containing protein 43	Q86WV7;Q96MW1;K7ER24	NaN	NaN	NaN	NaN	NaN	NaN	NaN	NaN	NaN	NaN	NaN	NaN	NaN	NaN	NaN	NaN	NaN	NaN	NaN	NaN	NaN	22.3631	NaN	NaN	NaN	NaN	NaN	NaN	NaN	NaN	NaN	NaN	NaN	NaN	NaN	NaN	NaN	NaN	NaN		0.32272	NA	2	16
CCDC47	Coiled-coil domain-containing protein 47	Q96A33	23.5869	23.5522	24.1095	25.0813	24.4425	25.0567	24.7492	25.1681	24.989	24.3844	24.2678	24.2244	24.2244	23.8858	24.4862	24.0772	21.5514	24.8191	24.5165	24.6376	24.5463	24.8528	24.895	23.9316	25.2096	24.4984	25.2821	24.0691	25.1135	24.3778	24.8904	24.867	24.976	25.1681	24.4362	24.8044	23.0757	23.5045	24.4738	+	2.00622	NA	13	266
CCDC50	Coiled-coil domain-containing protein 50	Q8IVM0	NaN	NaN	NaN	NaN	22.8228	22.586	22.9169	NaN	22.3264	NaN	NaN	NaN	22.7324	23.107	23.0484	NaN	23.2535	22.7619	NaN	NaN	NaN	NaN	NaN	NaN	NaN	NaN	NaN	NaN	NaN	NaN	NaN	NaN	NaN	NaN	NaN	23.1279	NaN	NaN	NaN	+	2.53379	NA	5	46
CCDC51	Coiled-coil domain-containing protein 51	Q96ER9	NaN	NaN	NaN	NaN	NaN	21.6612	NaN	21.2603	NaN	NaN	NaN	NaN	NaN	21.9034	NaN	NaN	NaN	NaN	NaN	22.2409	22.4068	NaN	21.9961	NaN	21.4827	NaN	NaN	NaN	NaN	NaN	21.707	NaN	NaN	22.102	22.0187	NaN	NaN	NaN	NaN		0.529179	NA	3	46
CCDC53	WASH complex subunit CCDC53	F5GWI9;F5GXZ7;F5GZ97;Q9Y3C0;H0YGN0	NaN	NaN	NaN	NaN	NaN	NaN	NaN	NaN	NaN	NaN	NaN	NaN	NaN	NaN	NaN	NaN	NaN	NaN	NaN	NaN	NaN	NaN	NaN	NaN	NaN	NaN	NaN	NaN	NaN	NaN	NaN	NaN	NaN	NaN	22.3317	NaN	NaN	NaN	NaN		0.32272	NA	2	5
CCDC58	Coiled-coil domain-containing protein 58	Q4VC31;C9JQ41;H7C525	24.0443	24.7129	25.0233	NaN	24.0526	NaN	NaN	23.632	23.1671	24.4614	23.976	23.8191	23.9847	24.141	23.6865	24.3031	NaN	NaN	24.0691	24.5105	24.275	23.4041	23.3239	23.5285	23.7995	23.867	23.1066	24.3844	23.5285	23.5285	23.9134	23.9847	21.8942	NaN	23.4298	23.7995	25.3578	24.5344	24.3443	+	2.11175	NA	7	125
CCDC6	Coiled-coil domain-containing protein 6	Q16204	NaN	NaN	23.8385	NaN	NaN	NaN	22.7364	NaN	22.6729	23.8191	23.9847	23.9225	NaN	NaN	NaN	NaN	NaN	NaN	NaN	22.6989	NaN	23.3778	NaN	NaN	NaN	23.5045	24.141	23.098	NaN	NaN	NaN	NaN	NaN	NaN	23.6096	23.654	NaN	NaN	NaN	+	1.9499	NA	8	49
CCDC85C	Coiled-coil domain-containing protein 85C	A6NKD9	NaN	NaN	NaN	NaN	NaN	NaN	NaN	NaN	NaN	NaN	NaN	NaN	NaN	NaN	NaN	NaN	NaN	NaN	NaN	NaN	NaN	20.6792	NaN	22.2969	NaN	NaN	NaN	NaN	NaN	NaN	NaN	NaN	NaN	NaN	NaN	NaN	NaN	NaN	NaN	+	1.39363	NA	6	12	RK1
CCDC86	Coiled-coil domain-containing protein 86	Q9H6F5	NaN	NaN	NaN	NaN	NaN	NaN	NaN	NaN	NaN	NaN	NaN	NaN	NaN	NaN	NaN	NaN	NaN	NaN	NaN	NaN	NaN	NaN	NaN	NaN	NaN	21.6834	NaN	NaN	NaN	NaN	NaN	NaN	NaN	NaN	NaN	NaN	NaN	NaN	NaN		0.32272	NA	6	27
CCDC88A	Girdin	Q3V6T2;A0A087WXD9	NaN	22.89	23.0737	NaN	22.9255	22.7479	NaN	NaN	22.0193	NaN	NaN	NaN	NaN	NaN	NaN	NaN	NaN	NaN	23.0886	NaN	23.0815	NaN	22.8904	NaN	NaN	22.6074	22.4306	NaN	NaN	NaN	NaN	NaN	NaN	22.626	23.1881	23.3376	NaN	NaN	NaN	+	2.17402	NA	15	79
CCDC88C	Protein Daple	Q9P219	NaN	NaN	NaN	NaN	NaN	NaN	NaN	NaN	NaN	NaN	NaN	NaN	NaN	NaN	NaN	NaN	NaN	NaN	NaN	19.1308	NaN	NaN	NaN	NaN	NaN	NaN	NaN	NaN	NaN	NaN	NaN	NaN	NaN	NaN	NaN	NaN	NaN	NaN	NaN		0.32272	NA	7	10
CCDC9	Coiled-coil domain-containing protein 9	Q9Y3X0;M0QYB4	NaN	NaN	NaN	NaN	NaN	NaN	NaN	NaN	NaN	NaN	NaN	NaN	NaN	NaN	NaN	NaN	NaN	NaN	NaN	NaN	NaN	NaN	NaN	NaN	NaN	NaN	NaN	NaN	NaN	NaN	19.0128	NaN	NaN	NaN	NaN	NaN	NaN	NaN	NaN		0.32272	NA	3	7
CCDC93	Coiled-coil domain-containing protein 93	F8W9X7;Q567U6	NaN	NaN	NaN	NaN	NaN	NaN	NaN	NaN	NaN	NaN	NaN	NaN	NaN	NaN	NaN	NaN	NaN	NaN	NaN	NaN	NaN	NaN	NaN	NaN	NaN	NaN	NaN	NaN	NaN	NaN	NaN	NaN	NaN	NaN	NaN	20.9463	NaN	NaN	NaN		0.32272	NA	4	18
CCDC94	Coiled-coil domain-containing protein 94	Q9BW85;M0R2S3	NaN	NaN	NaN	NaN	NaN	NaN	NaN	NaN	NaN	NaN	NaN	NaN	NaN	NaN	NaN	NaN	NaN	NaN	NaN	22.1872	NaN	NaN	NaN	NaN	NaN	NaN	NaN	NaN	NaN	NaN	NaN	NaN	NaN	NaN	NaN	NaN	NaN	NaN	NaN		0.32272	NA	2	9
CCDC97	Coiled-coil domain-containing protein 97	Q96F63	NaN	NaN	NaN	NaN	NaN	NaN	NaN	NaN	NaN	NaN	NaN	NaN	NaN	NaN	NaN	NaN	NaN	NaN	19.9772	NaN	NaN	NaN	NaN	NaN	NaN	NaN	NaN	NaN	NaN	NaN	NaN	NaN	NaN	NaN	NaN	NaN	NaN	NaN	NaN		0.32272	NA	1	1
CCM2	Cerebral cavernous malformations 2 protein	E9PEC4;A0A0A0MT72;Q9BSQ5;C9JUH3	NaN	NaN	22.2186	NaN	NaN	NaN	NaN	NaN	NaN	NaN	NaN	NaN	NaN	NaN	21.739	NaN	NaN	NaN	NaN	NaN	NaN	NaN	NaN	NaN	NaN	NaN	NaN	NaN	NaN	NaN	NaN	NaN	NaN	NaN	NaN	NaN	NaN	NaN	NaN		0.266999	NA	2	22
CCNB1	G2/mitotic-specific cyclin-B1	P14635;E9PC90;D6RHI0	NaN	NaN	NaN	NaN	NaN	NaN	NaN	NaN	NaN	NaN	NaN	NaN	NaN	NaN	NaN	NaN	NaN	NaN	22.9809	NaN	NaN	NaN	NaN	NaN	NaN	NaN	NaN	NaN	NaN	NaN	NaN	NaN	NaN	NaN	NaN	NaN	NaN	NaN	NaN		0.32272	NA	4	14
CCND3	G1/S-specific cyclin-D3	Q5T8J1;P30281	NaN	NaN	NaN	NaN	NaN	NaN	NaN	NaN	NaN	NaN	NaN	NaN	NaN	NaN	20.1358	NaN	NaN	NaN	NaN	NaN	NaN	NaN	NaN	NaN	NaN	NaN	NaN	NaN	NaN	NaN	NaN	NaN	NaN	NaN	NaN	NaN	NaN	NaN	NaN		0.32272	NA	1	1
CCNDBP1	Cyclin-D1-binding protein 1	H3BUF4;H3BQA6;H3BR23;O95273	NaN	NaN	NaN	NaN	NaN	NaN	NaN	NaN	NaN	NaN	NaN	NaN	NaN	NaN	NaN	NaN	NaN	NaN	NaN	NaN	NaN	NaN	NaN	NaN	NaN	NaN	NaN	NaN	NaN	NaN	NaN	NaN	NaN	NaN	NaN	NaN	NaN	19.9876	NaN		0.32272	NA	1	11
CCNH	Cyclin-H	D6RHI7;D6RG18;P51946	NaN	NaN	NaN	NaN	NaN	NaN	NaN	NaN	NaN	NaN	NaN	NaN	NaN	NaN	NaN	NaN	NaN	NaN	NaN	NaN	NaN	NaN	NaN	NaN	NaN	NaN	NaN	NaN	NaN	19.8487	NaN	NaN	NaN	NaN	NaN	NaN	NaN	NaN	NaN		0.32272	NA	1	14
CCNK	Cyclin-K	G3V5E1;O75909;G3V2Q3	NaN	NaN	NaN	NaN	NaN	NaN	NaN	NaN	NaN	NaN	NaN	NaN	16.247	NaN	NaN	NaN	NaN	NaN	NaN	NaN	NaN	NaN	NaN	NaN	NaN	NaN	NaN	NaN	NaN	NaN	NaN	NaN	NaN	NaN	NaN	NaN	NaN	NaN	NaN		0.32272	NA	3	5
CCNL1	Cyclin-L1	C9JPL0;Q9UK58	NaN	NaN	NaN	NaN	NaN	NaN	NaN	NaN	NaN	NaN	NaN	NaN	NaN	NaN	NaN	NaN	NaN	NaN	NaN	NaN	NaN	NaN	NaN	NaN	NaN	NaN	NaN	NaN	NaN	NaN	NaN	NaN	NaN	NaN	NaN	NaN	NaN	22.0803	NaN		0.32272	NA	1	2
CCNL2	Cyclin-L2	Q96S94	NaN	NaN	NaN	NaN	NaN	NaN	NaN	NaN	NaN	NaN	NaN	NaN	NaN	NaN	NaN	NaN	NaN	NaN	NaN	NaN	NaN	NaN	NaN	20.3856	NaN	NaN	NaN	NaN	NaN	NaN	NaN	NaN	NaN	NaN	NaN	NaN	NaN	NaN	NaN		0.32272	NA	1	4
CCNY	Cyclin-Y	Q8ND76	NaN	NaN	NaN	NaN	NaN	NaN	NaN	NaN	NaN	NaN	22.8908	NaN	NaN	NaN	NaN	NaN	NaN	NaN	NaN	NaN	NaN	NaN	NaN	NaN	NaN	NaN	NaN	NaN	NaN	NaN	NaN	NaN	NaN	NaN	NaN	NaN	NaN	NaN	NaN		0.32272	NA	2	22
CCNYL1	Cyclin-Y-like protein 1	H7C0P7;Q8N7R7	NaN	NaN	NaN	NaN	NaN	NaN	NaN	NaN	NaN	NaN	NaN	NaN	NaN	NaN	NaN	NaN	NaN	NaN	NaN	NaN	NaN	NaN	NaN	NaN	NaN	NaN	NaN	NaN	NaN	NaN	NaN	NaN	NaN	NaN	NaN	NaN	NaN	19.889	NaN		0.32272	NA	1	18
CCNYL3	Putative cyclin-Y-like protein 3	P0C7X3	NaN	NaN	NaN	NaN	NaN	NaN	NaN	NaN	NaN	NaN	NaN	NaN	NaN	NaN	23.417	NaN	NaN	NaN	NaN	NaN	NaN	NaN	NaN	NaN	NaN	NaN	NaN	NaN	NaN	NaN	NaN	NaN	NaN	NaN	NaN	NaN	NaN	NaN	NaN		0.32272	NA	1	7
CCPG1	Cell cycle progression protein 1	Q9ULG6	NaN	NaN	NaN	NaN	NaN	NaN	NaN	NaN	NaN	NaN	NaN	NaN	NaN	NaN	20.8332	NaN	NaN	NaN	NaN	NaN	NaN	NaN	NaN	NaN	NaN	NaN	NaN	NaN	NaN	NaN	NaN	NaN	NaN	NaN	NaN	NaN	NaN	NaN	NaN		0.32272	NA	2	4
CCS	Copper chaperone for superoxide dismutase;Superoxide dismutase [Cu-Zn]	J3KNF4;O14618;E9PP76	NaN	NaN	NaN	NaN	NaN	NaN	NaN	NaN	NaN	NaN	23.4298	NaN	24.0772	23.7389	24.1871	NaN	NaN	NaN	NaN	NaN	NaN	23.1512	22.7888	23.3645	23.1086	23.4676	NaN	NaN	23.9933	NaN	22.6267	23.3645	23.2335	NaN	NaN	NaN	22.7892	23.2074	22.9829	+	4.07397	NA	5	118
CCT2	T-complex protein 1 subunit beta	P78371;F5GWF6;F8VQ14	28.4234	28.267	28.6004	28.9787	28.189	28.6998	28.3536	28.7064	28.7421	28.4746	28.5278	28.5682	28.8415	28.9456	28.8712	28.7771	28.7357	28.6251	28.0084	28.524	28.5536	29.2077	29.17	29.3174	28.3239	28.2308	28.4785	28.6216	28.7162	28.5499	28.604	28.7486	29.1842	28.8945	29.0375	28.8019	29.0711	27.9372	28.8324	+	2.65346	NA	39	1696
CCT3	T-complex protein 1 subunit gamma	P49368	29.4473	29.4532	29.3303	29.6527	29.4881	29.6285	29.4473	29.4334	29.3971	29.4823	29.5407	29.2308	29.7581	29.7373	29.7244	29.4629	29.3828	29.4995	29.5444	29.4453	29.3239	29.7146	29.8741	29.668	29.094	28.94	28.8945	29.2216	29.4154	29.2239	29.3153	29.389	29.6898	29.7895	29.7309	29.7723	29.8653	29.1065	29.3971	+	4.0558	NA	33	1398
CCT4	T-complex protein 1 subunit delta	P50991	28.5536	28.7421	28.0711	29.2557	28.7549	28.6251	28.5646	28.6865	28.3109	28.524	28.2803	28.1937	28.4073	28.579	28.906	28.5609	28.4473	28.726	28.4274	28.0243	28.189	28.7895	28.6931	29.2647	28.2714	28.066	27.8019	28.1747	28.2123	28.2935	28.3745	28.2399	28.9231	28.5718	28.2847	28.4668	28.5573	28.611	28.2847	+	1.88075	NA	28	1073
CCT5	T-complex protein 1 subunit epsilon	P48643;B7ZAR1;E9PCA1;E7ENZ3	28.0864	28.0296	27.3239	28.3239	27.4629	27.4629	27.4394	27.8019	27.5165	27.6389	27.673	27.4394	27.6458	27.8324	28.1795	27.7129	27.4394	27.5463	27.0084	27.391	27.5315	28.003	27.7581	28.1361	27.5754	27.3239	27.7129	27.391	27.7453	27.6931	27.7708	27.9869	28.5165	28.066	27.9259	27.673	27.141	27.5754	27.6181		1.00797	NA	37	952
CCT6A	T-complex protein 1 subunit zeta	P40227	28.5609	28.7325	28.4976	28.003	28.6251	28.7453	28.5862	28.5014	28.6285	28.5682	28.4591	28.5389	28.8564	28.9677	28.7096	28.611	28.7227	28.673	28.391	28.5165	28.4154	29.0427	29.2193	28.9787	28.1312	28.2979	28.4707	28.5934	28.5754	28.579	28.6355	28.7864	28.9344	28.9202	28.8887	28.7613	29.4804	28.3869	28.6865	+	1.78721	NA	31	1159
CCT7	T-complex protein 1 subunit eta	Q99832	28.3239	28.4629	28.3239	28.1747	28.0608	28.4032	28.258	28.0557	28.1263	28.0813	27.9869	28.2803	28.7518	28.5315	28.5389	28.362	28.4113	28.5165	28.0349	28.1164	27.9977	28.249	28.7518	28.8712	27.7325	27.976	27.7389	28.2262	28.4551	28.1214	28.217	28.6998	28.1164	28.5426	28.3828	28.5389	26.3427	28.5165	28.524	+	1.31448	NA	34	1215
CCT8	T-complex protein 1 subunit theta	P50990	29.1604	29.3346	28.9841	28.6216	29.0322	29.0889	28.7031	28.7031	28.7421	28.805	28.9117	28.611	29.3869	29.4394	29.3724	29.1435	29.3153	29.2825	28.9567	28.9484	28.9567	28.8474	29.3992	29.196	28.9705	28.7162	28.5014	29.0349	29.0349	28.7645	28.9732	29.0137	28.726	29.1747	28.9344	29.362	28.3869	29.3515	28.7421	+	2.26587	NA	40	1110
CCZ1;CCZ1B	Vacuolar fusion protein CCZ1 homolog;Vacuolar fusion protein CCZ1 homolog B	P86791;P86790;F8WD66	NaN	NaN	NaN	NaN	NaN	NaN	NaN	NaN	NaN	NaN	NaN	NaN	NaN	22.6895	23.1761	NaN	NaN	NaN	NaN	22.5215	NaN	NaN	NaN	22.7155	NaN	NaN	NaN	NaN	NaN	NaN	NaN	NaN	NaN	NaN	NaN	NaN	NaN	23.1805	NaN		0.663451	NA	4	26	MMK1
CD109	CD109 antigen	Q6YHK3	22.9738	22.2066	22.181	23.9225	24.5285	23.9495	24.2096	24.6153	24.7441	23.976	23.6865	NaN	23.7492	23.867	22.8393	23.2678	22.7185	23.48	NaN	NaN	NaN	NaN	NaN	NaN	22.8782	23.5522	21.7848	NaN	NaN	NaN	NaN	NaN	NaN	NaN	NaN	NaN	NaN	NaN	21.9913	+	7.84439	NA	12	106
CD151	Tetraspanin;CD151 antigen	E9PRJ3;E9PMR4;P48509	NaN	NaN	NaN	NaN	NaN	NaN	NaN	NaN	NaN	NaN	NaN	NaN	NaN	NaN	NaN	NaN	NaN	NaN	NaN	NaN	NaN	NaN	NaN	NaN	NaN	NaN	NaN	NaN	NaN	NaN	NaN	NaN	NaN	NaN	NaN	NaN	NaN	22.2249	NaN		0.32272	NA	1	39
CD276	CD276 antigen	A0A0C4DGH0;Q5ZPR3	22.7184	22.428	23.4923	23.7077	24.9933	24.7945	23.6096	23.2429	23.5404	24.239	24.558	24.141	23.6865	23.6757	23.5869	23.1212	23.8576	23.1766	NaN	NaN	22.9808	23.8764	23.7895	23.2469	23.8764	24.8288	24.2535	NaN	NaN	NaN	NaN	22.4664	NaN	24.3645	24.4234	24.1488	25.4769	24.3031	24.0443	+	4.46882	NA	2	129
CD2AP	CD2-associated protein	Q9Y5K6	24.2244	24.5463	23.6649	24.1332	24.3778	23.48	24.3645	24.1488	24.002	NaN	23.0607	NaN	NaN	24.604	24.4984	23.7389	23.2409	NaN	NaN	NaN	NaN	NaN	23.3376	23.2046	NaN	22.9977	NaN	24.8904	24.8433	24.5983	24.6811	24.141	25.0772	NaN	23.1686	23.6096	25.0772	23.8764	NaN	+	2.82211	NA	13	106
CD2BP2	CD2 antigen cytoplasmic tail-binding protein 2	O95400	NaN	24.217	23.4425	23.7389	23.3645	23.3511	23.7286	23.895	NaN	NaN	NaN	NaN	23.8093	23.632	23.7895	24.5812	24.4362	24.1332	23.867	23.4298	23.5045	23.3778	23.9134	23.8858	24.7234	23.9933	24.1488	23.3645	23.7286	23.0845	NaN	23.9316	NaN	23.7286	23.5404	23.6209	NaN	25.228	NaN		0.737127	NA	6	103
CD320	CD320 antigen	M0R100;Q9NPF0	NaN	NaN	NaN	NaN	NaN	NaN	NaN	NaN	NaN	NaN	NaN	NaN	NaN	NaN	NaN	NaN	NaN	NaN	NaN	NaN	NaN	NaN	NaN	NaN	NaN	NaN	NaN	NaN	NaN	NaN	NaN	NaN	NaN	NaN	NaN	NaN	NaN	20.9895	NaN		0.32272	NA	1	3
CD3EAP	DNA-directed RNA polymerase I subunit RPA34	O15446	NaN	23.3239	23.0958	NaN	NaN	NaN	NaN	NaN	NaN	NaN	NaN	NaN	NaN	NaN	NaN	NaN	NaN	22.5032	23.8764	24.019	23.4041	NaN	23.1958	NaN	NaN	NaN	NaN	NaN	22.9645	NaN	NaN	NaN	NaN	NaN	NaN	22.557	NaN	NaN	23.1203	+	3.11465	NA	7	48
GLCCI1	Glucocorticoid-induced transcript 1 protein	Q86VQ1;H7C2L5;H7C0B2	NaN	NaN	NaN	NaN	NaN	NaN	NaN	NaN	NaN	NaN	NaN	NaN	NaN	NaN	NaN	21.01	NaN	NaN	NaN	NaN	NaN	NaN	NaN	NaN	NaN	NaN	NaN	NaN	NaN	NaN	NaN	NaN	NaN	NaN	NaN	NaN	NaN	NaN	NaN		0.32272	NPC1	3	20
CD47	Leukocyte surface antigen CD47	Q08722	25.767	25.019	NaN	24.1871	NaN	NaN	NaN	NaN	NaN	NaN	NaN	NaN	NaN	NaN	NaN	NaN	NaN	NaN	NaN	NaN	NaN	24.8142	NaN	NaN	NaN	NaN	NaN	NaN	NaN	NaN	NaN	NaN	NaN	26.17	26.0711	NaN	NaN	NaN	25.2607	+	1.58039	NA	2	30
CD59	CD59 glycoprotein	E9PNW4;E9PR17;P13987;H0YET2	26.8973	25.8409	26.3943	25.5315	25.6292	25.1719	26.2803	27.217	26.7771	26.067	26.8264	27.4394	27.6527	27.3239	26.1075	26.8741	26.6595	26.019	NaN	NaN	NaN	24.9316	25.4676	25.9628	25.895	25.8576	27.0401	26.9089	26.7645	26.8385	26.3494	26.3811	23.2821	25.9157	26.0359	25.3778	NaN	25.9293	25.6865	+	2.89607	NA	6	201
CD63	Tetraspanin;CD63 antigen	F8VNT9;F8VV56;F8W022;F8VWK8;P08962	NaN	NaN	NaN	NaN	NaN	NaN	NaN	NaN	NaN	NaN	NaN	NaN	NaN	NaN	NaN	NaN	NaN	NaN	NaN	NaN	23.6431	NaN	NaN	NaN	NaN	NaN	NaN	NaN	NaN	NaN	NaN	NaN	NaN	NaN	NaN	NaN	NaN	NaN	NaN		0.32272	NA	2	11
CD70	CD70 antigen	P32970	NaN	24.3511	NaN	NaN	NaN	22.0224	23.1462	NaN	NaN	NaN	23.5754	NaN	23.7182	NaN	23.6757	NaN	NaN	NaN	NaN	NaN	NaN	NaN	NaN	NaN	23.3376	NaN	NaN	NaN	NaN	NaN	NaN	NaN	21.2983	NaN	NaN	NaN	NaN	NaN	NaN		0.354032	NA	3	31	MMK1
CD74	HLA class II histocompatibility antigen gamma chain	H0YBZ2;P04233;E7EQJ3;H0YBZ8;E7ESL3	NaN	NaN	NaN	NaN	NaN	NaN	NaN	NaN	NaN	NaN	NaN	NaN	NaN	NaN	NaN	NaN	NaN	NaN	NaN	NaN	NaN	NaN	NaN	NaN	NaN	NaN	NaN	NaN	NaN	NaN	25.5075	26.2188	26.1055	23.7695	NaN	24.1946	NaN	NaN	NaN	+	12.4355	NA	4	30
CD81	Tetraspanin;CD81 antigen	E9PJK1;E9PRJ8;H0YDL9;H0YDJ9;E9PIF1;A6NMH8;P60033	24.5463	NaN	24.4862	25.1871	24.7543	24.0691	NaN	NaN	23.8764	NaN	NaN	23.7895	NaN	NaN	NaN	NaN	23.6865	24.0935	24.6153	24.1332	NaN	24.5522	NaN	23.4923	25.019	24.8997	25.8336	24.0275	NaN	NaN	24.1253	NaN	NaN	NaN	NaN	NaN	NaN	23.0201	NaN	+	2.91924	NA	4	132
CD9	Tetraspanin;CD9 antigen	A6NNI4;G8JLH6;P21926	NaN	NaN	NaN	NaN	NaN	NaN	NaN	NaN	NaN	25.8409	25.7364	24.604	NaN	NaN	NaN	NaN	NaN	NaN	24.6703	24.9089	25.452	NaN	NaN	NaN	NaN	NaN	24.7594	NaN	NaN	NaN	NaN	25.5374	23.7077	27.3325	26.8504	26.3662	NaN	NaN	NaN	+	8.39862	NA	3	68
CD97	CD97 antigen;CD97 antigen subunit alpha;CD97 antigen subunit beta	P48960	NaN	NaN	NaN	22.9257	23.5638	NaN	NaN	23.0783	22.722	NaN	22.4078	21.7558	NaN	NaN	NaN	NaN	NaN	NaN	NaN	NaN	NaN	NaN	NaN	NaN	21.6081	NaN	22.5775	NaN	NaN	NaN	22.5458	NaN	NaN	23.48	24.1719	24.1332	NaN	NaN	NaN	+	5.2117	NA	4	60
CD99	CD99 antigen	P14209	NaN	NaN	NaN	NaN	NaN	NaN	NaN	NaN	NaN	NaN	NaN	NaN	NaN	NaN	NaN	NaN	NaN	NaN	NaN	NaN	NaN	NaN	NaN	NaN	NaN	NaN	NaN	NaN	NaN	NaN	NaN	NaN	NaN	22.6235	23.212	NaN	NaN	NaN	NaN	+	2.49295	NA	2	13	SJH1
CD99L2	CD99 antigen-like protein 2	Q8TCZ2	NaN	NaN	NaN	NaN	NaN	NaN	NaN	NaN	NaN	NaN	NaN	NaN	NaN	NaN	NaN	NaN	NaN	NaN	NaN	NaN	NaN	NaN	NaN	NaN	NaN	NaN	NaN	NaN	NaN	NaN	NaN	NaN	NaN	NaN	NaN	23.9316	NaN	NaN	NaN		0.32272	NA	2	17
CDC123	Cell division cycle protein 123 homolog	X6RKY7;X6RA30;O75794	NaN	NaN	NaN	NaN	NaN	NaN	NaN	NaN	NaN	NaN	NaN	NaN	NaN	NaN	NaN	NaN	NaN	NaN	NaN	NaN	NaN	NaN	NaN	NaN	NaN	NaN	NaN	NaN	NaN	NaN	NaN	NaN	NaN	NaN	NaN	NaN	NaN	22.2454	NaN		0.32272	NA	1	16
CDC2;CDK1	Cyclin-dependent kinase 1	A0A024QZP7;P06493;E5RIU6;A0A087WZZ9	NaN	NaN	NaN	NaN	NaN	24.4425	NaN	NaN	NaN	NaN	NaN	NaN	23.895	NaN	23.0459	NaN	NaN	NaN	25.4676	25.8788	25.2714	23.9134	25.0894	NaN	NaN	NaN	NaN	NaN	NaN	NaN	NaN	23.895	NaN	25.2785	25.6568	25.4614	21.9972	NaN	NaN	+	7.98857	NA	10	75
CDC20	Cell division cycle protein 20 homolog	Q12834	NaN	NaN	NaN	NaN	NaN	NaN	NaN	NaN	NaN	NaN	NaN	NaN	NaN	NaN	NaN	NaN	NaN	NaN	NaN	NaN	NaN	NaN	NaN	NaN	NaN	NaN	NaN	NaN	NaN	NaN	NaN	NaN	NaN	NaN	NaN	17.9317	NaN	NaN	NaN		0.32272	NA	1	4
CDC23	Cell division cycle protein 23 homolog	Q9UJX2	NaN	NaN	NaN	NaN	NaN	NaN	NaN	NaN	NaN	NaN	NaN	NaN	NaN	NaN	NaN	NaN	NaN	NaN	NaN	NaN	NaN	NaN	NaN	NaN	NaN	NaN	NaN	NaN	22.0736	NaN	NaN	NaN	NaN	NaN	NaN	NaN	NaN	NaN	NaN		0.32272	NA	3	88
CDC27	Cell division cycle protein 27 homolog	G5EA36;P30260	NaN	NaN	NaN	NaN	NaN	NaN	NaN	NaN	NaN	NaN	21.9814	NaN	NaN	NaN	NaN	22.9604	NaN	22.9211	NaN	NaN	NaN	22.3624	NaN	NaN	NaN	22.307	NaN	NaN	NaN	NaN	NaN	NaN	23.1358	NaN	NaN	NaN	NaN	NaN	NaN		0.667083	NA	5	45	MN1
CDC37	Hsp90 co-chaperone Cdc37;Hsp90 co-chaperone Cdc37, N-terminally processed	Q16543;K7EQA9;K7EKQ2	25.3578	25.4234	25.8834	25.7182	25.4073	26.0296	25.3031	25.1833	25.2571	25.002	24.9539	24.5638	25.0894	24.9134	25.275	25.8264	26.2114	26.3118	24.9271	25.2926	25.2996	25.2207	25.3975	24.9672	24.7441	25.0233	25.4362	25.6181	25.4831	25.1946	25.3844	25.7466	24.9716	25.341	25.2207	25.6125	26.7645	26.2661	26.1681	+	5.64756	NA	17	351
CDC40	Pre-mRNA-processing factor 17	Q5SRN1;O60508	NaN	NaN	22.1928	NaN	NaN	NaN	NaN	NaN	NaN	NaN	NaN	NaN	22.6327	NaN	NaN	NaN	NaN	NaN	NaN	22.8742	22.4358	NaN	NaN	NaN	NaN	NaN	NaN	NaN	NaN	NaN	NaN	NaN	NaN	NaN	NaN	NaN	NaN	NaN	NaN		1.07176	NA	3	19	PB1
CDC42	Cell division control protein 42 homolog	P60953	25.3307	25.1719	25.0935	26.7518	26.1661	26.2262	26.7895	26.5898	26.9202	26.4089	26.2979	26.0547	26.0338	25.5374	25.4645	25.9202	25.7156	26.2535	25.48	25.5609	25.3943	26.1946	25.7543	26.1075	26.3325	25.895	26.1965	25.8741	26.441	25.8433	26.9202	26.5609	26.7895	26.3101	26.4984	26.1312	27.1015	25.5315	26.3861	+	3.49174	NA	9	627
CDC42BPA	Non-specific serine/threonine protein kinase;Serine/threonine-protein kinase MRCK alpha	A0A0A0MRJ0;Q5VT25;H0Y6V3;H0Y7V8;A0A0A0MRJ1;H0Y5V1	NaN	NaN	NaN	NaN	NaN	NaN	NaN	22.0936	NaN	NaN	22.1807	NaN	NaN	NaN	NaN	NaN	NaN	NaN	NaN	NaN	NaN	NaN	NaN	NaN	NaN	NaN	NaN	NaN	NaN	NaN	NaN	NaN	NaN	NaN	NaN	NaN	NaN	NaN	NaN		0.264097	NA	8	10
CDC42BPB	Serine/threonine-protein kinase MRCK beta	Q9Y5S2	24.5754	23.9406	24.895	24.7695	25.4551	24.4362	24.7182	24.5926	24.632	23.391	23.078	23.5638	23.0415	NaN	NaN	24.3101	24.654	24.4425	24.217	23.867	NaN	23.8191	23.9043	23.7796	22.5115	25.0732	23.6431	23.3778	22.9816	24.5812	24.2244	24.4234	23.0482	24.3031	24.217	24.632	24.9089	25.3239	24.558	+	2.53854	NA	22	204
CDC42BPB		H0YLY0	NaN	NaN	NaN	NaN	NaN	NaN	NaN	NaN	NaN	NaN	NaN	NaN	NaN	NaN	NaN	NaN	NaN	NaN	NaN	NaN	NaN	NaN	NaN	NaN	NaN	NaN	NaN	NaN	NaN	NaN	NaN	NaN	NaN	NaN	NaN	NaN	NaN	NaN	19.9645		0.32272	NA	13	1
CDC42BPG	Serine/threonine-protein kinase MRCK gamma	Q6DT37	NaN	NaN	NaN	NaN	NaN	NaN	NaN	NaN	NaN	NaN	NaN	NaN	NaN	NaN	NaN	NaN	NaN	NaN	NaN	NaN	NaN	24.2821	24.8336	NaN	NaN	NaN	NaN	NaN	NaN	NaN	NaN	NaN	NaN	NaN	NaN	NaN	NaN	NaN	NaN	+	2.52919	NA	4	29	RK1
CDC42EP1	Cdc42 effector protein 1	Q00587;B0QYC6;B0QYC7;B0QYC8	NaN	NaN	NaN	24.7945	24.2244	23.3511	NaN	NaN	NaN	NaN	NaN	NaN	NaN	NaN	NaN	NaN	NaN	22.5149	NaN	NaN	NaN	NaN	NaN	22.3986	NaN	23.6971	NaN	NaN	NaN	NaN	NaN	NaN	NaN	NaN	NaN	NaN	NaN	23.1242	NaN	+	4.08732	NA	4	44	FPW1
CDC42EP3	Cdc42 effector protein 3	C9JEZ4;Q9UKI2	NaN	NaN	NaN	NaN	NaN	NaN	NaN	NaN	NaN	NaN	NaN	NaN	NaN	NaN	NaN	NaN	NaN	NaN	NaN	NaN	NaN	NaN	NaN	NaN	NaN	NaN	NaN	NaN	NaN	22.1697	NaN	NaN	NaN	NaN	NaN	NaN	NaN	NaN	NaN		0.32272	NA	3	13
CDC42EP4	Cdc42 effector protein 4	Q9H3Q1	23.2325	23.417	23.8481	22.1268	23.3101	NaN	NaN	NaN	24.0105	NaN	NaN	NaN	NaN	23.9316	NaN	23.5165	NaN	NaN	23.5754	NaN	23.2821	24.0526	24.8385	24.2096	NaN	23.3511	23.5522	23.9933	NaN	24.0526	24.8142	24.317	24.2096	22.9528	23.0084	23.2821	25.4008	23.9495	24.558	+	2.73292	NA	11	114
CDC42SE2	CDC42 small effector protein 2	Q9NRR3;D6REL0	NaN	NaN	NaN	NaN	NaN	NaN	NaN	NaN	NaN	NaN	NaN	NaN	NaN	22.5239	NaN	NaN	NaN	NaN	NaN	NaN	NaN	NaN	NaN	NaN	NaN	NaN	NaN	NaN	NaN	NaN	NaN	NaN	NaN	NaN	NaN	NaN	NaN	NaN	NaN		0.32272	NA	3	16
CDC5L	Cell division cycle 5-like protein	Q99459	25.0105	25.002	25.2714	25.5195	24.7995	24.5522	24.6865	24.5344	24.5522	23.1572	23.9316	NaN	24.654	24.7695	25.5898	24.5225	25.2926	24.8811	26.2517	25.8764	25.7182	25.0935	25.2996	25.1095	24.7077	24.8811	24.4041	25.0935	24.7543	24.895	25.0443	24.9316	25.2926	24.7129	24.604	25.2821	26.965	25.5754	25.1795	+	2.17493	NA	23	376
CDC73	Parafibromin	Q6P1J9	NaN	NaN	NaN	23.9225	22.8511	NaN	23.0162	23.0106	22.8939	22.6346	22.1559	22.1685	22.6444	23.1965	22.9724	22.7937	NaN	NaN	23.9933	24.002	23.1619	23.3645	23.087	23.7286	NaN	NaN	NaN	NaN	22.5743	22.6543	23.895	NaN	23.7594	23.4923	23.186	NaN	NaN	NaN	23.417	+	1.64341	NA	11	110
CDCA3	Cell division cycle-associated protein 3	J3KMY0;Q99618;F5GX58;F8WDL1	NaN	NaN	NaN	NaN	NaN	NaN	NaN	NaN	NaN	NaN	NaN	NaN	NaN	NaN	NaN	NaN	NaN	NaN	NaN	NaN	NaN	NaN	NaN	NaN	NaN	NaN	NaN	NaN	NaN	NaN	NaN	NaN	NaN	NaN	NaN	21.9539	NaN	NaN	NaN		0.32272	NA	2	5
CDCA7L	Cell division cycle-associated 7-like protein	Q96GN5	NaN	NaN	NaN	NaN	NaN	NaN	NaN	NaN	NaN	NaN	NaN	NaN	NaN	NaN	NaN	NaN	NaN	NaN	23.6649	NaN	23.248	NaN	NaN	NaN	NaN	NaN	NaN	NaN	NaN	NaN	NaN	NaN	NaN	NaN	NaN	NaN	NaN	NaN	NaN	+	2.64824	NA	3	6	PB1
CDH11	Cadherin-11	H3BUU9;P55287	NaN	NaN	NaN	NaN	20.617	NaN	NaN	NaN	NaN	NaN	NaN	NaN	NaN	NaN	NaN	NaN	NaN	NaN	NaN	NaN	NaN	NaN	NaN	NaN	NaN	NaN	NaN	NaN	NaN	NaN	NaN	NaN	NaN	NaN	NaN	NaN	NaN	NaN	NaN		0.32272	NA	2	3
CDH13	Cadherin-13	A0A0A0MTR1;P55290;A0A087X0X6	NaN	NaN	NaN	NaN	NaN	21.8393	21.8808	NaN	NaN	NaN	NaN	NaN	NaN	NaN	NaN	NaN	NaN	NaN	NaN	NaN	NaN	NaN	NaN	NaN	NaN	NaN	NaN	NaN	NaN	NaN	NaN	NaN	NaN	NaN	NaN	NaN	NaN	NaN	NaN		0.264017	NA	2	9
CDH2	Cadherin-2	P19022	25.317	NaN	25.0484	25.5344	26.4707	26.4815	25.7312	25.1253	25.5463	25.4831	25.5374	25.5135	25.0401	24.9628	25.5075	23.7995	NaN	NaN	25.7746	25.6348	25.632	26.965	27.0608	26.5754	25.7312	26.2207	26.4598	26.0732	25.5812	26.0254	25.8647	23.632	26.3992	27.0296	26.9089	27.0401	27.019	26.2463	26.1194	+	6.39479	NA	15	353
CDH4	Cadherin-4	A0A087WX99;P55283;A0A0G2JRA4	NaN	NaN	NaN	NaN	NaN	NaN	NaN	NaN	NaN	NaN	NaN	NaN	NaN	NaN	NaN	NaN	NaN	NaN	NaN	NaN	NaN	NaN	22.1994	NaN	NaN	NaN	NaN	NaN	NaN	NaN	NaN	NaN	NaN	NaN	NaN	NaN	NaN	NaN	NaN		0.32272	NA	4	5
CDH6	Cadherin-6	P55285;D6RF86	NaN	NaN	NaN	NaN	NaN	NaN	NaN	NaN	NaN	NaN	NaN	NaN	NaN	NaN	NaN	NaN	NaN	NaN	NaN	NaN	NaN	NaN	NaN	NaN	NaN	NaN	NaN	NaN	NaN	NaN	NaN	NaN	NaN	NaN	NaN	NaN	22.2608	NaN	NaN		0.32272	NA	2	8
CDIPT	CDP-diacylglycerol--inositol 3-phosphatidyltransferase	B3KY94;O14735;H3BUR9	NaN	NaN	NaN	NaN	NaN	NaN	NaN	NaN	NaN	NaN	NaN	NaN	NaN	NaN	NaN	NaN	NaN	NaN	NaN	NaN	NaN	NaN	NaN	NaN	NaN	NaN	NaN	NaN	NaN	NaN	NaN	NaN	NaN	NaN	NaN	NaN	NaN	NaN	24.5404		0.32272	NA	2	37
CDK11A;CDK11B;CDC2L1	Cyclin-dependent kinase 11A;Cyclin-dependent kinase 11B	Q5QPR4;J3QR29;A0A0D9SEI3;Q5QPR3;J3QKR5;B7ZVY7;A0A0D9SER5;A0A0D9SEN2;J3QR44;Q9UQ88;P21127	23.8191	NaN	NaN	24.1332	23.2961	23.7286	NaN	23.7389	NaN	NaN	NaN	NaN	NaN	23.5638	23.4041	23.632	NaN	NaN	24.2317	23.6431	23.895	22.9456	23.5754	23.5045	23.6209	NaN	22.7955	23.7077	24.0105	23.5285	23.8481	23.8576	NaN	23.3778	NaN	23.8288	NaN	23.9316	23.3645		0.782613	NA	10	102
CDK12	Cyclin-dependent kinase 12	Q9NYV4;J3QSD7	NaN	NaN	NaN	NaN	NaN	NaN	NaN	NaN	NaN	NaN	NaN	NaN	NaN	NaN	NaN	NaN	NaN	NaN	NaN	NaN	NaN	NaN	NaN	NaN	NaN	NaN	NaN	22.1201	NaN	NaN	NaN	NaN	NaN	NaN	NaN	NaN	NaN	NaN	NaN		0.32272	NA	6	21
CDK13	Cyclin-dependent kinase 13	Q14004	NaN	NaN	NaN	NaN	NaN	NaN	NaN	NaN	NaN	NaN	NaN	NaN	NaN	NaN	NaN	NaN	NaN	NaN	22.2778	21.896	NaN	NaN	NaN	NaN	NaN	NaN	NaN	NaN	NaN	NaN	NaN	NaN	NaN	NaN	NaN	NaN	NaN	NaN	NaN	+	2.67528	NA	4	19	PB1
CDK17;CDK16	Cyclin-dependent kinase 17;Cyclin-dependent kinase 16	F5H6Z0;Q00537;E5RGN0;A0A087WZU2;Q00536	NaN	NaN	NaN	NaN	NaN	NaN	NaN	NaN	NaN	NaN	NaN	NaN	NaN	NaN	NaN	NaN	NaN	NaN	NaN	22.3724	NaN	NaN	NaN	NaN	NaN	NaN	NaN	NaN	NaN	NaN	NaN	NaN	NaN	NaN	NaN	NaN	NaN	NaN	NaN		0.32272	NA	4	11
CDK2	Cyclin-dependent kinase 2	G3V5T9;P24941;E7ESI2	NaN	NaN	NaN	24.0359	23.9225	NaN	22.988	23.8191	24.0443	NaN	NaN	NaN	24.217	23.9672	24.5344	NaN	NaN	23.7182	24.9406	24.5165	24.7182	23.391	24.0772	23.5754	NaN	23.7389	NaN	NaN	NaN	23.6096	NaN	NaN	NaN	24.3307	24.2463	24.3578	NaN	23.9847	23.2961	+	5.04292	NA	7	96
CDK2AP1	Cyclin-dependent kinase 2-associated protein 1	F5GZF0;O14519	NaN	NaN	NaN	NaN	NaN	NaN	NaN	NaN	NaN	NaN	NaN	NaN	NaN	NaN	NaN	NaN	NaN	NaN	23.8481	NaN	NaN	NaN	NaN	NaN	NaN	NaN	NaN	NaN	NaN	NaN	NaN	NaN	NaN	NaN	NaN	NaN	NaN	NaN	NaN		0.32272	NA	1	10
CDK4	Cyclin-dependent kinase 4	P11802;F8VYH9;F8VTV8;F8VWX7;F8VZZ0;F8VZ51	NaN	NaN	NaN	NaN	NaN	NaN	NaN	NaN	NaN	22.8495	21.9646	20.756	25.8069	23.0499	NaN	NaN	NaN	NaN	22.7478	22.1756	NaN	26.965	27.2535	28.3282	NaN	23.2339	NaN	NaN	NaN	NaN	NaN	NaN	NaN	20.9964	NaN	NaN	NaN	NaN	NaN	+	6.01884	NA	14	103
CDK5	Cyclin-dependent-like kinase 5	Q00535	25.2317	25.275	24.9225	26.3811	26.3745	26.2317	25.5955	25.5285	25.3975	25.5433	25.2535	24.8764	25.2133	25.5315	25.7821	25.6458	25.5926	25.5551	25.1604	25.275	25.2499	25.4202	25.9043	25.8044	26.0084	25.9495	25.1795	25.5165	25.4394	25.1214	25.1681	25.2714	25.7594	25.7569	25.6891	25.6209	26.0422	24.6971	24.8858	+	3.23243	NA	13	310
CDK5RAP2	CDK5 regulatory subunit-associated protein 2	A0A0A0MRG9;Q96SN8;Q5JTU8;B1AMJ5	NaN	NaN	NaN	NaN	NaN	NaN	NaN	NaN	NaN	NaN	NaN	NaN	NaN	NaN	NaN	NaN	NaN	NaN	NaN	NaN	NaN	NaN	NaN	NaN	NaN	NaN	NaN	NaN	NaN	NaN	NaN	NaN	NaN	20.454	NaN	NaN	NaN	NaN	NaN		0.32272	NA	3	3
CDK5RAP3	CDK5 regulatory subunit-associated protein 3	Q96JB5;J3QRM1	NaN	NaN	22.9762	21.2197	24.0526	24.2891	23.8191	NaN	23.2341	23.6096	NaN	NaN	NaN	NaN	22.8661	NaN	22.8638	23.5754	NaN	NaN	NaN	23.3239	23.7077	23.5983	25.1174	24.5105	23.6865	NaN	23.7389	NaN	NaN	22.961	NaN	23.2535	23.1787	24.0691	24.3778	24.1015	23.236	+	2.34241	NA	9	101
CDK6	Cyclin-dependent kinase 6	Q00534	26.965	26.8142	26.673	26.6458	26.4785	26.6998	26.9428	26.9428	26.8741	25.9089	25.9428	25.604	26.1565	25.7286	26.1757	27.1984	26.9428	27.189	26.5566	27.6389	27.1984	26.1623	26.3342	26.4938	26.4504	26.4218	25.4551	27.0711	26.4923	27.0505	27.2535	27.0608	27.4473	27.0711	27.1795	27.1115	27.0608	27.0914	27.17	+	5.43907	NA	12	456
CDK9	Cyclin-dependent kinase 9	P50750	NaN	NaN	NaN	NaN	NaN	NaN	NaN	NaN	NaN	NaN	NaN	NaN	NaN	NaN	NaN	NaN	NaN	NaN	NaN	NaN	NaN	NaN	NaN	NaN	NaN	NaN	NaN	NaN	NaN	18.6547	NaN	NaN	NaN	NaN	NaN	NaN	NaN	NaN	NaN		0.32272	NA	4	9
CDKAL1	Threonylcarbamoyladenosine tRNA methylthiotransferase	Q5VV42	NaN	NaN	NaN	NaN	NaN	NaN	NaN	NaN	NaN	NaN	NaN	NaN	NaN	NaN	NaN	NaN	NaN	NaN	NaN	NaN	NaN	21.3675	NaN	21.3547	NaN	NaN	NaN	NaN	NaN	NaN	NaN	NaN	NaN	21.8767	NaN	NaN	NaN	NaN	NaN		1.01776	NA	5	28	RK1
CDKN1B	Cyclin-dependent kinase inhibitor 1B	P46527;E7ES52;H7C2T1	NaN	NaN	NaN	NaN	NaN	NaN	NaN	NaN	NaN	NaN	NaN	NaN	NaN	NaN	NaN	NaN	NaN	NaN	NaN	NaN	NaN	20.7228	NaN	NaN	NaN	NaN	NaN	NaN	NaN	NaN	NaN	NaN	NaN	NaN	NaN	NaN	NaN	NaN	NaN		0.32272	NA	4	15
CDKN2A	Cyclin-dependent kinase inhibitor 2A	J3QRG6;P42771;K7ES20;K7ENC6	NaN	NaN	NaN	NaN	NaN	NaN	NaN	NaN	NaN	NaN	NaN	NaN	NaN	NaN	NaN	NaN	NaN	NaN	NaN	NaN	NaN	26.1035	26.3662	26.5344	NaN	NaN	NaN	NaN	NaN	NaN	NaN	NaN	NaN	NaN	NaN	NaN	NaN	NaN	NaN	+	19.619	NA	7	25	RK1
CDKN2A	Tumor suppressor ARF	Q8N726	NaN	NaN	NaN	NaN	NaN	NaN	NaN	NaN	NaN	NaN	NaN	NaN	NaN	NaN	19.808	NaN	NaN	NaN	NaN	NaN	NaN	NaN	NaN	NaN	NaN	NaN	NaN	NaN	NaN	NaN	NaN	NaN	NaN	NaN	NaN	NaN	NaN	NaN	NaN		0.32272	NA	1	2
CDKN2AIP	CDKN2A-interacting protein	Q9NXV6	23.4676	22.9438	23.7895	22.9498	NaN	NaN	NaN	NaN	22.3532	NaN	NaN	NaN	23.867	23.4676	23.7594	22.4264	NaN	NaN	23.5522	22.363	22.9895	22.8756	NaN	22.5077	NaN	NaN	22.0406	23.135	23.048	22.3548	22.6165	23.3511	NaN	NaN	22.7265	22.7071	20.9379	24.7543	24.4923	+	2.32419	NA	16	96
CDKN2AIPNL	CDKN2AIP N-terminal-like protein	Q96HQ2	NaN	NaN	NaN	NaN	NaN	NaN	NaN	NaN	NaN	NaN	NaN	NaN	NaN	NaN	NaN	NaN	NaN	NaN	NaN	NaN	NaN	NaN	NaN	NaN	NaN	NaN	NaN	NaN	NaN	NaN	NaN	NaN	NaN	NaN	NaN	NaN	NaN	NaN	21.5691		0.32272	NA	1	51
CDKN2B	Cyclin-dependent kinase 4 inhibitor B	P42772	NaN	NaN	NaN	NaN	NaN	NaN	NaN	NaN	NaN	NaN	NaN	20.7682	NaN	NaN	NaN	NaN	NaN	NaN	NaN	NaN	NaN	NaN	NaN	NaN	NaN	NaN	NaN	NaN	NaN	NaN	NaN	NaN	NaN	NaN	NaN	NaN	NaN	NaN	NaN		0.32272	NA	3	2
CDKN2C	Cyclin-dependent kinase 4 inhibitor C	P42773	NaN	NaN	23.4041	24.1095	24.6971	23.9406	24.2961	NaN	23.9672	NaN	23.7995	NaN	23.3101	NaN	NaN	NaN	23.4551	23.5285	23.9316	24.3239	NaN	NaN	23.2524	23.8764	23.6865	23.7286	NaN	NaN	NaN	NaN	23.5983	NaN	NaN	24.3778	23.6971	24.3511	NaN	NaN	23.6431		1.19173	NA	7	84
CDO1	Cysteine dioxygenase type 1	Q16878	NaN	NaN	NaN	26.1234	NaN	NaN	25.4923	NaN	NaN	NaN	NaN	NaN	NaN	NaN	NaN	NaN	NaN	NaN	NaN	NaN	NaN	NaN	NaN	NaN	NaN	NaN	23.4298	NaN	NaN	NaN	24.7895	NaN	NaN	NaN	NaN	NaN	NaN	NaN	NaN		0.208302	NA	3	24
CDR2L	Cerebellar degeneration-related protein 2-like	Q86X02	NaN	NaN	NaN	NaN	NaN	NaN	NaN	NaN	NaN	NaN	NaN	NaN	NaN	NaN	NaN	NaN	NaN	NaN	NaN	NaN	NaN	NaN	NaN	NaN	NaN	NaN	NaN	NaN	NaN	NaN	NaN	NaN	NaN	NaN	NaN	19.7531	NaN	NaN	NaN		0.32272	NA	2	8
CDS2	Phosphatidate cytidylyltransferase 2	O95674	NaN	NaN	NaN	NaN	NaN	NaN	22.4327	NaN	NaN	NaN	NaN	NaN	NaN	NaN	NaN	NaN	NaN	NaN	NaN	NaN	23.0058	22.8845	22.5824	23.9316	NaN	NaN	NaN	NaN	NaN	22.9191	NaN	NaN	NaN	22.6619	22.8494	NaN	NaN	24.217	23.1851	+	1.71384	NA	6	55
CDV3	Protein CDV3 homolog	Q9UKY7;D6R9V8	26.0608	26.1095	25.5433	23.9406	25.654	25.4138	25.4008	25.1449	25.2426	24.5696	25.2317	24.6376	26.3679	26.0484	26.4138	24.4425	24.9933	24.9089	25.5195	24.9628	25.6891	25.1332	25.2785	25.4923	25.7338	25.5225	24.8433	25.9694	25.4202	25.5374	25.4583	25.0732	26.1253	25.2926	25.391	25.7895	NaN	25.8312	25.8647	+	1.74217	NA	7	254
CEBPB	CCAAT/enhancer-binding protein beta	P17676	NaN	NaN	NaN	NaN	NaN	NaN	NaN	NaN	NaN	NaN	NaN	NaN	NaN	NaN	NaN	NaN	NaN	NaN	NaN	NaN	NaN	NaN	NaN	NaN	NaN	NaN	NaN	NaN	NaN	NaN	19.5011	NaN	NaN	NaN	NaN	NaN	NaN	NaN	NaN		0.32272	NA	1	21
CEBPZ	CCAAT/enhancer-binding protein zeta	A0A087X1N2;Q03701	NaN	NaN	NaN	NaN	NaN	NaN	NaN	NaN	NaN	NaN	NaN	NaN	NaN	NaN	NaN	NaN	NaN	NaN	NaN	NaN	NaN	22.5619	NaN	NaN	NaN	NaN	NaN	NaN	NaN	NaN	NaN	NaN	NaN	22.6924	22.9919	NaN	NaN	NaN	NaN	+	1.68139	NA	8	32	SJH1
CECR5	Cat eye syndrome critical region protein 5	Q9BXW7	23.654	24.2244	24.2317	NaN	23.6209	23.3239	22.9275	NaN	22.987	23.976	24.141	23.9043	24.1871	24.1719	24.5926	24.9803	24.867	24.5165	24.3101	24.4862	24.3511	25.6676	24.7995	25.3443	23.9933	NaN	NaN	24.0691	23.8858	24.3844	24.417	23.8764	25.2891	23.8481	23.9495	23.5522	NaN	NaN	23.9672	+	4.71328	NA	11	172
CELF1	CUGBP Elav-like family member 1	G5EA30;Q92879;E9PQK4;E9PSH0;E9PKU1	25.0317	25.0894	24.632	24.5638	24.3239	23.8288	24.5926	24.5225	23.6096	24.1642	23.5638	23.5983	24.5344	24.6971	24.4551	24.3307	24.2021	24.0691	24.7945	25.8118	25.9316	24.0772	24.8093	25.0443	24.3778	24.2021	22.7433	NaN	23.9672	23.5045	24.9539	25.2354	24.6971	24.9271	24.9316	25.1488	NaN	25.4923	23.976	+	2.36864	NA	9	168
CELF2	CUGBP Elav-like family member 2	E9PC62;A0A0J9YXJ0;Q5VZZ6;A0A0J9YX66;O95319;V9GYD9	NaN	NaN	22.9522	NaN	NaN	NaN	NaN	NaN	NaN	NaN	NaN	NaN	NaN	NaN	NaN	NaN	NaN	NaN	NaN	24.1015	24.4676	24.3975	24.3712	NaN	NaN	NaN	NaN	NaN	NaN	NaN	NaN	NaN	NaN	23.7796	23.7182	23.632	NaN	24.5869	23.3511	+	2.25489	NA	8	41
CELSR1	Cadherin EGF LAG seven-pass G-type receptor 1	Q9NYQ6	NaN	NaN	NaN	NaN	NaN	NaN	NaN	NaN	NaN	NaN	NaN	NaN	NaN	NaN	NaN	NaN	NaN	NaN	NaN	NaN	NaN	21.1772	NaN	NaN	NaN	NaN	NaN	NaN	NaN	NaN	NaN	NaN	NaN	NaN	NaN	NaN	NaN	NaN	NaN		0.32272	NA	5	10
CELSR2	Cadherin EGF LAG seven-pass G-type receptor 2	Q9HCU4	NaN	NaN	NaN	NaN	22.7812	NaN	23.7895	24.0608	22.8786	NaN	NaN	NaN	NaN	22.5585	NaN	NaN	NaN	NaN	NaN	23.3101	NaN	23.3778	NaN	23.3511	NaN	NaN	NaN	NaN	NaN	NaN	NaN	NaN	NaN	NaN	NaN	NaN	NaN	NaN	NaN	+	3.3113	NA	9	46
CELSR3	Cadherin EGF LAG seven-pass G-type receptor 3	Q9NYQ7	NaN	NaN	NaN	NaN	NaN	NaN	NaN	NaN	NaN	NaN	NaN	NaN	NaN	NaN	NaN	NaN	NaN	NaN	NaN	21.2582	NaN	NaN	NaN	NaN	NaN	NaN	NaN	NaN	NaN	NaN	NaN	NaN	NaN	NaN	NaN	NaN	NaN	NaN	NaN		0.32272	NA	3	7
CEND1	Cell cycle exit and neuronal differentiation protein 1	Q8N111	NaN	NaN	22.2646	NaN	NaN	NaN	22.6171	22.5365	22.938	22.7246	22.8573	22.3634	24.0443	23.7796	23.5869	NaN	NaN	NaN	22.954	22.5705	22.7506	21.9591	22.3146	22.8208	NaN	NaN	22.0502	24.0275	22.5941	24.4984	24.0275	24.0526	20.9529	22.144	21.4883	NaN	23.7077	23.7286	22.5837	+	3.97887	NA	7	146
CENPB	Major centromere autoantigen B	P07199	22.7136	NaN	NaN	NaN	NaN	NaN	NaN	NaN	NaN	NaN	NaN	NaN	21.9543	NaN	22.31	NaN	NaN	21.5242	NaN	22.2191	22.6571	21.6621	22.399	NaN	NaN	21.8261	22.3973	NaN	NaN	NaN	NaN	21.5908	NaN	NaN	NaN	21.886	NaN	NaN	NaN		0.560051	NA	4	62
CENPF	Centromere protein F	P49454	NaN	NaN	NaN	NaN	NaN	NaN	NaN	NaN	NaN	NaN	NaN	NaN	NaN	NaN	NaN	NaN	NaN	NaN	NaN	NaN	22.1453	NaN	NaN	NaN	NaN	NaN	NaN	NaN	NaN	NaN	NaN	NaN	NaN	NaN	NaN	NaN	NaN	NaN	NaN		0.32272	NA	8	9
CENPV	Centromere protein V	Q7Z7K6	25.0275	24.8764	24.141	NaN	NaN	NaN	NaN	NaN	NaN	NaN	NaN	NaN	24.2891	23.8576	24.9316	NaN	NaN	NaN	25.965	26.0401	26.2944	26.0975	26.6595	26.2803	24.945	23.6757	23.6971	NaN	23.2215	23.0641	24.7024	23.7695	NaN	24.8044	24.9271	24.7594	24.9933	NaN	24.6486	+	10.4931	NA	7	114
CEP112	Centrosomal protein of 112 kDa	F5GYE8;Q8N8E3;J3QQV3	NaN	NaN	NaN	NaN	NaN	NaN	NaN	NaN	NaN	NaN	NaN	NaN	NaN	NaN	NaN	NaN	NaN	NaN	NaN	NaN	NaN	NaN	NaN	NaN	NaN	NaN	NaN	NaN	NaN	NaN	NaN	NaN	NaN	NaN	NaN	19.5736	NaN	NaN	NaN		0.32272	NA	3	6
CEP131	Centrosomal protein of 131 kDa	I3L2J8;Q9UPN4	NaN	NaN	NaN	NaN	NaN	NaN	NaN	NaN	NaN	NaN	NaN	NaN	NaN	NaN	21.6474	NaN	NaN	NaN	NaN	NaN	NaN	NaN	NaN	NaN	NaN	NaN	NaN	NaN	NaN	NaN	NaN	NaN	NaN	NaN	NaN	NaN	NaN	NaN	NaN		0.32272	NA	6	10
GOLT1B	Vesicle transport protein GOT1B	G3V1U5;Q9Y3E0;F5H6U7	NaN	NaN	NaN	NaN	NaN	NaN	NaN	NaN	NaN	23.0419	22.9149	22.6085	NaN	NaN	NaN	22.3536	NaN	NaN	NaN	NaN	22.2712	22.5585	NaN	23.4298	NaN	22.421	NaN	NaN	NaN	NaN	NaN	NaN	23.1848	23.1772	23.5754	23.654	NaN	NaN	NaN	+	3.84673	MES2	3	56
CEP41	Centrosomal protein of 41 kDa	Q9BYV8	23.0137	22.3996	NaN	NaN	NaN	NaN	NaN	NaN	NaN	NaN	NaN	NaN	NaN	NaN	NaN	22.1337	NaN	22.3286	NaN	NaN	22.236	NaN	21.6344	22.3617	22.688	22.158	22.2262	NaN	NaN	NaN	NaN	NaN	NaN	22.4312	22.7205	NaN	NaN	22.9009	22.0182	+	1.56075	NA	9	55
CEP85	Centrosomal protein of 85 kDa	Q6P2H3;H7BZW2	NaN	NaN	NaN	NaN	NaN	NaN	NaN	NaN	NaN	NaN	NaN	NaN	NaN	NaN	20.6274	NaN	NaN	NaN	NaN	NaN	NaN	NaN	NaN	NaN	NaN	NaN	NaN	NaN	NaN	NaN	NaN	NaN	NaN	NaN	NaN	NaN	NaN	NaN	NaN		0.32272	NA	2	3
CEP97	Centrosomal protein of 97 kDa	E9PG22;Q8IW35	NaN	NaN	NaN	NaN	NaN	NaN	NaN	NaN	NaN	NaN	NaN	NaN	NaN	NaN	21.2588	NaN	NaN	NaN	NaN	NaN	NaN	NaN	NaN	NaN	NaN	NaN	NaN	NaN	NaN	NaN	NaN	NaN	NaN	NaN	NaN	NaN	NaN	NaN	NaN		0.32272	NA	2	2
CERCAM	Probable inactive glycosyltransferase 25 family member 3	A0A087WYE2;Q5T4B2	NaN	NaN	NaN	22.9093	NaN	NaN	NaN	NaN	NaN	NaN	NaN	NaN	NaN	NaN	NaN	NaN	NaN	NaN	NaN	NaN	NaN	NaN	NaN	NaN	NaN	NaN	NaN	NaN	NaN	NaN	NaN	NaN	NaN	NaN	NaN	NaN	NaN	NaN	NaN		0.32272	NA	4	6
CERS1	Ceramide synthase 1	P27544	NaN	NaN	NaN	NaN	24.1642	NaN	24.3511	24.1719	NaN	NaN	NaN	NaN	NaN	NaN	NaN	NaN	NaN	NaN	25.8764	25.1833	25.3031	NaN	NaN	NaN	NaN	NaN	NaN	NaN	NaN	NaN	NaN	NaN	NaN	NaN	NaN	23.7286	NaN	24.6918	23.0208	+	6.18066	NA	3	40
CERS2	Ceramide synthase 2	Q96G23;Q5SZE2;Q5SZE3;H0YKH6;Q5SZE4;Q5SZE1;H0YNU7	NaN	NaN	NaN	NaN	NaN	NaN	NaN	NaN	NaN	NaN	NaN	NaN	NaN	NaN	NaN	NaN	NaN	NaN	NaN	NaN	NaN	NaN	NaN	23.1811	NaN	NaN	NaN	NaN	NaN	NaN	NaN	NaN	NaN	NaN	NaN	NaN	NaN	NaN	NaN		0.32272	NA	4	13
CES2	Carboxylic ester hydrolase;Cocaine esterase	A0A024R6X1;O00748	NaN	22.5914	NaN	NaN	NaN	NaN	NaN	NaN	NaN	NaN	NaN	NaN	NaN	NaN	NaN	NaN	NaN	NaN	NaN	NaN	NaN	NaN	NaN	NaN	NaN	NaN	NaN	NaN	NaN	NaN	NaN	NaN	NaN	NaN	NaN	NaN	NaN	NaN	NaN		0.32272	NA	3	16
CETN2	Centrin-2	P41208	NaN	NaN	NaN	NaN	NaN	NaN	NaN	22.3703	NaN	NaN	22.5782	21.9493	NaN	NaN	NaN	NaN	NaN	NaN	NaN	NaN	NaN	23.48	23.138	23.1256	22.1073	22.3165	NaN	21.6652	21.9353	NaN	23.1535	NaN	NaN	22.7208	23.4551	NaN	NaN	NaN	NaN	+	2.56231	NA	6	61
CFAP20	Cilia- and flagella-associated protein 20	Q9Y6A4	NaN	NaN	NaN	NaN	NaN	NaN	NaN	NaN	NaN	NaN	NaN	NaN	NaN	NaN	NaN	NaN	NaN	NaN	NaN	NaN	NaN	NaN	23.2961	NaN	NaN	NaN	NaN	NaN	NaN	NaN	NaN	NaN	NaN	NaN	NaN	NaN	NaN	NaN	NaN		0.32272	NA	4	19
CFAP36	Cilia- and flagella-associated protein 36	Q96G28;B5MC35;B5MD16;B5MCA1	NaN	NaN	NaN	NaN	20.8919	NaN	NaN	NaN	NaN	NaN	NaN	NaN	NaN	NaN	NaN	NaN	NaN	NaN	NaN	NaN	NaN	NaN	NaN	NaN	NaN	NaN	NaN	NaN	NaN	NaN	NaN	NaN	NaN	NaN	NaN	NaN	NaN	NaN	NaN		0.32272	NA	4	24
CFDP1	Craniofacial development protein 1	Q9UEE9	NaN	NaN	NaN	NaN	NaN	NaN	NaN	NaN	NaN	NaN	NaN	NaN	NaN	NaN	NaN	NaN	NaN	NaN	NaN	NaN	NaN	NaN	NaN	NaN	NaN	NaN	NaN	NaN	NaN	NaN	NaN	NaN	NaN	NaN	20.3257	NaN	NaN	NaN	NaN		0.32272	NA	2	6
CFI	Complement factor I;Complement factor I heavy chain;Complement factor I light chain	G3XAM2;E7ETH0;P05156;A0A087X0I2	NaN	NaN	NaN	NaN	NaN	NaN	22.172	22.4964	21.9922	NaN	NaN	NaN	NaN	NaN	NaN	NaN	NaN	NaN	NaN	NaN	NaN	NaN	NaN	NaN	NaN	NaN	NaN	22.5456	NaN	NaN	NaN	NaN	NaN	NaN	NaN	NaN	NaN	NaN	NaN	+	4.20979	NA	3	16	HW1
CFL1	Cofilin-1	P23528;E9PP50;E9PK25;G3V1A4;E9PQB7	29.6544	29.4492	29.4688	29.0375	29.1164	29.019	30.0349	29.6981	29.7533	29.7341	29.6285	30.0084	29.4746	29.588	29.632	29.7309	29.6578	29.8799	29.1459	29.4571	29.0531	30.0608	29.995	29.3109	30.1842	29.8474	29.6931	29.7864	30.1361	30.3088	29.9677	29.4938	29.0322	29.588	29.6128	29.4804	25.3511	29.4707	29.6544	+	1.88739	NA	19	1818
CFL2	Cofilin-2	Q9Y281	25.3342	25.2096	26.065	NaN	26.065	25.8834	26.067	25.6865	26.0608	25.6971	25.4394	25.452	25.1871	25.5696	25.673	25.8481	26.2696	25.8858	NaN	24.6486	NaN	NaN	25.1293	24.8336	25.2463	25.1833	25.3578	25.0691	25.1795	NaN	25.1871	25.9781	NaN	25.4105	25.317	25.4457	26.6181	24.9043	25.3578		1.14827	NA	14	189
CGGBP1	CGG triplet repeat-binding protein 1	Q9UFW8;C9JUJ0	23.417	23.9225	23.241	22.0773	23.0185	NaN	23.2038	NaN	NaN	22.9033	23.4923	NaN	22.7308	22.9398	23.2381	23.2514	23.0098	23.2517	25.2891	25.0854	24.9847	22.8087	22.6444	NaN	NaN	23.8576	22.6637	23.6209	23.1354	23.3239	23.1789	23.9043	22.3789	23.7182	23.417	23.9584	NaN	NaN	23.6096	+	6.34654	NA	4	89
CGN	Cingulin	Q9P2M7;A6PVU7	NaN	NaN	NaN	NaN	NaN	NaN	NaN	NaN	NaN	NaN	NaN	NaN	NaN	NaN	NaN	NaN	NaN	NaN	NaN	NaN	NaN	NaN	NaN	22.7276	NaN	NaN	NaN	NaN	NaN	NaN	NaN	NaN	NaN	NaN	NaN	NaN	NaN	NaN	NaN		0.32272	NA	4	7
CHAC2	Putative glutathione-specific gamma-glutamylcyclotransferase 2	Q8WUX2	NaN	NaN	NaN	NaN	NaN	NaN	NaN	NaN	NaN	NaN	NaN	NaN	NaN	NaN	NaN	NaN	NaN	NaN	NaN	20.4783	NaN	NaN	NaN	NaN	NaN	NaN	NaN	NaN	NaN	NaN	NaN	NaN	NaN	NaN	NaN	NaN	NaN	NaN	NaN		0.32272	NA	1	1
CHAF1B	Chromatin assembly factor 1 subunit B	Q13112	NaN	NaN	NaN	NaN	NaN	NaN	NaN	NaN	NaN	NaN	NaN	NaN	NaN	NaN	NaN	NaN	NaN	NaN	NaN	NaN	NaN	NaN	NaN	NaN	NaN	NaN	NaN	NaN	NaN	NaN	NaN	NaN	NaN	NaN	NaN	NaN	NaN	17.126	NaN		0.32272	NA	2	5
CHAMP1	Chromosome alignment-maintaining phosphoprotein 1	Q96JM3	24.3578	24.0935	23.9316	23.0993	NaN	23.051	NaN	23.0327	22.6769	NaN	NaN	22.6434	23.8093	NaN	22.6829	23.4425	23.8576	24.2244	25.7024	25.1055	25.4008	23.9043	24.0526	23.9672	NaN	NaN	23.6757	NaN	23.7492	23.6431	24.0443	23.8191	24.2535	23.2678	23.867	NaN	24.1795	NaN	24.1642	+	5.71134	NA	9	116
CHCHD1	Coiled-coil-helix-coiled-coil-helix domain-containing protein 1	Q96BP2;A6NJX6	NaN	NaN	NaN	NaN	NaN	NaN	NaN	NaN	NaN	NaN	23.6757	NaN	NaN	NaN	NaN	NaN	NaN	NaN	NaN	NaN	NaN	NaN	NaN	NaN	NaN	NaN	NaN	NaN	NaN	NaN	NaN	NaN	NaN	NaN	NaN	NaN	NaN	23.5165	NaN		0.264338	NA	2	18
CHCHD2;CHCHD2P9	Coiled-coil-helix-coiled-coil-helix domain-containing protein 2;Putative coiled-coil-helix-coiled-coil-helix domain-containing protein CHCHD2P9, mitochondrial	Q9Y6H1;Q5T1J5	NaN	NaN	25.4892	26.6998	26.0401	26.0338	24.9271	NaN	NaN	25.4138	25.6403	26.4536	26.726	26.6181	26.4551	26.4282	26.4723	26.1946	26.4815	25.9912	26.6865	26.3612	26.976	26.3342	26.2696	26.2643	26.2096	26.1449	25.6458	25.8142	24.9316	25.3943	24.4614	26.2926	26.2077	26.4488	21.2064	26.3679	25.7619	+	4.42138	NA	4	217
CHCHD3	MICOS complex subunit MIC19	C9JRZ6;Q9NX63;F8WAR4	25.3975	25.1908	25.8142	25.9912	25.8834	25.2785	25.8336	26.4362	25.9157	25.3778	25.3376	26.2661	26.506	26.4738	25.8166	25.7024	25.7543	25.7077	24.6486	25.1757	25.4138	25.0148	25.772	25.6264	25.417	26.2891	25.6649	25.5783	25.8433	25.8019	25.6458	26.1371	21.8918	25.2785	25.7746	25.433	26.9202	26.341	25.6125		0.973826	NA	13	342
CHCHD5	Coiled-coil-helix-coiled-coil-helix domain-containing protein 5	Q9BSY4	NaN	NaN	NaN	NaN	NaN	NaN	24.1253	24.317	24.2961	NaN	NaN	NaN	NaN	NaN	NaN	NaN	NaN	NaN	NaN	NaN	NaN	NaN	NaN	NaN	NaN	NaN	NaN	24.2961	NaN	NaN	NaN	24.3645	NaN	NaN	NaN	NaN	NaN	NaN	NaN	+	3.13742	NA	4	36	HW1
CHCHD6	MICOS complex subunit MIC25	J3QTA6;Q9BRQ6;J3QTB2;H0Y922	NaN	NaN	NaN	NaN	NaN	NaN	NaN	23.5404	NaN	NaN	NaN	NaN	NaN	NaN	NaN	NaN	NaN	NaN	NaN	NaN	NaN	22.6389	NaN	NaN	NaN	NaN	NaN	NaN	NaN	NaN	NaN	NaN	NaN	NaN	NaN	NaN	NaN	NaN	NaN		0.273584	NA	6	20
CHD1	Chromodomain-helicase-DNA-binding protein 1	O14646	NaN	NaN	NaN	NaN	NaN	NaN	NaN	NaN	NaN	NaN	NaN	NaN	NaN	NaN	NaN	NaN	NaN	NaN	22.2688	NaN	NaN	NaN	NaN	NaN	NaN	NaN	NaN	NaN	NaN	NaN	NaN	NaN	NaN	NaN	NaN	NaN	NaN	NaN	NaN		0.32272	NA	8	9
CHD2	Chromodomain-helicase-DNA-binding protein 2	O14647	NaN	NaN	NaN	NaN	NaN	NaN	NaN	NaN	NaN	NaN	NaN	NaN	NaN	NaN	NaN	NaN	NaN	NaN	NaN	NaN	NaN	NaN	NaN	NaN	NaN	NaN	NaN	NaN	NaN	NaN	NaN	NaN	NaN	NaN	NaN	NaN	NaN	NaN	21.5795		0.32272	NA	7	8
CHD3	Chromodomain-helicase-DNA-binding protein 3	Q12873	NaN	NaN	NaN	NaN	NaN	NaN	NaN	NaN	NaN	NaN	NaN	NaN	NaN	NaN	NaN	NaN	25.5812	NaN	NaN	NaN	NaN	NaN	NaN	NaN	NaN	NaN	NaN	NaN	NaN	NaN	NaN	NaN	NaN	NaN	NaN	NaN	NaN	NaN	NaN		0.32272	NA	17	14
CHD4	Chromodomain-helicase-DNA-binding protein 4	F5GWX5;A0A0C4DGG9;Q14839	26.1795	26.2625	26.3153	23.0168	25.141	25.3975	25.5869	24.1015	25.604	25.4707	25.6376	24.7543	25.7695	25.8904	25.8336	25.7338	25.4488	25.6292	27.2535	27.4938	27.632	25.7645	26.0975	26.1908	25.5135	25.4298	25.4266	25.7569	25.8166	25.9293	25.7846	25.6784	26.217	26.3118	26.0169	25.9406	24.3031	25.2821	26.0526	+	10.27	NA	47	538
CHD6	Chromodomain-helicase-DNA-binding protein 6	Q8TD26	NaN	NaN	NaN	NaN	NaN	NaN	NaN	NaN	NaN	NaN	NaN	NaN	NaN	NaN	NaN	NaN	NaN	NaN	NaN	NaN	NaN	NaN	NaN	NaN	NaN	NaN	NaN	NaN	NaN	NaN	NaN	NaN	NaN	NaN	NaN	NaN	NaN	20.664	NaN		0.32272	NA	3	1
MGP	Matrix Gla protein	P08493	33.6629	33.9591	33.8974	33.7946	33.9063	33.8608	34.8233	35.1185	35.1185	33.8422	34.0911	34.3033	34.2549	34.2619	33.9063	34.3303	34.2828	34.2048	33.3698	33.3828	33.4702	34.1604	34.2265	34.1679	34.7751	34.3633	34.4642	34.3436	34.099	34.5527	33.8516	33.7946	33.3568	34.7653	34.9286	34.7403	31.6714	33.7849	34.0512	+	7.86982	MES1	3	27
CHD8	Chromodomain-helicase-DNA-binding protein 8	Q9HCK8	NaN	22.422	NaN	NaN	NaN	NaN	NaN	NaN	NaN	NaN	NaN	NaN	NaN	NaN	NaN	NaN	NaN	NaN	23.391	22.2609	NaN	NaN	NaN	NaN	NaN	NaN	NaN	NaN	NaN	NaN	NaN	NaN	NaN	NaN	NaN	NaN	NaN	NaN	NaN	+	1.37425	NA	11	26	PB1
CHDH	Choline dehydrogenase, mitochondrial	Q8NE62	NaN	NaN	NaN	NaN	NaN	NaN	NaN	NaN	NaN	NaN	NaN	NaN	NaN	NaN	NaN	NaN	NaN	NaN	NaN	NaN	NaN	NaN	NaN	NaN	NaN	NaN	NaN	NaN	NaN	NaN	NaN	NaN	NaN	NaN	NaN	20.9658	NaN	NaN	NaN		0.32272	NA	1	7
CHEK2	Serine/threonine-protein kinase Chk2	H0Y4V6;H0Y820;O96017	NaN	NaN	NaN	NaN	NaN	NaN	NaN	NaN	NaN	NaN	NaN	NaN	NaN	NaN	NaN	NaN	NaN	NaN	21.3267	NaN	NaN	NaN	NaN	NaN	NaN	NaN	NaN	NaN	NaN	NaN	NaN	NaN	NaN	NaN	NaN	NaN	NaN	NaN	NaN		0.32272	NA	1	1
CHERP	Calcium homeostasis endoplasmic reticulum protein	J3QK89;Q8IWX8	23.391	NaN	23.6971	NaN	NaN	22.6196	NaN	NaN	NaN	23.0969	NaN	NaN	NaN	23.0549	NaN	NaN	NaN	NaN	NaN	24.239	24.5225	NaN	NaN	NaN	NaN	NaN	NaN	NaN	NaN	NaN	NaN	NaN	NaN	NaN	NaN	NaN	NaN	NaN	NaN	+	1.72972	NA	10	52
MGST1	Microsomal glutathione S-transferase 1	F5H7F6;F5H6X2;P10620	31.6022	31.4775	31.6544	31.8004	31.8608	31.7965	31.13	31.1115	31.2077	31.2478	31.2365	31.5481	31.5709	31.5664	31.3724	31.7771	31.6285	31.8719	30.5481	30.7047	30.8004	30.5296	30.8901	30.6198	32.0117	31.7252	31.8119	31.325	31.5156	31.4483	31.393	31.5389	31.4532	31.4284	31.4334	31.4334	31.0608	31.2924	31.4919	+	10.1412	MES1	3	13
CHID1	Chitinase domain-containing protein 1	Q9BWS9;E9PI70;E9PIP0;E9PRL3;E9PPH0;E9PPA0	NaN	NaN	NaN	NaN	NaN	NaN	NaN	NaN	NaN	NaN	23.6865	NaN	NaN	NaN	NaN	NaN	NaN	NaN	23.5165	NaN	NaN	NaN	NaN	NaN	NaN	NaN	NaN	NaN	NaN	NaN	NaN	NaN	NaN	NaN	NaN	NaN	NaN	NaN	NaN		0.264385	NA	5	42
CHKA	Choline kinase alpha	P35790	NaN	NaN	NaN	NaN	NaN	NaN	NaN	NaN	NaN	NaN	NaN	NaN	NaN	NaN	NaN	NaN	NaN	NaN	NaN	21.9463	NaN	NaN	NaN	NaN	NaN	NaN	NaN	NaN	NaN	NaN	NaN	NaN	NaN	NaN	NaN	NaN	NaN	NaN	NaN		0.32272	NA	2	11
CHKB	Choline/ethanolamine kinase	Q9Y259	NaN	NaN	NaN	NaN	NaN	NaN	NaN	NaN	NaN	NaN	NaN	NaN	NaN	NaN	NaN	NaN	NaN	NaN	NaN	NaN	NaN	NaN	NaN	NaN	NaN	NaN	NaN	NaN	NaN	NaN	NaN	NaN	NaN	NaN	NaN	NaN	NaN	19.8983	NaN		0.32272	NA	3	18
CHL1	Neural cell adhesion molecule L1-like protein;Processed neural cell adhesion molecule L1-like protein	O00533	NaN	NaN	NaN	NaN	22.2045	NaN	NaN	NaN	NaN	NaN	NaN	NaN	NaN	NaN	NaN	NaN	NaN	NaN	NaN	22.9169	NaN	23.9495	23.8093	24.002	NaN	NaN	NaN	23.2459	NaN	22.8758	NaN	NaN	NaN	NaN	NaN	22.6132	NaN	21.9505	NaN	+	6.23093	NA	8	48
CHMP1A	Charged multivesicular body protein 1a	F8VUA2;F8VVT7;Q9HD42	24.8576	25.5344	25.6068	NaN	25.0062	24.7594	25.2961	NaN	23.7286	25.2821	24.0443	23.3239	24.0772	24.1642	25.5285	24.2244	25.0062	24.391	24.1719	NaN	NaN	NaN	24.6649	25.4266	23.2961	NaN	23.1911	23.867	NaN	23.2496	NaN	NaN	NaN	23.6431	NaN	NaN	NaN	24.6811	24.6865	+	1.36267	NA	5	70
CHMP2A	Charged multivesicular body protein 2a	M0R1L7;O43633;M0QXX8	NaN	NaN	NaN	NaN	NaN	NaN	NaN	NaN	NaN	NaN	NaN	NaN	NaN	NaN	NaN	NaN	NaN	NaN	NaN	NaN	NaN	NaN	NaN	NaN	NaN	NaN	NaN	NaN	NaN	NaN	NaN	22.6226	NaN	NaN	NaN	NaN	NaN	NaN	NaN		0.32272	NA	5	21
CHMP2B	Charged multivesicular body protein 2b	C9J0A7;Q9UQN3;A0A087WW88	NaN	NaN	NaN	NaN	NaN	NaN	27.141	NaN	NaN	NaN	NaN	NaN	NaN	NaN	NaN	NaN	26.8741	NaN	NaN	NaN	25.8093	NaN	NaN	NaN	NaN	NaN	NaN	NaN	NaN	NaN	NaN	NaN	NaN	NaN	NaN	NaN	NaN	NaN	NaN		0.226011	NA	3	29
CHMP3	Charged multivesicular body protein 3	Q9Y3E7	NaN	NaN	NaN	23.5638	NaN	NaN	NaN	NaN	NaN	23.3778	NaN	NaN	NaN	NaN	NaN	23.2821	NaN	NaN	NaN	22.6745	NaN	22.8414	23.7796	NaN	NaN	NaN	NaN	NaN	23.895	NaN	NaN	NaN	NaN	NaN	NaN	23.5869	NaN	NaN	NaN		0.158682	NA	6	43	RK1
CHMP4A		E9PSI1;E9PQI5;E9PQ80	23.867	23.8093	23.2961	22.6916	NaN	22.5379	NaN	NaN	NaN	NaN	NaN	NaN	NaN	NaN	22.2856	23.0682	NaN	NaN	NaN	NaN	NaN	NaN	NaN	NaN	NaN	NaN	NaN	NaN	NaN	NaN	NaN	NaN	NaN	NaN	NaN	NaN	NaN	NaN	NaN	+	6.20139	NA	5	51
CHMP4B	Charged multivesicular body protein 4b	Q9H444	25.0148	24.5983	24.6431	24.0443	23.6431	24.1488	24.3712	23.976	24.7995	24.6486	24.7695	23.9316	24.1015	24.3031	24.867	23.3645	24.5812	24.48	22.9203	23.8093	23.5404	25.0233	25.604	NaN	23.3376	25.4073	24.8044	25.824	24.1946	25.0062	24.1795	24.6811	NaN	24.2317	24.8288	25.3031	25.4551	25.5165	24.8336		0.642433	NA	8	199
CHMP5	Charged multivesicular body protein 5	Q9NZZ3	23.9933	24.1015	24.7286	24.7543	24.7945	25.1449	25.5609	24.7543	24.9134	24.1174	24.2607	24.7441	24.6918	24.7746	25.2961	24.0105	24.7543	24.4105	24.8858	24.7234	24.3443	24.3844	24.9316	24.275	23.9134	23.9225	24.0526	25.5638	25.1174	24.895	24.4614	24.7129	24.7077	25.0443	24.8528	25.3101	NaN	23.8093	24.4362	+	2.75946	NA	6	210
CHMP6	Charged multivesicular body protein 6	Q96FZ7;I3L3E4;I3L4G8;I3L4A1	NaN	NaN	NaN	22.1054	22.9637	23.6865	23.391	NaN	22.5472	22.3996	22.3089	NaN	NaN	NaN	NaN	22.9115	22.6383	22.8653	NaN	22.4769	NaN	23.3511	23.9847	23.0274	23.7286	23.632	23.5404	23.1002	23.5638	23.0038	NaN	23.248	NaN	23.7594	23.5869	24.0359	NaN	23.3511	22.7908	+	3.91759	NA	3	89
CHMP7	Charged multivesicular body protein 7	Q8WUX9	NaN	NaN	NaN	NaN	NaN	NaN	NaN	NaN	NaN	NaN	NaN	NaN	NaN	NaN	NaN	NaN	NaN	NaN	NaN	NaN	NaN	22.9228	NaN	NaN	NaN	NaN	NaN	NaN	NaN	NaN	NaN	NaN	NaN	NaN	NaN	NaN	NaN	NaN	NaN		0.32272	NA	6	32
CHN1	N-chimaerin	P15882;B8ZZ96	NaN	NaN	NaN	NaN	22.6653	22.5432	22.5669	22.4565	NaN	NaN	NaN	21.5048	NaN	23.3101	NaN	NaN	NaN	NaN	NaN	NaN	21.8477	NaN	22.7179	NaN	NaN	21.318	NaN	NaN	NaN	NaN	NaN	NaN	NaN	22.6806	22.1138	22.7353	23.5983	NaN	NaN		0.454047	NA	7	63
CHORDC1	Cysteine and histidine-rich domain-containing protein 1	Q9UHD1;E9PPQ5;E9PIZ4;E9PSD5	24.0935	24.5165	24.9539	23.9316	24.3239	24.3307	24.867	24.7182	24.3101	24.7129	24.7645	24.5404	25.239	24.7492	25.5492	24.8904	24.3844	24.7286	24.2821	23.8481	24.2891	25.2317	25.0484	24.9225	24.4362	24.3376	24.8481	24.8142	24.8433	24.2821	24.48	24.6918	24.5285	25.3645	25.1527	24.7234	22.1714	24.604	24.1253	+	2.64653	NA	9	205
CHP1	Calcineurin B homologous protein 1	Q99653;H0YNG9;H0YKE7;F5GX29	NaN	NaN	NaN	NaN	23.0582	23.417	24.2244	23.2821	22.9579	24.9134	24.654	24.1015	NaN	23.417	23.867	23.8481	23.5045	24.3712	NaN	NaN	NaN	24.4551	24.3778	24.0275	24.4234	23.7492	23.5404	24.2891	25.8694	25.1095	25.1604	24.8997	25.8927	23.417	23.6649	23.6757	NaN	23.5638	NaN	+	4.92107	NA	12	129
CHPF	Chondroitin sulfate synthase 2	Q8IZ52	NaN	NaN	NaN	NaN	NaN	NaN	NaN	NaN	NaN	NaN	NaN	NaN	NaN	NaN	NaN	NaN	NaN	NaN	NaN	NaN	NaN	NaN	NaN	NaN	NaN	21.7842	NaN	NaN	NaN	NaN	NaN	NaN	NaN	NaN	NaN	NaN	NaN	NaN	NaN		0.32272	NA	4	12
CHPT1	Cholinephosphotransferase 1	Q8WUD6;F8W1B3	NaN	NaN	NaN	NaN	NaN	NaN	NaN	NaN	NaN	NaN	NaN	NaN	NaN	NaN	NaN	NaN	NaN	NaN	NaN	NaN	NaN	NaN	NaN	22.5473	NaN	NaN	NaN	NaN	NaN	NaN	NaN	NaN	NaN	NaN	NaN	NaN	NaN	NaN	NaN		0.32272	NA	4	17
CHST14	Carbohydrate sulfotransferase 14	H0YN65;Q8NCH0	NaN	NaN	NaN	NaN	NaN	NaN	NaN	NaN	NaN	NaN	NaN	NaN	21.3692	NaN	NaN	NaN	NaN	NaN	NaN	NaN	NaN	NaN	NaN	NaN	NaN	NaN	NaN	NaN	NaN	NaN	NaN	NaN	NaN	NaN	NaN	NaN	NaN	NaN	NaN		0.32272	NA	4	13
CHST3	Carbohydrate sulfotransferase 3	Q7LGC8	NaN	NaN	NaN	NaN	NaN	NaN	NaN	NaN	NaN	21.9588	21.8556	NaN	NaN	NaN	NaN	NaN	NaN	NaN	NaN	NaN	NaN	NaN	NaN	NaN	22.0632	22.1529	NaN	NaN	NaN	NaN	NaN	NaN	NaN	NaN	NaN	NaN	NaN	NaN	NaN	+	2.56378	NA	3	20
CHTF18	Chromosome transmission fidelity protein 18 homolog	E7EXA6;A0A0D9SF58;Q8WVB6	NaN	NaN	NaN	NaN	NaN	NaN	NaN	NaN	NaN	NaN	NaN	NaN	NaN	NaN	NaN	NaN	NaN	NaN	NaN	NaN	NaN	NaN	NaN	NaN	NaN	20.3822	NaN	NaN	NaN	NaN	NaN	NaN	NaN	NaN	NaN	NaN	NaN	NaN	NaN		0.32272	NA	2	5
CHTF8	Chromosome transmission fidelity protein 8 homolog isoform 2	P0CG12	NaN	NaN	NaN	NaN	NaN	NaN	NaN	NaN	NaN	NaN	NaN	NaN	NaN	NaN	NaN	NaN	NaN	NaN	NaN	NaN	NaN	NaN	NaN	NaN	NaN	NaN	NaN	NaN	NaN	NaN	NaN	NaN	NaN	19.494	NaN	NaN	NaN	NaN	NaN		0.32272	NA	3	3
CHTOP	Chromatin target of PRMT1 protein	X6R700;Q9Y3Y2;A0A087X1B7;Q5T7Y7	25.7771	25.2058	NaN	24.5983	24.6757	24.0854	24.8717	25.0317	24.9406	NaN	NaN	23.8288	25.1015	24.654	23.9847	24.5225	24.7594	23.9043	25.002	25.1527	25.6348	24.019	NaN	25.0567	24.6486	24.4984	NaN	25.0526	24.4738	24.2535	24.1488	25.1055	22.0145	24.6209	25.1055	25.3135	NaN	25.5404	23.9495		0.506181	NA	4	106
CIAO1	Probable cytosolic iron-sulfur protein assembly protein CIAO1	O76071	23.4551	NaN	23.2225	NaN	23.6096	23.3645	23.9495	23.2961	NaN	23.8858	23.8093	NaN	NaN	23.6865	23.4551	22.9782	NaN	NaN	23.976	23.8288	22.9411	23.7389	NaN	23.391	NaN	23.8764	NaN	NaN	NaN	23.2821	23.9495	NaN	NaN	23.4298	NaN	23.161	NaN	23.8191	23.0198		0.0312283	NA	4	99
CIAPIN1	Anamorsin	H3BV90;Q6FI81;H3BT65;H3BUG4	NaN	NaN	NaN	NaN	NaN	NaN	NaN	NaN	NaN	24.8576	24.1565	NaN	24.8481	NaN	NaN	NaN	NaN	NaN	NaN	NaN	NaN	24.5983	24.3578	24.5105	NaN	24.3031	23.6431	NaN	NaN	24.8191	24.7846	NaN	NaN	24.0854	24.1332	NaN	NaN	NaN	NaN		0.964975	NA	7	62
CIB1	Calcium and integrin-binding protein 1	Q99828	NaN	NaN	NaN	NaN	NaN	NaN	NaN	NaN	NaN	NaN	NaN	NaN	NaN	NaN	NaN	NaN	NaN	NaN	NaN	NaN	NaN	NaN	NaN	NaN	NaN	NaN	NaN	NaN	NaN	NaN	NaN	NaN	NaN	NaN	20.906	NaN	NaN	NaN	NaN		0.32272	NA	2	7
CIC	Protein capicua homolog	I3L2J0;A0A0A0MQR4;Q96RK0	NaN	NaN	NaN	NaN	NaN	NaN	NaN	NaN	NaN	NaN	NaN	NaN	NaN	NaN	NaN	NaN	NaN	NaN	NaN	22.986	23.1167	NaN	NaN	NaN	NaN	NaN	NaN	NaN	NaN	NaN	NaN	NaN	NaN	NaN	NaN	NaN	NaN	NaN	NaN	+	2.80621	NA	8	29	PB1
CIRBP	Cold-inducible RNA-binding protein	Q14011;K7EJV1;K7EMY9;K7EPM4;K7EQR7;D6W5Y5;K7ENX8;K7EJV5;K7ELT6;K7ER40	23.8191	23.6649	24.239	23.088	22.7174	24.0105	22.9894	23.0989	24.0691	NaN	22.8478	23.5522	NaN	23.0647	22.9894	22.7067	24.0854	23.5983	24.3645	24.48	NaN	23.2678	22.8392	NaN	23.5754	NaN	24.2678	23.7594	23.1058	23.9316	23.8576	23.9316	23.8764	24.3376	24.4105	24.2096	NaN	24.217	24.1795		0.507391	NA	9	181
CIRH1A	Cirhin	Q969X6;H3BSH7;H3BPD7	NaN	NaN	NaN	NaN	NaN	NaN	NaN	NaN	NaN	NaN	NaN	NaN	NaN	NaN	NaN	NaN	NaN	NaN	NaN	22.382	NaN	NaN	NaN	NaN	NaN	NaN	NaN	NaN	NaN	NaN	NaN	NaN	NaN	NaN	NaN	NaN	NaN	NaN	NaN		0.32272	NA	5	14
CISD1	CDGSH iron-sulfur domain-containing protein 1	Q9NZ45	NaN	NaN	NaN	NaN	NaN	NaN	23.9933	NaN	NaN	24.2096	24.8142	25.0732	25.0359	NaN	NaN	NaN	NaN	NaN	NaN	NaN	NaN	NaN	24.1015	NaN	24.0772	24.2535	24.6971	23.5638	23.0226	23.9043	23.3239	NaN	NaN	24.1488	23.976	25.1174	NaN	NaN	NaN	+	3.27264	NA	5	69
CISD2	CDGSH iron-sulfur domain-containing protein 2	Q8N5K1;I3L1N9;D6RCF4	NaN	NaN	NaN	NaN	23.7389	NaN	NaN	NaN	NaN	NaN	NaN	NaN	23.1667	NaN	NaN	NaN	NaN	NaN	NaN	NaN	NaN	NaN	NaN	NaN	NaN	23.5754	NaN	NaN	NaN	NaN	NaN	NaN	NaN	NaN	NaN	NaN	NaN	23.48	NaN		0.16317	NA	4	48
CIT	Citron Rho-interacting kinase	H7BYJ3;O14578	NaN	NaN	NaN	NaN	NaN	NaN	NaN	NaN	NaN	NaN	NaN	NaN	NaN	NaN	NaN	NaN	NaN	NaN	22.071	NaN	NaN	NaN	NaN	NaN	NaN	NaN	NaN	NaN	NaN	NaN	NaN	NaN	NaN	NaN	NaN	NaN	NaN	NaN	NaN		0.32272	NA	3	5
CITED1	Cbp/p300-interacting transactivator 1	C9JRD8;Q99966;C9J300;H7C2S6;C9J7P8	NaN	NaN	NaN	NaN	NaN	NaN	NaN	NaN	NaN	NaN	NaN	NaN	NaN	NaN	NaN	NaN	NaN	NaN	NaN	NaN	NaN	NaN	NaN	NaN	NaN	NaN	NaN	NaN	NaN	NaN	NaN	NaN	NaN	24.3712	24.317	NaN	NaN	NaN	NaN	+	2.82134	NA	4	13	SJH1
CIZ1	Cip1-interacting zinc finger protein	H0Y5D5;F5H2X7;Q9ULV3;Q9BTG3;Q5SYW2	22.8187	NaN	23.0487	NaN	NaN	NaN	NaN	NaN	NaN	NaN	NaN	NaN	NaN	NaN	NaN	NaN	NaN	NaN	NaN	23.3101	22.834	NaN	NaN	NaN	NaN	22.734	NaN	NaN	NaN	NaN	NaN	NaN	NaN	NaN	NaN	22.3816	NaN	NaN	NaN	+	1.44043	NA	8	32
CKAP2	Cytoskeleton-associated protein 2	Q8WWK9	NaN	NaN	NaN	NaN	NaN	NaN	NaN	NaN	NaN	NaN	NaN	NaN	NaN	NaN	NaN	NaN	NaN	NaN	22.2213	NaN	NaN	NaN	NaN	NaN	NaN	NaN	NaN	NaN	NaN	NaN	NaN	NaN	NaN	NaN	NaN	NaN	NaN	NaN	NaN		0.32272	NA	2	3
CKAP4	Cytoskeleton-associated protein 4	Q07065	29.6612	29.3828	29.6747	29.4113	29.341	29.3088	29.6492	29.7341	29.7989	30.1483	30.1239	30.6629	29.8127	29.6458	29.5315	30.4134	30.7453	30.4727	28.6075	28.141	28.5278	29.3599	29.6372	29.6285	29.9814	29.8973	30.1842	29.94	29.6093	29.8249	28.8682	29.2422	29.1239	29.1866	29.3848	29.2736	28.9512	30.0608	29.8564	+	7.63189	NA	55	1795
CKAP5	Cytoskeleton-associated protein 5	Q14008	26.1391	26.239	26.2335	27.9484	27.189	27.2535	27.019	26.8504	26.9539	26.5754	26.5014	25.7103	26.8741	26.9202	26.8264	26.5898	26.6458	26.8858	26.9089	26.7389	26.7771	26.9089	26.8973	27.2535	26.2891	26.2207	26.1449	26.2874	26.3342	25.8904	26.6998	26.6181	26.8623	26.8019	26.8264	26.9089	27.17	26.4105	26.3359	+	4.12865	NA	64	783
CKB	Creatine kinase B-type	P12277	29.0349	28.9428	28.906	30.995	30.4134	30.5389	30.6458	30.7771	30.6458	29.1507	29.258	29.6458	29.7405	29.4154	29.4551	24.8142	24.7024	24.4234	31.3142	31.5296	31.3463	30.9539	30.7129	31.0017	28.6355	28.5463	28.8623	30.4234	30.2422	30.4727	30.4433	30.1115	30.6285	30.611	30.3196	30.362	30.6544	30.1604	30.5203	+	14.1374	NA	25	2813
CKMT1A;CKMT1B	Creatine kinase U-type, mitochondrial	P12532;F8WCN3	NaN	NaN	NaN	NaN	NaN	NaN	NaN	NaN	NaN	NaN	NaN	NaN	NaN	NaN	NaN	NaN	NaN	NaN	NaN	NaN	NaN	23.0996	NaN	23.2678	NaN	NaN	NaN	NaN	NaN	NaN	NaN	NaN	NaN	NaN	NaN	NaN	NaN	NaN	NaN	+	2.7943	NA	5	16	RK1
CLASP1	CLIP-associating protein 1	Q7Z460	23.1868	23.2961	23.2466	NaN	23.161	NaN	NaN	NaN	NaN	23.3645	NaN	NaN	NaN	22.6325	NaN	23.3376	23.2961	23.2446	23.654	23.5045	23.5285	23.2678	NaN	23.7594	NaN	NaN	22.7099	NaN	NaN	NaN	NaN	23.654	23.2961	23.5638	23.6209	23.3511	24.4984	24.3307	23.5983	+	3.82877	NA	17	113
CLASP1		F8WA11;H0Y5T1	NaN	NaN	NaN	NaN	NaN	NaN	NaN	NaN	NaN	NaN	NaN	NaN	NaN	NaN	NaN	NaN	NaN	NaN	NaN	NaN	NaN	NaN	NaN	NaN	NaN	NaN	NaN	NaN	NaN	NaN	NaN	NaN	NaN	NaN	NaN	NaN	NaN	NaN	21.5588		0.32272	NA	17	11
CLASP2	CLIP-associating protein 2	E3W994;J3KR49;O75122;E7ERI8;E7EW49	23.9933	23.0829	23.976	25.2058	25.1833	24.7182	23.7594	25.4298	24.7234	24.3778	24.1719	23.7895	23.8764	23.895	23.976	25.1293	25.3745	25.0062	25.3273	25.4073	25.3943	24.2535	24.5165	24.6486	24.0608	24.275	22.8989	24.558	23.9406	24.3712	24.0691	24.6486	25.0105	25.4583	25.4362	25.4202	26.515	25.6376	25.2021	+	4.11607	NA	26	250
CLASRP	CLK4-associating serine/arginine rich protein	K7EKC9;K7EM61;F5H0Q6;A0A0A0MQS2;Q8N2M8	NaN	NaN	NaN	NaN	NaN	NaN	NaN	NaN	NaN	NaN	NaN	NaN	NaN	NaN	NaN	NaN	NaN	NaN	NaN	NaN	NaN	NaN	NaN	NaN	NaN	NaN	NaN	NaN	NaN	NaN	NaN	NaN	19.8581	NaN	NaN	NaN	NaN	NaN	NaN		0.32272	NA	1	1
CLCC1	Chloride channel CLIC-like protein 1	Q96S66	NaN	NaN	20.5531	20.2098	NaN	19.5812	20.1626	20.1756	21.2238	NaN	19.6418	NaN	21.5722	20.8785	NaN	19.7481	20.5596	20.5122	NaN	NaN	NaN	21.5385	20.4546	NaN	NaN	NaN	20.8221	19.9082	19.0271	21.0724	19.7056	20.6153	NaN	20.8536	22.2166	21.1505	22.2687	22.9913	21.7075	+	3.27642	NA	8	80
CLCN2	Chloride channel protein 2	P51788	NaN	NaN	NaN	NaN	NaN	21.2841	NaN	NaN	NaN	NaN	NaN	NaN	NaN	NaN	NaN	NaN	NaN	NaN	NaN	NaN	NaN	NaN	NaN	NaN	NaN	NaN	NaN	NaN	NaN	NaN	NaN	NaN	NaN	NaN	NaN	NaN	NaN	NaN	NaN		0.32272	NA	1	1
CLCN3	H(+)/Cl(-) exchange transporter 3;Chloride channel protein	P51790;A0A087WU31;A0A0A0MTB7	NaN	NaN	NaN	NaN	21.3098	22.548	NaN	NaN	NaN	NaN	NaN	NaN	NaN	NaN	NaN	NaN	NaN	NaN	NaN	NaN	NaN	NaN	NaN	NaN	NaN	NaN	NaN	NaN	NaN	NaN	NaN	NaN	NaN	NaN	NaN	NaN	NaN	NaN	NaN	+	1.76737	NA	3	21	FPW1
CLCN7	H(+)/Cl(-) exchange transporter 7	P51798	NaN	NaN	NaN	NaN	NaN	NaN	NaN	NaN	23.1769	NaN	NaN	NaN	NaN	NaN	NaN	NaN	NaN	NaN	NaN	NaN	NaN	22.7027	NaN	NaN	NaN	NaN	NaN	NaN	NaN	NaN	NaN	NaN	NaN	NaN	NaN	23.5638	NaN	NaN	NaN		0.217824	NA	5	31
MLC1	Membrane protein MLC1	Q15049	NaN	NaN	NaN	22.8326	22.8109	NaN	NaN	NaN	NaN	NaN	NaN	NaN	NaN	NaN	NaN	NaN	NaN	NaN	NaN	NaN	NaN	NaN	NaN	NaN	NaN	NaN	NaN	NaN	NaN	NaN	NaN	NaN	NaN	NaN	NaN	NaN	NaN	NaN	NaN	+	2.82399	AC	3	19	FPW1
CLIC2	Chloride intracellular channel protein 2	O15247;A6PVS0	NaN	NaN	NaN	NaN	NaN	NaN	NaN	NaN	NaN	23.2821	NaN	23.3376	NaN	NaN	NaN	24.9043	25.6403	25.1757	NaN	NaN	NaN	NaN	NaN	NaN	NaN	NaN	NaN	NaN	NaN	NaN	NaN	NaN	NaN	NaN	NaN	NaN	NaN	NaN	NaN	+	11.894	NA	5	45
MT1X	Metallothionein-1X	P80297	NaN	NaN	NaN	NaN	NaN	NaN	NaN	NaN	NaN	NaN	NaN	NaN	NaN	NaN	22.3937	NaN	NaN	NaN	NaN	NaN	NaN	NaN	NaN	NaN	NaN	NaN	NaN	NaN	21.4697	NaN	NaN	NaN	NaN	NaN	NaN	NaN	NaN	NaN	23.7796		0.257516	MES1;MES2	3	30
CLIC5;CLIC6	Chloride intracellular channel protein 5;Chloride intracellular channel protein 6	Q9NZA1;Q96NY7	NaN	NaN	NaN	NaN	NaN	NaN	NaN	NaN	NaN	NaN	NaN	NaN	NaN	21.4473	NaN	NaN	NaN	NaN	NaN	NaN	NaN	NaN	NaN	NaN	NaN	NaN	NaN	NaN	NaN	NaN	NaN	NaN	NaN	NaN	NaN	NaN	NaN	NaN	NaN		0.32272	NA	2	9
CLINT1	Clathrin interactor 1	Q14677	23.2961	NaN	23.6431	22.5421	23.1569	22.8176	NaN	22.5692	23.0925	22.3514	22.5829	22.7321	23.3101	24.2961	23.2821	22.5154	22.6572	22.9929	23.0192	22.791	22.9618	22.8315	22.9618	23.1882	NaN	22.3975	24.0691	22.8219	22.8462	NaN	22.2371	NaN	NaN	23.2961	23.5869	23.48	23.3511	22.9954	23.04		0.799745	NA	12	120
CLIP1	CAP-Gly domain-containing linker protein 1	P30622;J3KP58;F5H6A0	NaN	NaN	NaN	23.4298	NaN	NaN	NaN	NaN	NaN	23.3376	23.4298	23.2044	NaN	NaN	NaN	NaN	NaN	NaN	NaN	NaN	NaN	22.8972	23.1067	NaN	NaN	NaN	NaN	NaN	NaN	NaN	NaN	NaN	NaN	NaN	NaN	NaN	NaN	NaN	NaN	+	4.22222	NA	27	67
CLIP2	CAP-Gly domain-containing linker protein 2	Q9UDT6	25.391	25.2961	25.7821	25.7286	25.7466	25.4707	24.8385	25.1214	24.4738	24.019	24.1795	24.1946	25.1488	25.767	25.3031	25.452	25.0062	24.895	25.9111	26.1449	26.2262	24.1795	24.9089	24.5869	26.0105	25.9847	26.0874	24.3031	NaN	23.8576	24.4862	24.9316	21.9234	25.4234	25.3342	25.4298	24.5812	25.317	24.9539	+	8.37364	NA	39	449
CLN3	Battenin	Q9UBD8;O95086;H3BPM8;B4DFF3;Q13286;H3BNK7;Q2TA70	NaN	NaN	NaN	NaN	NaN	NaN	NaN	NaN	NaN	NaN	NaN	NaN	NaN	NaN	NaN	NaN	NaN	NaN	NaN	NaN	NaN	NaN	NaN	20.6766	NaN	NaN	NaN	NaN	NaN	NaN	NaN	NaN	NaN	NaN	NaN	NaN	NaN	NaN	NaN		0.32272	NA	2	6
CLN5	Ceroid-lipofuscinosis neuronal protein 5	A0A024R644;O75503;A0A087WZY0	NaN	NaN	NaN	NaN	NaN	NaN	NaN	NaN	NaN	NaN	NaN	NaN	NaN	NaN	NaN	NaN	NaN	NaN	NaN	NaN	NaN	NaN	NaN	NaN	NaN	NaN	NaN	NaN	22.9871	NaN	NaN	23.9043	NaN	NaN	NaN	NaN	NaN	NaN	NaN		0.273872	NA	6	37
CLN6	Ceroid-lipofuscinosis neuronal protein 6	H3BRN7;H3BNF1;H3BTY4;H3BUV4;H3BUT1;Q9NWW5	NaN	NaN	NaN	NaN	NaN	NaN	NaN	NaN	NaN	NaN	NaN	NaN	NaN	NaN	NaN	NaN	NaN	NaN	NaN	NaN	NaN	NaN	NaN	NaN	NaN	NaN	NaN	NaN	NaN	NaN	NaN	NaN	NaN	NaN	21.2527	NaN	NaN	NaN	NaN		0.32272	NA	1	11
CLNS1A	Methylosome subunit pICln	E9PMI6;J3KN38;P54105;E9PJF4;E9PQ83	NaN	NaN	NaN	NaN	NaN	NaN	NaN	NaN	NaN	NaN	NaN	NaN	NaN	NaN	NaN	NaN	23.0872	NaN	NaN	NaN	NaN	NaN	NaN	NaN	NaN	NaN	NaN	NaN	NaN	NaN	NaN	NaN	NaN	NaN	NaN	NaN	NaN	NaN	NaN		0.32272	NA	4	23
CLPB	Caseinolytic peptidase B protein homolog	Q9H078;H0YGM0;F5GX99	NaN	NaN	NaN	NaN	NaN	NaN	NaN	NaN	NaN	NaN	NaN	NaN	NaN	NaN	NaN	NaN	NaN	NaN	NaN	NaN	NaN	NaN	NaN	NaN	NaN	NaN	NaN	NaN	NaN	NaN	NaN	22.5395	NaN	NaN	NaN	NaN	NaN	NaN	NaN		0.32272	NA	10	40
CLPP	ATP-dependent Clp protease proteolytic subunit;ATP-dependent Clp protease proteolytic subunit, mitochondrial	M0R208;Q16740	24.1488	23.867	24.1871	24.0359	24.019	22.9835	23.1572	22.6148	22.9955	22.7951	NaN	NaN	NaN	NaN	23.7389	23.1978	23.1089	NaN	24.8811	24.9803	24.5522	NaN	23.14	22.7048	22.332	23.2284	23.867	NaN	24.0772	23.126	NaN	23.3376	NaN	23.9043	23.8191	24.0105	NaN	24.5105	23.5404	+	3.21214	NA	5	117
CLPTM1	Cleft lip and palate transmembrane protein 1	O96005;K7EQQ1	23.1295	NaN	23.0209	NaN	NaN	23.4298	23.5983	23.417	23.3778	NaN	NaN	NaN	NaN	NaN	NaN	NaN	23.3376	23.7389	23.5983	23.2961	23.8288	22.5301	NaN	NaN	NaN	NaN	23.4298	NaN	NaN	NaN	NaN	23.417	NaN	23.3645	23.3376	23.2961	NaN	23.6431	23.7995	+	1.84604	NA	8	72
CLPTM1L	Cleft lip and palate transmembrane protein 1-like protein	G5E9Z2;Q96KA5	NaN	NaN	NaN	NaN	NaN	NaN	NaN	NaN	NaN	NaN	NaN	NaN	NaN	NaN	NaN	NaN	NaN	NaN	NaN	NaN	NaN	NaN	NaN	NaN	NaN	NaN	NaN	NaN	NaN	NaN	NaN	NaN	21.5385	NaN	NaN	NaN	NaN	NaN	NaN		0.32272	NA	1	4
CLPX	ATP-dependent Clp protease ATP-binding subunit clpX-like, mitochondrial	O76031	23.654	23.7594	23.9225	23.8385	23.5165	24.6096	23.7695	23.0132	23.3101	24.3511	24.0691	24.4362	NaN	24.3578	24.2821	23.8764	23.9495	24.141	24.9043	24.2607	24.3443	NaN	24.1253	23.7895	NaN	23.9225	23.4676	24.1095	24.4984	NaN	23.5404	24.1565	24.6649	23.7895	24.217	24.239	NaN	24.3778	24.0526		0.276491	NA	12	160
CLTA	Clathrin light chain A	P09496;F8WF69;C9J8P9	NaN	24.0772	NaN	NaN	NaN	24.2891	24.0854	24.3307	24.4425	24.4676	24.3712	25.4831	NaN	24.141	23.2821	NaN	NaN	24.632	NaN	23.7594	NaN	23.045	22.8997	23.5638	NaN	NaN	24.6153	NaN	24.317	NaN	24.4425	NaN	24.5869	24.5225	24.3645	23.8191	NaN	NaN	NaN		1.05871	NA	8	84
CLTB	Clathrin light chain B	P09497	NaN	NaN	NaN	NaN	NaN	NaN	NaN	NaN	NaN	24.2244	NaN	NaN	NaN	NaN	NaN	NaN	NaN	24.0608	NaN	NaN	NaN	NaN	NaN	NaN	NaN	NaN	23.8385	NaN	23.1139	NaN	NaN	NaN	NaN	NaN	NaN	NaN	NaN	NaN	NaN		0.171476	NA	5	45
CLTC	Clathrin heavy chain 1;Clathrin heavy chain	Q00610;A0A087WVQ6	29.6198	29.5916	29.5014	29.8519	29.5555	29.9677	29.6004	29.6595	29.651	30.1842	30.0737	30.2422	29.5333	29.6544	29.6612	29.3848	29.1724	29.2714	29.6093	29.94	29.995	29.6561	29.4394	29.6663	30.1239	29.726	29.9677	29.4294	29.2602	29.6093	29.8279	29.843	30.0737	30.4629	30.5203	30.3724	29.2557	28.7486	29.326	+	9.40633	NA	78	2910
MT2A	Metallothionein-2	P02795	29.2354	29.4571	29.3848	30.0217	29.5934	29.766	29.2625	29.4394	29.1866	28.9344	28.965	29.114	27.8019	28.0505	27.5315	29.8973	29.7014	29.995	23.1255	24.9089	24.6971	28.7958	28.7518	28.6865	30.1483	30.0349	30.5573	30.2193	30.1115	30.2869	29.6216	29.1239	29.5862	27.6458	27.8081	27.5165	29.0557	29.9539	29.8814	+	11.3293	MES1	3	29
CLUH	Clustered mitochondria protein homolog	I3L2B0;K7EIG1;O75153	NaN	NaN	NaN	NaN	22.4477	22.215	NaN	NaN	22.385	22.8585	22.3606	NaN	22.2844	22.6566	NaN	NaN	NaN	NaN	NaN	22.6669	22.841	22.6403	22.8276	NaN	NaN	NaN	NaN	NaN	NaN	NaN	23.1662	23.3645	NaN	NaN	NaN	23.2198	NaN	NaN	NaN		0.700756	NA	13	75
CLVS2;CLVS1	Clavesin-2;Clavesin-1	Q5SYC1;Q8IUQ0	NaN	NaN	NaN	NaN	NaN	NaN	NaN	NaN	NaN	NaN	NaN	NaN	NaN	NaN	NaN	NaN	NaN	NaN	NaN	NaN	20.9109	NaN	NaN	NaN	NaN	NaN	NaN	NaN	NaN	NaN	NaN	NaN	NaN	NaN	NaN	NaN	NaN	NaN	NaN		0.32272	NA	2	5
CLYBL	Citrate lyase subunit beta-like protein, mitochondrial	Q8N0X4	NaN	NaN	NaN	NaN	NaN	NaN	NaN	NaN	NaN	NaN	NaN	NaN	NaN	NaN	NaN	NaN	NaN	NaN	NaN	NaN	NaN	NaN	NaN	NaN	NaN	NaN	NaN	NaN	NaN	22.4747	NaN	NaN	NaN	NaN	NaN	NaN	NaN	NaN	NaN		0.32272	NA	3	12
CMAS	N-acylneuraminate cytidylyltransferase	Q8NFW8	24.1871	24.2463	23.7796	22.3121	21.9769	21.9336	22.8078	22.6085	22.532	23.146	22.8227	23.9225	23.2821	23.0953	23.2108	23.5165	23.9043	24.1871	22.9383	22.7635	22.7163	21.9324	22.6648	22.3219	NaN	22.9694	NaN	23.0702	23.9316	23.1784	22.1222	NaN	NaN	22.1223	21.8371	22.2216	NaN	24.895	23.5285	+	2.08288	NA	5	101
CMBL	Carboxymethylenebutenolidase homolog	Q96DG6	NaN	NaN	NaN	NaN	NaN	NaN	NaN	NaN	NaN	NaN	22.3707	NaN	NaN	NaN	NaN	23.2961	NaN	23.8764	NaN	23.4425	NaN	23.2039	NaN	22.5045	NaN	NaN	NaN	NaN	NaN	NaN	NaN	NaN	NaN	21.8288	NaN	NaN	NaN	NaN	NaN		1.14923	NA	5	44
CMC1	COX assembly mitochondrial protein homolog	Q7Z7K0;H7C3D8	24.9539	25.2096	24.5638	NaN	NaN	23.3376	23.5754	23.2481	23.2535	23.9584	24.0526	24.141	24.3239	24.1795	24.4862	24.4862	25.1174	24.5463	NaN	22.7366	NaN	22.1173	23.5638	NaN	22.465	23.632	NaN	22.4898	NaN	23.2169	NaN	NaN	NaN	NaN	23.6865	23.5165	NaN	23.9316	23.9134	+	6.07259	NA	3	81
CMC2	COX assembly mitochondrial protein 2 homolog	Q9NRP2;H3BPP2	NaN	NaN	NaN	NaN	NaN	NaN	NaN	NaN	NaN	NaN	NaN	NaN	NaN	NaN	NaN	NaN	NaN	NaN	NaN	NaN	NaN	NaN	NaN	NaN	NaN	NaN	NaN	NaN	22.9366	NaN	NaN	NaN	NaN	NaN	NaN	NaN	NaN	NaN	NaN		0.32272	NA	2	3
CMC4	Cx9C motif-containing protein 4	P56277	NaN	NaN	NaN	NaN	NaN	NaN	NaN	NaN	NaN	NaN	NaN	NaN	NaN	NaN	NaN	NaN	NaN	NaN	NaN	NaN	NaN	NaN	NaN	NaN	NaN	19.3861	NaN	NaN	NaN	NaN	NaN	NaN	NaN	NaN	NaN	NaN	NaN	NaN	NaN		0.32272	NA	2	8
CMPK1	UMP-CMP kinase	P30085;Q5T0D2	25.2426	25.5255	25.8764	25.9293	25.5522	26.0793	25.9383	25.4394	25.9803	25.726	25.4862	25.0975	25.1371	25.6012	25.3679	24.9043	25.5165	25.5983	23.8385	25.2463	24.7441	24.9043	25.0062	25.4892	23.193	24.9803	25.4738	25.8019	25.2463	25.0062	25.5754	25.9225	26.0084	25.8093	25.9248	25.9716	25.2426	24.48	25.5285	+	2.29288	NA	11	367
CMTR1	Cap-specific mRNA (nucleoside-2-O-)-methyltransferase 1	Q8N1G2	NaN	NaN	NaN	NaN	NaN	NaN	22.0193	NaN	NaN	NaN	NaN	NaN	NaN	NaN	NaN	NaN	21.4074	NaN	NaN	NaN	NaN	NaN	22.2003	NaN	NaN	NaN	NaN	NaN	NaN	NaN	NaN	22.4352	NaN	NaN	NaN	NaN	NaN	NaN	NaN		0.169988	NA	6	43
CNBP	Cellular nucleic acid-binding protein	P62633	25.1871	26.0793	25.0854	25.1253	25.0732	23.9847	24.3844	23.867	24.391	24.239	25.1527	24.2961	25.8927	25.9157	25.0233	24.2961	24.5344	24.6209	25.2463	25.4073	25.3031	23.9316	24.4362	25.0105	24.1565	24.2891	24.9539	24.2678	24.9584	24.6096	24.4862	24.2463	NaN	24.239	24.9495	24.6153	NaN	24.1871	25.1795	+	2.20353	NA	10	233
CNDP2	Cytosolic non-specific dipeptidase	Q96KP4	26.5667	26.3101	26.5898	28.5426	28.4976	28.3787	28.5203	28.6075	28.5203	27.2445	27.5014	27.1984	27.8385	27.726	27.7645	27.8264	27.7195	27.7708	27.6998	27.7518	27.7064	28.7096	28.5898	29.0004	27.2803	26.9202	26.8741	28.1984	27.9869	28.0762	28.1115	27.9428	28.3704	28.5499	28.4194	28.2847	28.5826	27.6595	27.5969	+	9.2373	NA	27	1010
CNEP1R1	Nuclear envelope phosphatase-regulatory subunit 1	H3BN40;Q8N9A8	NaN	NaN	NaN	NaN	NaN	NaN	NaN	NaN	NaN	NaN	NaN	NaN	NaN	NaN	NaN	NaN	NaN	NaN	NaN	NaN	NaN	NaN	NaN	NaN	NaN	NaN	NaN	NaN	NaN	NaN	NaN	NaN	NaN	NaN	NaN	NaN	NaN	21.3545	NaN		0.32272	NA	1	6
CNN1	Calponin-1;Calponin	P51911;B7Z7E1;K7EQ72;K7ER02	NaN	NaN	NaN	NaN	NaN	NaN	NaN	NaN	NaN	NaN	NaN	NaN	NaN	NaN	NaN	NaN	NaN	NaN	NaN	NaN	NaN	NaN	NaN	NaN	NaN	NaN	NaN	NaN	NaN	NaN	NaN	NaN	NaN	NaN	NaN	NaN	24.9628	24.3778	23.7182	+	8.69275	NA	7	14	WK1
CNN2	Calponin;Calponin-2	B4DDF4;B4DUT8;Q99439;A0A087X271;A0A087X1X5;H3BVI6	26.4122	26.2803	26.3256	25.9606	26.0711	25.5783	26.4676	26.5344	26.5014	26.1332	27.1015	26.4754	26.5696	26.673	26.2151	27.5315	27.4551	26.6181	23.1299	24.0935	23.9672	25.8858	25.9361	26.2354	27.5165	27.2625	27.4394	27.1984	27.3239	27.1507	27.4394	27.2535	27.0711	NaN	NaN	NaN	26.8385	28.1795	27.8385	+	6.98931	NA	19	517
CNN3	Calponin-3;Calponin	Q15417;E9PDU6	27.8623	27.6389	27.2714	29.708	29.2445	29.3239	29.1556	29.1842	28.8355	27.9202	27.7833	27.2979	28.0453	27.9089	27.3662	27.8916	27.5014	27.4073	27.8741	27.509	27.4314	28.8504	29.0243	29.114	28.066	27.9923	27.632	28.6355	28.4354	28.9484	28.5969	28.4823	29.0111	27.9146	27.8142	27.6595	28.4707	28.1604	28.3828	+	9.98672	NA	22	1279
CNNM3	Metal transporter CNNM3	Q8NE01	NaN	NaN	NaN	NaN	NaN	NaN	NaN	NaN	NaN	NaN	NaN	NaN	NaN	NaN	NaN	NaN	NaN	NaN	NaN	NaN	NaN	NaN	NaN	NaN	NaN	NaN	NaN	NaN	NaN	NaN	23.5522	NaN	NaN	NaN	NaN	NaN	NaN	23.6865	NaN		0.264239	NA	5	25
CNOT1	CCR4-NOT transcription complex subunit 1	A5YKK6	23.0758	23.7077	23.5404	25.0894	24.3645	24.1488	23.4551	23.5869	23.867	22.8874	23.3511	22.772	23.2346	22.6958	23.9933	23.5983	24.0935	24.1565	26.0296	24.7389	25.4676	24.8481	23.8481	25.4551	23.9043	24.002	23.2111	23.5983	23.9134	22.9041	24.7695	24.0526	24.9043	23.7695	23.9043	23.8481	25.6703	25.8191	24.4041	+	3.62231	NA	37	315
CNOT10	CCR4-NOT transcription complex subunit 10	Q9H9A5;E9PCN5	22.3514	22.7123	NaN	22.4851	22.46	NaN	22.4213	NaN	NaN	NaN	NaN	NaN	NaN	NaN	NaN	21.7824	NaN	NaN	22.6376	22.2745	21.5272	22.5481	22.445	NaN	NaN	NaN	NaN	21.6107	NaN	NaN	22.0056	NaN	NaN	NaN	21.7032	NaN	NaN	NaN	NaN		1.0256	NA	7	63
CNOT11	CCR4-NOT transcription complex subunit 11	Q9UKZ1	NaN	NaN	NaN	NaN	NaN	NaN	NaN	NaN	NaN	NaN	NaN	NaN	NaN	NaN	NaN	NaN	NaN	NaN	23.4298	NaN	NaN	NaN	22.6473	NaN	NaN	NaN	NaN	NaN	NaN	NaN	NaN	NaN	NaN	NaN	21.9711	NaN	NaN	NaN	22.7765		0.181146	NA	3	32
CNOT2	CCR4-NOT transcription complex subunit 2	Q9NZN8;F8VP97;F8VV52;F8VVY1;F8VX63;A0A087X050;F8VUB4	NaN	NaN	NaN	NaN	22.35	NaN	NaN	NaN	NaN	NaN	NaN	NaN	22.9416	NaN	NaN	NaN	NaN	NaN	NaN	23.4551	23.5165	23.0684	22.9382	23.1909	NaN	NaN	NaN	NaN	NaN	NaN	NaN	NaN	NaN	NaN	NaN	NaN	NaN	NaN	NaN	+	3.39807	NA	7	39
CNOT3	CCR4-NOT transcription complex subunit 3	O75175;H7C3F5	23.6096	NaN	NaN	23.5754	23.2961	22.3513	22.9744	22.4115	22.7529	NaN	NaN	NaN	NaN	NaN	23.2044	22.8516	23.3101	23.0918	23.6096	23.5869	23.5522	23.0806	23.5045	22.99	NaN	NaN	NaN	NaN	NaN	NaN	22.8288	22.8829	23.7594	22.5668	NaN	22.8157	24.6486	23.4041	22.984	+	2.9392	NA	7	106
CNOT4	CCR4-NOT transcription complex subunit 4	O95628	NaN	NaN	NaN	21.9124	NaN	22.0635	NaN	NaN	NaN	NaN	NaN	NaN	NaN	NaN	NaN	NaN	NaN	NaN	NaN	21.7558	22.0466	NaN	NaN	NaN	NaN	NaN	NaN	NaN	NaN	NaN	NaN	NaN	19.3488	NaN	NaN	NaN	NaN	NaN	NaN	+	2.45038	NA	3	29
CNOT6;CNOT6L	CCR4-NOT transcription complex subunit 6;CCR4-NOT transcription complex subunit 6-like	Q9ULM6;D6RGK9;H0Y9C1;H0Y9Z5;Q96LI5	NaN	NaN	NaN	NaN	NaN	NaN	NaN	NaN	NaN	NaN	NaN	NaN	NaN	NaN	NaN	NaN	NaN	NaN	NaN	NaN	NaN	NaN	NaN	NaN	NaN	NaN	NaN	NaN	NaN	NaN	NaN	NaN	NaN	NaN	NaN	NaN	22.1477	NaN	NaN		0.32272	NA	3	12
CNOT7	CCR4-NOT transcription complex subunit 7	Q9UIV1;E5RGH2	NaN	NaN	NaN	NaN	NaN	NaN	NaN	NaN	NaN	NaN	NaN	NaN	NaN	NaN	NaN	NaN	22.2897	NaN	NaN	22.5528	NaN	NaN	22.2203	NaN	NaN	22.076	NaN	NaN	NaN	NaN	NaN	22.7418	NaN	NaN	NaN	NaN	NaN	NaN	NaN		0.121304	NA	4	29
NDRG4	Protein NDRG4	B7Z9X4;Q9ULP0;H3BPQ3;H3BQJ4	NaN	NaN	NaN	NaN	NaN	NaN	NaN	NaN	NaN	NaN	NaN	22.3928	NaN	NaN	NaN	NaN	NaN	NaN	NaN	NaN	NaN	NaN	NaN	NaN	NaN	NaN	NaN	NaN	NaN	NaN	NaN	NaN	NaN	NaN	NaN	NaN	NaN	NaN	NaN		0.32272	NPC2	3	15
CNPY2	Protein canopy homolog 2	Q9Y2B0;F8VXJ7	25.7129	25.8019	25.9361	NaN	NaN	25.8973	26.1908	25.7569	25.7286	25.8142	25.7338	25.654	25.6264	25.9225	NaN	25.3745	NaN	NaN	NaN	25.6784	NaN	25.673	25.7103	26.9316	25.7103	25.767	26.0894	25.5255	25.2571	25.7871	NaN	25.2996	NaN	26.4122	26.4154	25.7129	NaN	26.002	NaN	+	1.69259	NA	13	155
CNPY3	Protein canopy homolog 3	Q9BT09	NaN	NaN	NaN	NaN	NaN	NaN	NaN	NaN	NaN	NaN	NaN	22.5723	NaN	NaN	NaN	NaN	NaN	NaN	NaN	NaN	NaN	NaN	NaN	NaN	NaN	NaN	NaN	23.2038	23.3778	23.2535	NaN	NaN	NaN	NaN	NaN	NaN	NaN	NaN	23.0406	+	5.47173	NA	7	45	SB2
CNPY4	Protein canopy homolog 4	A0A0J9YYJ0;Q8N129	22.6706	NaN	NaN	23.5754	NaN	NaN	NaN	NaN	NaN	21.9751	NaN	NaN	22.8648	NaN	22.4084	23.5522	22.9964	NaN	NaN	NaN	NaN	NaN	NaN	NaN	22.8526	NaN	NaN	NaN	NaN	NaN	NaN	NaN	NaN	NaN	NaN	NaN	NaN	NaN	NaN		0.611414	NA	6	44
CNR1	Cannabinoid receptor 1	P21554	NaN	NaN	NaN	NaN	NaN	NaN	NaN	NaN	NaN	NaN	NaN	NaN	NaN	NaN	NaN	NaN	NaN	NaN	21.3848	NaN	NaN	NaN	NaN	NaN	NaN	NaN	NaN	NaN	NaN	NaN	NaN	NaN	NaN	NaN	NaN	NaN	NaN	NaN	NaN		0.32272	NA	1	2
PLP2	Proteolipid protein 2	Q04941	29.203	29.1361	29.4938	29.0864	28.6629	28.8712	29.7895	29.7357	29.9814	29.4727	29.4938	29.4512	28.8019	29.0505	29.2803	28.8081	29.2913	28.8712	28.7096	28.8741	28.8445	30.0737	29.8959	29.805	29.3683	29.3578	29.3325	29.3951	29.3683	29.1676	29.7357	29.6798	29.9814	29.4919	29.4113	29.6146	30.2759	29.2512	29.2308	+	4.1628	MES1	3	84
CNTNAP1	Contactin-associated protein 1	P78357	NaN	23.1552	NaN	26.1507	25.8385	26.5433	26.1234	24.1946	25.5638	24.3511	21.3846	22.2978	24.5926	23.9672	24.8764	24.9584	25.3645	25.5075	22.7413	NaN	22.6716	NaN	NaN	NaN	23.0734	21.8444	22.8036	NaN	23.0766	NaN	NaN	NaN	22.984	25.3307	24.5105	25.228	24.7492	24.7234	25.8504	+	6.9541	NA	20	222
COA4	Cytochrome c oxidase assembly factor 4 homolog, mitochondrial	Q9NYJ1	NaN	NaN	22.7949	NaN	NaN	NaN	NaN	NaN	NaN	23.1463	23.4298	23.8481	24.417	NaN	NaN	NaN	23.5165	NaN	NaN	NaN	NaN	NaN	NaN	NaN	NaN	23.5165	NaN	NaN	NaN	NaN	NaN	23.5045	NaN	NaN	23.7286	23.2234	NaN	NaN	NaN		0.733916	NA	3	48
COA6	Cytochrome c oxidase assembly factor 6 homolog	X6R5Z6;Q5JTJ3	NaN	NaN	NaN	NaN	NaN	NaN	NaN	NaN	NaN	NaN	NaN	NaN	NaN	23.3778	NaN	NaN	NaN	NaN	NaN	NaN	NaN	NaN	22.3102	NaN	NaN	NaN	NaN	23.2075	NaN	22.4888	NaN	NaN	NaN	NaN	22.7473	22.7497	NaN	NaN	NaN		0.928219	NA	4	66
COA7	Cytochrome c oxidase assembly factor 7	Q96BR5	NaN	NaN	NaN	NaN	NaN	NaN	NaN	NaN	NaN	NaN	NaN	NaN	NaN	NaN	NaN	NaN	NaN	NaN	NaN	NaN	NaN	NaN	NaN	NaN	NaN	NaN	NaN	NaN	22.0763	NaN	NaN	NaN	NaN	NaN	NaN	NaN	NaN	NaN	NaN		0.32272	NA	5	23
COASY	Bifunctional coenzyme A synthase;Phosphopantetheine adenylyltransferase;Dephospho-CoA kinase	Q13057	NaN	22.0694	22.9092	24.5696	22.8112	23.867	23.6096	24.002	24.0526	22.7261	22.5939	22.3247	24.0105	23.7492	23.654	22.5384	NaN	21.8364	NaN	NaN	NaN	NaN	NaN	23.136	22.3932	23.228	22.3862	22.5611	21.9641	22.2124	23.0815	NaN	NaN	NaN	23.1192	22.8828	21.6129	NaN	22.4865	+	3.71478	NA	12	133
COBL	Protein cordon-bleu	H7C1N2;O75128;J3KR05	NaN	NaN	NaN	NaN	NaN	NaN	NaN	22.5895	22.3368	NaN	NaN	NaN	NaN	NaN	NaN	NaN	NaN	NaN	NaN	NaN	NaN	21.8903	21.9331	21.9143	NaN	22.194	NaN	NaN	NaN	NaN	NaN	NaN	NaN	22.2749	22.7073	22.189	NaN	NaN	NaN	+	4.99363	NA	7	31
COBLL1	Cordon-bleu protein-like 1	Q53SF7;A0A0D9SG04	NaN	NaN	NaN	NaN	NaN	NaN	NaN	21.3086	NaN	NaN	NaN	NaN	NaN	NaN	NaN	NaN	NaN	NaN	NaN	NaN	NaN	NaN	NaN	NaN	NaN	NaN	NaN	NaN	NaN	NaN	NaN	NaN	NaN	NaN	NaN	NaN	NaN	NaN	NaN		0.32272	NA	4	4
COG1	Conserved oligomeric Golgi complex subunit 1	Q8WTW3;A0A087WVI0;E9PBL8	NaN	NaN	NaN	NaN	22.3656	NaN	22.1003	NaN	NaN	23.0114	NaN	NaN	NaN	NaN	22.6126	NaN	22.4926	NaN	NaN	22.717	23.0011	NaN	22.4161	22.4476	NaN	NaN	NaN	23.2209	NaN	22.6955	NaN	22.3947	NaN	22.0901	NaN	NaN	NaN	NaN	22.207		0.158126	NA	11	59
COG2	Conserved oligomeric Golgi complex subunit 2	B7Z2Y2;Q14746	NaN	NaN	NaN	NaN	NaN	NaN	NaN	NaN	NaN	NaN	NaN	NaN	NaN	NaN	NaN	NaN	NaN	NaN	NaN	NaN	NaN	22.5373	NaN	NaN	NaN	NaN	NaN	NaN	NaN	NaN	NaN	NaN	NaN	NaN	NaN	NaN	NaN	NaN	NaN		0.32272	NA	6	16
COG3	Conserved oligomeric Golgi complex subunit 3	Q96JB2	NaN	NaN	NaN	NaN	NaN	NaN	NaN	NaN	NaN	NaN	21.7617	22.3801	NaN	NaN	21.7774	22.0268	22.1953	NaN	NaN	NaN	NaN	NaN	NaN	NaN	NaN	NaN	NaN	NaN	NaN	NaN	NaN	NaN	NaN	NaN	NaN	NaN	NaN	NaN	NaN	+	1.76477	NA	6	51
COG4	Conserved oligomeric Golgi complex subunit 4	A0A0A0MS45;J3KNI1;Q9H9E3;H3BMV9	NaN	NaN	NaN	22.3529	NaN	NaN	NaN	NaN	NaN	NaN	NaN	NaN	NaN	NaN	NaN	NaN	22.4915	NaN	NaN	NaN	NaN	NaN	NaN	NaN	NaN	21.919	NaN	NaN	21.2253	NaN	NaN	NaN	NaN	NaN	21.806	21.7484	NaN	NaN	NaN		0.312828	NA	9	42	SJH1
COG5	Conserved oligomeric Golgi complex subunit 5	Q9UP83	NaN	NaN	NaN	NaN	NaN	NaN	NaN	NaN	NaN	NaN	NaN	NaN	NaN	NaN	NaN	NaN	NaN	NaN	NaN	NaN	NaN	22.8672	NaN	NaN	NaN	23.0256	NaN	NaN	NaN	NaN	NaN	NaN	NaN	NaN	23.2034	NaN	NaN	NaN	NaN		0.210771	NA	7	40
COG6	Conserved oligomeric Golgi complex subunit 6	Q9Y2V7	NaN	NaN	NaN	NaN	NaN	NaN	NaN	NaN	NaN	NaN	NaN	NaN	NaN	NaN	NaN	NaN	NaN	NaN	NaN	NaN	NaN	NaN	NaN	NaN	NaN	NaN	NaN	NaN	NaN	NaN	20.4406	NaN	NaN	NaN	NaN	NaN	NaN	NaN	NaN		0.32272	NA	3	3
COG7	Conserved oligomeric Golgi complex subunit 7	P83436	NaN	NaN	NaN	NaN	NaN	23.1554	NaN	NaN	NaN	NaN	NaN	NaN	NaN	NaN	NaN	NaN	NaN	NaN	NaN	NaN	NaN	NaN	NaN	NaN	NaN	NaN	NaN	NaN	NaN	NaN	NaN	NaN	NaN	NaN	NaN	22.4302	NaN	NaN	NaN		0.270513	NA	9	26
COG8	Conserved oligomeric Golgi complex subunit 8	Q96MW5;H3BQV3	NaN	NaN	NaN	NaN	NaN	NaN	NaN	NaN	NaN	22.0801	NaN	NaN	NaN	NaN	NaN	NaN	NaN	NaN	NaN	NaN	NaN	NaN	NaN	NaN	NaN	NaN	NaN	NaN	NaN	NaN	NaN	NaN	NaN	NaN	NaN	NaN	NaN	NaN	NaN		0.32272	NA	3	7
COIL	Coilin	P38432	NaN	NaN	NaN	NaN	NaN	NaN	NaN	NaN	NaN	NaN	NaN	NaN	NaN	NaN	NaN	NaN	NaN	NaN	NaN	NaN	NaN	NaN	NaN	NaN	NaN	NaN	NaN	NaN	NaN	NaN	NaN	20.9334	NaN	NaN	NaN	NaN	NaN	NaN	NaN		0.32272	NA	6	14
COL11A1	Collagen alpha-1(XI) chain	P12107;C9JMN2	NaN	NaN	NaN	NaN	NaN	NaN	23.48	NaN	22.9148	NaN	NaN	NaN	NaN	NaN	NaN	22.9338	NaN	NaN	NaN	NaN	NaN	NaN	NaN	NaN	NaN	NaN	NaN	NaN	NaN	NaN	NaN	NaN	NaN	NaN	NaN	NaN	NaN	NaN	NaN	+	1.58325	NA	6	18	HW1
COL12A1	Collagen alpha-1(XII) chain	D6RGG3;Q99715;A0A087X0A8	NaN	22.477	22.2315	NaN	NaN	NaN	NaN	NaN	NaN	NaN	NaN	NaN	NaN	22.1234	NaN	22.2389	22.3773	NaN	NaN	NaN	NaN	NaN	NaN	NaN	23.391	24.1946	23.8191	NaN	NaN	NaN	NaN	NaN	NaN	NaN	NaN	NaN	24.7645	25.4298	24.0526	+	7.34416	NA	16	61
COL14A1	Collagen alpha-1(XIV) chain	Q05707;J3QT83	23.9584	NaN	23.7286	26.1488	25.4738	24.3844	NaN	NaN	NaN	NaN	NaN	NaN	23.48	23.976	24.4984	NaN	NaN	NaN	NaN	NaN	NaN	NaN	NaN	NaN	22.9386	24.0772	24.4298	NaN	NaN	NaN	NaN	NaN	NaN	NaN	NaN	NaN	23.4923	25.0359	24.5344	+	5.34142	NA	23	86
COL18A1	Collagen alpha-1(XVIII) chain;Endostatin	P39060;H7BXV5	NaN	NaN	22.4959	NaN	NaN	NaN	NaN	NaN	NaN	NaN	NaN	NaN	23.9043	24.2463	24.0935	NaN	NaN	NaN	NaN	NaN	NaN	23.0591	21.9712	22.8767	27.341	27.2445	26.4567	NaN	22.8644	22.51	NaN	NaN	22.6136	NaN	NaN	NaN	NaN	NaN	22.4091	+	11.6598	NA	15	100
COL1A1	Collagen alpha-1(I) chain	P02452	NaN	NaN	NaN	NaN	NaN	NaN	NaN	NaN	NaN	24.0359	23.3511	NaN	NaN	NaN	NaN	23.2961	23.2535	23.2089	NaN	NaN	NaN	NaN	NaN	NaN	23.2678	24.3239	24.3239	NaN	NaN	NaN	NaN	NaN	NaN	NaN	NaN	NaN	23.2535	24.5105	24.0772	+	6.6691	NA	16	68
COL1A2	Collagen alpha-2(I) chain	A0A087WTA8;P08123	NaN	NaN	NaN	24.1332	23.6431	23.6431	NaN	NaN	NaN	22.968	22.5297	NaN	23.4425	22.7707	23.1952	NaN	NaN	NaN	NaN	NaN	NaN	NaN	NaN	NaN	23.8191	23.7286	24.0608	NaN	NaN	NaN	NaN	NaN	NaN	NaN	NaN	NaN	NaN	NaN	NaN	+	12.6886	NA	12	48
COL20A1	Collagen alpha-1(XX) chain	Q9P218	NaN	NaN	NaN	NaN	NaN	NaN	NaN	NaN	NaN	NaN	NaN	NaN	NaN	NaN	NaN	NaN	NaN	NaN	NaN	NaN	NaN	NaN	NaN	NaN	NaN	23.7695	NaN	NaN	NaN	NaN	NaN	NaN	NaN	NaN	NaN	NaN	NaN	NaN	NaN		0.32272	NA	6	12
COL26A1	Collagen alpha-1(XXVI) chain	Q96A83	NaN	NaN	NaN	NaN	NaN	NaN	NaN	NaN	NaN	NaN	NaN	NaN	NaN	NaN	NaN	NaN	NaN	NaN	NaN	NaN	NaN	NaN	NaN	NaN	NaN	NaN	NaN	NaN	NaN	NaN	NaN	NaN	NaN	NaN	NaN	NaN	NaN	21.6836	21.2959	+	2.67092	NA	2	5	WK1
COL3A1	Collagen alpha-1(III) chain	P02461	NaN	NaN	NaN	NaN	NaN	NaN	NaN	NaN	NaN	NaN	NaN	NaN	27.2891	27.341	27.2354	23.7286	24.654	23.9406	NaN	NaN	NaN	NaN	NaN	NaN	NaN	NaN	NaN	NaN	NaN	NaN	NaN	NaN	NaN	NaN	NaN	NaN	NaN	24.8717	24.48	+	22.6074	NA	21	114
COL4A1	Collagen alpha-1(IV) chain;Arresten	P02462	NaN	NaN	NaN	NaN	NaN	20.6189	NaN	NaN	NaN	21.237	22.2628	20.068	NaN	NaN	NaN	NaN	NaN	NaN	NaN	NaN	NaN	NaN	NaN	NaN	21.6527	21.6823	22.9828	NaN	NaN	20.1535	20.6648	NaN	21.0759	20.0267	21.805	NaN	23.4298	22.2335	22.1247	+	4.09907	NA	7	57
COL4A2	Collagen alpha-2(IV) chain;Canstatin	P08572	NaN	NaN	NaN	NaN	NaN	NaN	NaN	NaN	NaN	22.8262	22.8197	22.9045	NaN	NaN	NaN	NaN	NaN	NaN	NaN	NaN	NaN	NaN	NaN	NaN	22.85	NaN	22.9553	NaN	NaN	NaN	NaN	NaN	NaN	NaN	NaN	NaN	NaN	NaN	NaN	+	6.74041	NA	7	25
COL4A3BP	Collagen type IV alpha-3-binding protein	Q9Y5P4;A0A0A0MRE4	NaN	NaN	NaN	NaN	NaN	NaN	23.7594	NaN	23.895	NaN	NaN	NaN	NaN	NaN	24.0105	NaN	NaN	NaN	NaN	NaN	NaN	24.0275	NaN	NaN	NaN	NaN	NaN	24.7441	NaN	24.3511	23.9584	NaN	24.3511	24.3578	24.5045	24.6703	NaN	NaN	23.391	+	2.47745	NA	12	94
COL4A5	Collagen alpha-5(IV) chain	P29400	NaN	NaN	NaN	NaN	NaN	NaN	NaN	NaN	NaN	24.2607	24.9089	23.867	NaN	22.9558	NaN	NaN	NaN	NaN	NaN	NaN	NaN	NaN	NaN	NaN	NaN	NaN	NaN	NaN	NaN	NaN	NaN	NaN	NaN	NaN	NaN	NaN	NaN	NaN	NaN	+	8.40055	NA	8	26	JK2
COL4A6	Collagen alpha-6(IV) chain	F5H3Q5;A0A087WZY5;F5H851;A8MXH5;Q14031	NaN	NaN	NaN	NaN	NaN	NaN	NaN	NaN	NaN	24.0608	24.1565	24.3376	NaN	NaN	NaN	NaN	NaN	NaN	NaN	NaN	NaN	NaN	NaN	NaN	NaN	NaN	NaN	NaN	NaN	NaN	NaN	NaN	NaN	NaN	NaN	NaN	NaN	NaN	NaN	+	24.1105	NA	4	18	JK2
COL5A1	Collagen alpha-1(V) chain	P20908;A0A087WXW9	NaN	NaN	NaN	NaN	NaN	NaN	NaN	NaN	NaN	23.5045	24.1871	23.2535	NaN	NaN	NaN	NaN	NaN	NaN	NaN	NaN	NaN	NaN	NaN	NaN	24.3307	24.2961	24.3443	23.2961	NaN	23.6757	NaN	NaN	NaN	NaN	NaN	NaN	NaN	23.4041	23.3645	+	8.31812	NA	9	59
COL5A2	Collagen alpha-2(V) chain	A0A087WYX9;P05997	NaN	NaN	NaN	NaN	NaN	NaN	23.5404	23.7995	NaN	23.7286	23.895	23.7182	NaN	NaN	NaN	NaN	NaN	NaN	NaN	NaN	NaN	NaN	NaN	NaN	NaN	NaN	NaN	NaN	NaN	NaN	NaN	NaN	NaN	NaN	NaN	NaN	NaN	NaN	NaN	+	7.3042	NA	8	29
COL5A3	Collagen alpha-3(V) chain	P25940	NaN	NaN	NaN	NaN	NaN	NaN	NaN	NaN	NaN	NaN	NaN	NaN	NaN	NaN	NaN	NaN	NaN	NaN	NaN	NaN	NaN	NaN	NaN	NaN	NaN	NaN	NaN	21.8494	NaN	NaN	NaN	NaN	NaN	NaN	NaN	NaN	NaN	NaN	NaN		0.32272	NA	2	2
COL6A1	Collagen alpha-1(VI) chain	A0A087X0S5;P12109	27.7389	27.8385	27.7195	28.019	28.1747	28.1263	28.4274	28.1164	28.5609	29.1842	29.2891	29.258	28.1312	28.6004	28.3745	27.6251	27.4154	27.509	23.0276	NaN	22.7074	26.5696	26.8019	26.4266	27.9372	27.5165	27.8799	27.9259	28.1984	27.6595	27.7064	27.4785	28.0243	26.3135	26.3135	26.0084	28.9977	29.0711	29.141	+	17.3104	NA	30	676
COL6A2	Collagen alpha-2(VI) chain	P12110	23.4676	23.632	NaN	25.1565	25.4676	25.3273	23.4551	NaN	NaN	24.6595	24.8576	24.6595	24.6209	25.1055	24.2961	24.1795	23.6431	23.976	NaN	NaN	NaN	NaN	NaN	NaN	25.0567	24.1565	24.7129	23.5404	24.4298	23.7286	23.7492	NaN	22.9902	NaN	NaN	NaN	23.1161	24.6918	24.4105	+	8.37923	NA	11	117
COL6A3	Collagen alpha-3(VI) chain	P12111;E7ENL6	NaN	NaN	NaN	24.7695	24.2607	24.0443	NaN	NaN	NaN	NaN	NaN	NaN	27.2535	26.5898	27.5315	NaN	NaN	22.6898	NaN	NaN	NaN	NaN	NaN	NaN	NaN	NaN	NaN	NaN	NaN	NaN	NaN	NaN	NaN	NaN	NaN	NaN	NaN	NaN	NaN	+	11.4897	NA	37	126
COL7A1	Collagen alpha-1(VII) chain	Q02388	NaN	NaN	NaN	NaN	NaN	NaN	NaN	NaN	NaN	22.8018	22.545	NaN	NaN	NaN	NaN	NaN	NaN	NaN	NaN	NaN	NaN	NaN	NaN	NaN	25.4073	24.7389	25.8834	22.4782	22.1897	NaN	NaN	NaN	NaN	NaN	NaN	NaN	NaN	NaN	NaN	+	9.14767	NA	23	74
COL9A3	Collagen alpha-3(IX) chain	Q14050	NaN	NaN	NaN	NaN	NaN	NaN	NaN	NaN	NaN	NaN	NaN	NaN	NaN	NaN	NaN	NaN	NaN	NaN	NaN	NaN	NaN	NaN	NaN	NaN	NaN	NaN	NaN	NaN	NaN	NaN	NaN	NaN	NaN	NaN	22.016	NaN	NaN	NaN	NaN		0.32272	NA	2	6
COLGALT1	Procollagen galactosyltransferase 1	Q8NBJ5	25.002	25.3645	25.1946	25.391	25.6403	25.3307	25.065	24.6649	25.3066	25.6649	24.9933	25.5812	25.0691	25.0854	NaN	24.48	NaN	NaN	NaN	24.7846	25.2207	24.8191	25.5725	24.0691	25.0062	NaN	24.48	24.5754	24.9716	24.3443	24.5285	NaN	NaN	24.4614	24.1095	24.976	NaN	26.2299	24.9847		0.850849	NA	11	129
COLGALT2	Procollagen galactosyltransferase 2	Q8IYK4;Q5SXQ3	NaN	NaN	NaN	23.5285	23.3101	NaN	23.1161	23.222	23.0924	NaN	NaN	NaN	NaN	NaN	NaN	NaN	NaN	NaN	23.9316	23.6865	NaN	NaN	NaN	NaN	NaN	NaN	NaN	NaN	NaN	NaN	NaN	NaN	NaN	23.1528	NaN	22.8438	NaN	NaN	NaN	+	3.09763	NA	7	40
COMMD1	COMM domain-containing protein 1	Q8N668	NaN	NaN	NaN	NaN	NaN	NaN	NaN	NaN	NaN	NaN	NaN	21.9755	NaN	NaN	NaN	NaN	NaN	NaN	NaN	NaN	NaN	22.4003	NaN	NaN	NaN	NaN	NaN	NaN	NaN	NaN	NaN	NaN	NaN	NaN	NaN	NaN	NaN	NaN	NaN		0.266373	NA	5	24
COMMD10	COMM domain-containing protein 10	D6RC04;Q9Y6G5	NaN	NaN	NaN	NaN	NaN	NaN	NaN	NaN	NaN	NaN	NaN	NaN	NaN	NaN	NaN	NaN	NaN	NaN	NaN	NaN	NaN	NaN	NaN	NaN	NaN	NaN	NaN	NaN	NaN	NaN	NaN	NaN	22.0113	NaN	NaN	NaN	NaN	NaN	NaN		0.32272	NA	1	25
COMMD3-BMI1;BMI1;COMMD3	COMM domain-containing protein 3;Polycomb complex protein BMI-1	R4GMX3;R4GN54;Q5T8Z4;R4GMW6;H0Y4W0;H0Y6Z9;Q9UBI1;P35226	NaN	NaN	NaN	NaN	NaN	NaN	NaN	NaN	NaN	NaN	NaN	NaN	NaN	NaN	NaN	NaN	NaN	NaN	NaN	22.0337	22.3825	NaN	NaN	NaN	NaN	NaN	NaN	NaN	NaN	NaN	NaN	NaN	NaN	NaN	NaN	NaN	NaN	NaN	NaN	+	2.69892	NA	6	32	PB1
COMMD4	COMM domain-containing protein 4	A0A0B4J287;Q9H0A8;H3BM91	NaN	NaN	NaN	NaN	NaN	NaN	NaN	NaN	NaN	NaN	NaN	NaN	NaN	NaN	NaN	NaN	NaN	NaN	NaN	NaN	NaN	NaN	NaN	NaN	NaN	22.0189	NaN	NaN	NaN	NaN	NaN	NaN	NaN	NaN	NaN	NaN	NaN	NaN	NaN		0.32272	NA	4	13
COMMD5	COMM domain-containing protein 5	Q9GZQ3;E9PJE4	NaN	NaN	NaN	NaN	NaN	NaN	NaN	NaN	NaN	NaN	NaN	NaN	NaN	NaN	NaN	NaN	NaN	21.7233	NaN	NaN	NaN	NaN	NaN	NaN	NaN	NaN	NaN	NaN	NaN	NaN	NaN	NaN	NaN	NaN	NaN	NaN	NaN	NaN	NaN		0.32272	NA	4	21
COMMD6	COMM domain-containing protein 6	Q7Z4G1;B0QZ40	NaN	NaN	NaN	NaN	NaN	NaN	NaN	NaN	NaN	22.4352	22.4746	23.1761	NaN	NaN	NaN	NaN	NaN	NaN	NaN	NaN	NaN	NaN	NaN	NaN	NaN	NaN	NaN	22.2306	NaN	NaN	NaN	NaN	NaN	NaN	NaN	NaN	NaN	NaN	NaN	+	6.89554	NA	3	33	JK2
COMMD8	COMM domain-containing protein 8	Q9NX08	NaN	NaN	NaN	NaN	22.8454	NaN	NaN	NaN	NaN	22.6977	22.8823	NaN	NaN	NaN	NaN	NaN	NaN	NaN	NaN	22.041	NaN	NaN	NaN	NaN	NaN	NaN	NaN	NaN	NaN	NaN	22.2312	NaN	NaN	NaN	NaN	NaN	NaN	NaN	NaN		0.873632	NA	5	37	JK2
COMMD9	COMM domain-containing protein 9	Q9P000;E9PJ95	23.9225	22.0955	23.5285	24.632	23.5983	24.417	23.2961	24.5285	24.0691	23.1261	24.824	23.7594	23.2678	23.48	NaN	24.4551	22.6956	24.5344	23.5522	23.7389	23.0221	23.5404	23.895	24.6649	23.4551	22.8413	22.8692	23.1869	NaN	22.9079	23.9225	23.417	23.9225	24.1095	23.391	24.2961	NaN	NaN	NaN	+	1.87385	NA	8	127
COMT	Catechol O-methyltransferase	P21964;E7EMS6;E7EUU8	24.558	24.0935	24.6757	NaN	25.9043	25.9271	25.5696	25.6676	25.5135	25.902	26.1585	25.8973	24.7492	24.5638	23.5869	25.7466	25.4892	25.5492	24.7796	25.8166	25.4583	25.7492	25.2891	25.976	26.3645	24.8576	25.1527	25.6153	25.6784	25.6264	25.4583	25.5045	26.3066	25.6676	25.6944	25.2607	26.0317	22.3703	25.3877		0.693407	NA	8	245
COPA	Coatomer subunit alpha;Xenin;Proxenin	P53621	27.976	28.0965	27.7129	28.4591	28.3951	28.1361	28.066	28.0864	27.9705	28.49	28.5128	28.189	27.726	27.9372	27.5315	28.203	27.9146	27.9977	27.5165	27.8504	27.7833	27.9705	27.9089	28.2714	28.17	27.9202	27.8264	27.8564	27.6798	27.9539	28.1842	27.8623	28.6697	28.2803	28.258	28.019	27.3494	28.019	27.8916	+	2.29321	NA	46	1265
COPB1	Coatomer subunit beta	P53618;E9PP73	26.1757	26.1253	25.8881	26.7895	25.797	25.4266	26.2661	26.0854	25.726	26.9977	26.4202	26.9202	25.9248	25.8717	25.5812	26.5507	25.945	25.8694	24.7441	25.6486	25.7312	26.2335	26.0914	26.4754	26.3239	26.2944	26.1273	26.0711	25.8904	26.1214	26.3662	26.1927	26.9202	26.6865	26.7518	26.3153	26.6458	25.2499	26.1135	+	1.7377	NA	23	428
COPB2	Coatomer subunit beta	P35606	26.4441	26.5898	26.5551	26.3926	25.8881	26.5754	26.5463	26.1527	26.2803	27.1795	26.965	27.1507	25.9912	26.1604	26.3861	26.515	26.2821	26.8741	26.2926	26.4738	26.6595	26.7645	26.7895	26.3894	27.1312	27.4314	27.1015	26.604	26.6865	26.3975	27.0505	26.8385	27.0608	26.8858	26.8504	27.0505	26.0401	27.1984	26.9869	+	3.9251	NA	31	637
COPE	Coatomer subunit epsilon	M0QXB4;O14579;A0A087X0I4	24.5869	24.4362	25.019	25.3712	24.8858	25.0854	25.2535	25.0608	25.2463	25.5841	25.5869	25.341	25.1642	24.9716	24.7895	24.8997	25.0567	25.433	25.2678	25.4234	25.1565	25.1642	25.341	24.7234	25.4362	25.3712	25.5285	25.4923	25.2535	25.2535	25.0894	25.2096	25.3239	25.6486	25.6292	25.5812	25.4298	24.4738	25.228	+	2.75502	NA	11	395
COPG1	Coatomer subunit gamma-1	Q9Y678	26.8385	26.7895	26.8504	27.0401	27.4394	27.3745	27.4073	27.1795	27.0914	28.1937	27.8264	27.6798	26.632	26.7895	26.5754	27.1015	26.9869	26.8741	26.5754	26.4923	26.4314	26.9977	26.7389	27.0608	27.019	27.1214	26.3325	27.1015	26.8504	26.5898	27.3325	26.976	27.6389	27.2262	26.8019	26.7389	28.4274	27.019	27.1115	+	2.2961	NA	28	658
COPG2	Coatomer subunit gamma-2	Q9UBF2	25.0148	25.4298	25.0935	26.2317	25.654	25.4457	25.3443	25.2463	25.228	25.2354	25.1214	25.239	25.417	25.2354	25.3612	25.7338	25.7594	25.9248	26.1352	26.1332	26.0148	26.0041	26.1352	25.6811	25.7746	25.6376	25.9628	25.918	25.7466	25.4138	25.1095	25.2133	25.7389	25.9361	25.9847	25.9672	26.4984	25.5667	25.673	+	2.83024	NA	25	276
COPRS	Coordinator of PRMT5 and differentiation stimulator	J3QRX9;J3QRX4;Q9NQ92	23.0875	NaN	23.3778	NaN	NaN	NaN	NaN	NaN	NaN	NaN	NaN	NaN	22.7413	22.8601	23.0041	22.2757	NaN	NaN	NaN	NaN	NaN	NaN	NaN	NaN	NaN	NaN	NaN	NaN	NaN	NaN	NaN	NaN	NaN	22.7088	NaN	23.2535	NaN	NaN	NaN	+	3.3758	NA	1	38
COPS2	COP9 signalosome complex subunit 2	P61201;B4DIH5;H0YKU5	25.5014	25.4425	24.8717	25.8504	25.6891	25.3376	25.5551	25.7518	25.7286	25.4234	25.2244	25.0567	25.1565	25.4984	24.7746	25.4105	25.3066	25.2096	25.3578	24.9361	24.8811	25.4862	25.275	25.3443	25.1946	24.8997	25.3877	25.1871	25.8433	25.2021	25.9043	25.4298	26.1253	25.6209	25.6918	25.7286	26.9089	25.4298	25.4862		0.785998	NA	17	336
COPS3	COP9 signalosome complex subunit 3	Q9UNS2;H7C3P9	25.0732	25.1214	24.9803	25.0608	25.7415	25.4707	24.8858	25.2207	25.6891	25.5014	25.1642	24.989	25.4298	25.5105	25.6403	25.4614	24.4862	24.6153	25.5898	25.2607	24.7945	25.1719	25.2891	25.5638	25.0526	23.7389	25.1055	24.6486	25.4073	24.5285	25.3679	25.558	25.5725	25.4923	25.6012	25.3135	25.705	25.4614	25.5638		1.23758	NA	15	295
COPS4	COP9 signalosome complex subunit 4	Q9BT78;D6RFN0;D6RAX7;D6RD63	25.8166	25.8481	25.5983	26.3926	25.9584	25.7846	25.558	25.797	25.8552	25.7995	25.6264	25.7441	25.7077	25.8764	25.8481	25.9998	25.8881	25.9338	25.8927	25.6012	25.6838	26.0813	26.2553	26.2714	25.7024	25.9428	25.797	26.1965	26.1527	25.8019	26.0296	25.9248	26.9869	26.1908	26.4073	26.1115	27.4862	26.8142	26.1015	+	1.82376	NA	21	512
COPS5	COP9 signalosome complex subunit 5	Q92905;E5RHH5	23.9134	NaN	NaN	NaN	NaN	23.2506	NaN	NaN	NaN	NaN	22.8999	NaN	23.5754	NaN	NaN	22.832	NaN	NaN	22.7703	22.9255	23.3101	NaN	23.1298	NaN	NaN	23.5045	22.678	23.0631	NaN	23.4425	23.2507	23.0707	24.1015	23.48	22.6626	NaN	NaN	NaN	22.4686		0.367094	NA	6	67
COPS6	COP9 signalosome complex subunit 6	E7EM64;Q7L5N1	24.1095	23.4425	24.1332	25.6944	25.019	24.2244	24.6811	24.6757	24.3844	23.8764	NaN	24.3239	24.3778	24.275	24.5638	24.5812	24.417	24.1719	NaN	24.3578	24.2317	23.2678	24.895	25.239	24.3578	24.918	24.2821	NaN	24.2678	24.1565	24.558	24.6757	24.9316	24.4738	24.5696	24.4738	NaN	24.9089	24.6376		0.653666	NA	11	139
COPS7A	COP9 signalosome complex subunit 7a	Q9UBW8;F5H4U8;F5H7C6;F5GYF7;F5H248	NaN	NaN	NaN	24.8481	NaN	NaN	NaN	NaN	NaN	NaN	NaN	NaN	NaN	NaN	NaN	NaN	NaN	NaN	NaN	NaN	23.7182	NaN	NaN	NaN	NaN	NaN	NaN	NaN	NaN	NaN	NaN	NaN	24.6096	NaN	24.2961	24.6649	NaN	NaN	NaN		0.607077	NA	4	45	SJH1
COPS7B	COP9 signalosome complex subunit 7b	Q9H9Q2;A0A087X1P5;J3KQ34;J3KQ41	NaN	NaN	NaN	NaN	NaN	NaN	NaN	NaN	NaN	NaN	NaN	NaN	NaN	NaN	NaN	NaN	NaN	NaN	NaN	NaN	22.5486	NaN	NaN	NaN	NaN	23.0944	NaN	NaN	NaN	NaN	NaN	NaN	NaN	NaN	NaN	NaN	24.1174	NaN	NaN		0.237875	NA	3	33
COPS8	COP9 signalosome complex subunit 8	E9PGT6;Q99627;H7C3S9	24.9716	24.9933	25.2021	26.2696	26.1623	26.1253	26.2133	25.7208	25.5696	25.5955	25.4676	NaN	25.4614	25.8093	25.6622	25.5045	25.4583	25.3031	25.3877	25.4202	25.239	25.1642	25.4738	25.5075	25.1871	25.0526	24.7441	26.2114	25.5492	25.3477	25.5609	25.9869	25.6703	25.2354	25.5135	25.8576	27.7129	25.8717	25.5783		0.8279	NA	6	212
COPZ1	Coatomer subunit zeta-1	F8VVA7;P61923;F8W651;F8VXB1;F8VUC5;F8W156;F8VYZ4	26.0854	26.1075	26.1984	26.2481	26.1984	26.0732	26.3222	25.1795	26.3695	25.6838	26.558	26.3359	26.4754	26.0588	24.8093	25.8433	26.1852	26.8264	25.9495	25.8336	25.7871	26.1035	26.1194	26.8741	25.8118	26.1312	26.3031	26.2856	26.5667	26.2732	26.3877	26.3828	26.8741	26.6865	26.3762	26.4923	27.1984	26.2077	26.0148		0.275676	NA	5	211
COQ3	Ubiquinone biosynthesis O-methyltransferase, mitochondrial	Q5T063;Q9NZJ6	NaN	NaN	NaN	NaN	NaN	NaN	NaN	NaN	NaN	NaN	NaN	NaN	NaN	NaN	NaN	NaN	NaN	NaN	NaN	NaN	NaN	NaN	NaN	NaN	NaN	NaN	NaN	NaN	NaN	NaN	NaN	NaN	NaN	NaN	NaN	20.863	NaN	NaN	NaN		0.32272	NA	1	13
COQ5	2-methoxy-6-polyprenyl-1,4-benzoquinol methylase, mitochondrial	Q5HYK3;F8VVX6;F8VP53	NaN	NaN	NaN	NaN	NaN	NaN	NaN	NaN	NaN	NaN	NaN	NaN	NaN	NaN	NaN	NaN	NaN	NaN	22.3376	NaN	NaN	NaN	NaN	NaN	NaN	NaN	22.6507	NaN	NaN	NaN	NaN	NaN	NaN	NaN	NaN	NaN	NaN	NaN	NaN		0.265307	NA	5	11
COQ6	Ubiquinone biosynthesis monooxygenase COQ6, mitochondrial	G3XA86;Q9Y2Z9;A0A0D9SFJ1	NaN	23.4041	NaN	24.2463	24.8288	NaN	NaN	NaN	21.7534	NaN	NaN	NaN	NaN	22.5054	22.7797	NaN	NaN	21.6149	26.3545	22.3343	23.0141	NaN	NaN	23.7492	NaN	22.5066	NaN	22.4822	NaN	NaN	NaN	NaN	NaN	NaN	22.7955	NaN	23.7895	23.2961	NaN		0.575296	NA	5	56
COQ7	5-demethoxyubiquinone hydroxylase, mitochondrial	H3BS11;I3L1T0;H3BP28;Q99807;H3BSZ3;H3BTN8	NaN	NaN	NaN	NaN	NaN	NaN	NaN	NaN	NaN	NaN	NaN	NaN	NaN	NaN	NaN	NaN	NaN	NaN	NaN	NaN	NaN	NaN	NaN	NaN	NaN	22.5314	NaN	NaN	NaN	NaN	NaN	NaN	NaN	NaN	NaN	NaN	NaN	NaN	NaN		0.32272	NA	2	4
COQ9	Ubiquinone biosynthesis protein COQ9, mitochondrial	H3BNT2;O75208;H3BPY0	NaN	NaN	NaN	NaN	NaN	NaN	NaN	NaN	NaN	NaN	NaN	NaN	NaN	NaN	NaN	NaN	NaN	NaN	NaN	NaN	NaN	NaN	NaN	NaN	NaN	NaN	NaN	NaN	20.1413	NaN	NaN	NaN	NaN	NaN	NaN	NaN	NaN	NaN	NaN		0.32272	NA	5	10
CORO1A	Coronin-1A;Coronin	P31146;H3BRY3	22.906	NaN	NaN	NaN	22.7194	NaN	NaN	22.2664	22.7391	22.5412	22.7883	21.4648	NaN	NaN	NaN	24.3778	24.2678	23.9043	NaN	22.2863	NaN	23.8764	23.5165	23.654	23.4425	23.7286	23.0168	23.0435	NaN	23.2436	23.654	23.632	22.7096	23.3376	23.5522	22.8496	NaN	24.48	23.2821	+	3.25062	NA	12	138
CORO1B	Coronin-1B;Coronin	Q9BR76;A0A087WW53;F5H390	26.3222	26.0772	26.4984	23.0663	24.5522	24.0691	24.6649	25.3545	24.654	25.8481	25.3135	25.5014	26.533	25.4298	25.7024	26.0359	26.3084	25.5898	25.6348	24.5696	24.8191	24.895	25.3273	25.0233	25.7895	25.5075	25.4073	26.0359	25.7995	26.3612	25.7695	24.4614	26.7518	25.4862	25.6513	25.2891	NaN	26.5045	25.8694		1.26673	NA	14	311
CORO1C	Coronin-1C;Coronin	Q9ULV4;B4E3S0;H0YHL7	28.579	28.4938	28.0965	27.391	26.9539	27.5898	27.4394	27.341	27.632	28.1015	28.1164	27.9428	27.7195	28.2714	28.4707	28.2399	28.0965	28.0813	27.6865	28.0965	28.0608	28.1604	28.2445	27.8682	28.2803	28.1747	28.4551	28.0401	27.5536	28.5165	27.5754	27.7581	27.8741	28.2979	28.3325	28.5646	27.2262	27.976	27.509	+	3.44512	NA	27	660
CORO2B	Coronin-2B	Q9UQ03	24.1642	23.5638	23.4041	25.0359	25.673	24.3376	25.5492	26.2678	25.7389	24.1095	24.1946	23.3645	25.2207	25.3443	25.0608	22.9898	22.6723	NaN	26.0567	26.3861	26.1527	24.0608	23.6971	24.6486	24.9539	24.391	23.7594	23.8481	23.1851	23.7077	24.2678	24.4984	23.5165	24.217	24.239	24.3307	25.0608	24.0691	NaN	+	7.85314	NA	16	232
CORO7-PAM16;CORO7	Coronin;Coronin-7	A0A0A6YYL4;P57737	24.867	23.9672	25.0148	24.8623	25.0691	25.1253	25.2856	24.6486	24.8717	24.3712	24.632	24.2317	24.2961	24.5812	24.8288	24.7746	24.9977	24.9225	24.7645	25.1174	25.3877	25.2021	25.0105	25.6125	25.9781	26.3031	26.0484	25.2996	24.6971	24.7746	25.0062	24.7945	25.4645	26.4346	26.2961	26.5029	25.9517	25.019	25.019	+	8.33214	NA	21	299
COTL1	Coactosin-like protein	Q14019;H3BT58	24.2463	24.5045	23.9043	NaN	23.6649	23.0791	22.9779	NaN	23.5869	24.3031	23.5754	23.9225	24.019	24.0608	NaN	25.4298	25.0894	25.6944	NaN	NaN	NaN	23.4425	23.7594	NaN	NaN	24.3712	25.0062	NaN	NaN	23.3645	NaN	NaN	NaN	NaN	NaN	NaN	24.4738	22.9437	NaN	+	4.70332	NA	11	117
COX11	Cytochrome c oxidase assembly protein COX11, mitochondrial	I3L4E7;B4DI26;Q9Y6N1	NaN	NaN	NaN	NaN	NaN	NaN	NaN	NaN	NaN	NaN	NaN	NaN	NaN	NaN	NaN	NaN	NaN	NaN	NaN	NaN	NaN	NaN	NaN	NaN	NaN	NaN	NaN	NaN	NaN	NaN	NaN	NaN	NaN	NaN	NaN	NaN	NaN	NaN	20.1416		0.32272	NA	2	3
COX17	Cytochrome c oxidase copper chaperone	C9J8T6;Q14061;H7C4E5	NaN	NaN	NaN	NaN	NaN	NaN	NaN	NaN	NaN	NaN	NaN	NaN	NaN	NaN	NaN	NaN	NaN	NaN	NaN	NaN	NaN	NaN	NaN	NaN	NaN	NaN	NaN	NaN	NaN	NaN	NaN	NaN	NaN	NaN	NaN	22.4826	NaN	NaN	NaN		0.32272	NA	2	25
COX20	Cytochrome c oxidase protein 20 homolog	Q5RI15	23.3511	23.2961	23.632	NaN	NaN	NaN	23.0424	22.6242	23.0925	23.2207	23.2821	NaN	22.9575	23.8288	NaN	NaN	NaN	NaN	23.0725	NaN	NaN	NaN	NaN	NaN	23.2821	NaN	NaN	22.5732	NaN	23.2678	NaN	23.4551	NaN	23.0799	23.3778	NaN	NaN	NaN	23.4551		0.777195	NA	4	65
COX4I1	Cytochrome c oxidase subunit 4 isoform 1, mitochondrial	P13073;H3BN72;H3BNV9;Q86WV2	26.217	26.4441	26.8019	26.4394	26.2926	25.8647	26.6998	26.8741	26.417	26.4614	26.143	26.7771	26.512	26.673	26.3828	26.2317	26.2114	25.7645	25.9202	26.8973	26.8142	25.452	26.5754	26.5075	26.965	26.4785	26.604	26.067	27.1312	26.5374	26.7389	27.3662	24.5869	25.5105	26.341	26.4551	27.6595	27.341	26.0211		0.286175	NA	9	212
COX5A	Cytochrome c oxidase subunit 5A, mitochondrial	P20674;H3BRM5;H3BV69;H3BNX8	27.0505	27.2891	26.6458	NaN	NaN	NaN	26.2874	26.038	26.604	26.8504	26.5754	26.604	26.8504	27.0084	26.8858	NaN	NaN	24.1871	24.2096	25.9111	25.7821	25.7771	26.2058	26.2096	26.6865	NaN	25.5195	25.9977	27.019	26.4908	26.673	26.7645	26.7129	26.2767	26.4846	26.6595	NaN	26.2299	26.5225	+	5.13775	NA	7	224
COX5B	Cytochrome c oxidase subunit 5B, mitochondrial	P10606	27.1507	27.4862	27.2979	25.5404	24.2821	25.5667	24.7995	25.2244	25.3031	26.8142	26.7771	26.6595	26.2678	25.6971	27.1015	25.8069	25.8576	25.9271	26.4218	26.0975	26.2979	25.6784	26.0211	25.6264	26.1055	25.8717	25.9716	26.341	26.9977	26.391	26.1814	27.1984	26.3376	25.5463	25.0484	26.2732	NaN	26.3477	25.7846	+	4.46673	NA	7	149
COX6B1	Cytochrome c oxidase subunit 6B1	P14854	24.8142	24.3578	23.6209	23.6971	24.3645	24.0772	25.1908	25.6348	25.2426	25.4984	26.0813	26.0401	26.2944	25.8881	24.8044	25.5609	23.1213	NaN	24.6865	25.0854	24.989	26.0127	24.7024	25.9912	25.5045	24.867	25.1055	26.065	25.0691	26.2944	26.9316	25.7771	27.1115	25.417	25.1795	24.1174	NaN	NaN	25.065	+	3.42385	NA	6	349
COX6C	Cytochrome c oxidase subunit 6C	P09669	NaN	NaN	NaN	NaN	NaN	NaN	NaN	25.2058	NaN	25.0148	NaN	NaN	25.1332	NaN	NaN	NaN	NaN	NaN	NaN	NaN	NaN	25.2133	NaN	24.1719	NaN	NaN	NaN	NaN	25.6403	NaN	25.6068	NaN	NaN	NaN	NaN	NaN	NaN	NaN	NaN		0.147993	NA	4	43	RK1
COX7A2	Cytochrome c oxidase subunit 7A2, mitochondrial	D6RIE3;D6RGV5;H0UI06;P14406	25.5983	25.1984	25.2058	25.2207	NaN	25.1833	26.0526	26.0935	26.067	26.5898	26.3894	26.1814	25.7518	26.038	25.9338	25.8881	25.2499	NaN	25.5463	25.6209	25.3273	25.3342	25.3101	25.1757	25.5667	25.1015	25.3342	25.9406	25.7821	26.2979	26.1984	25.7156	NaN	25.6703	25.433	25.9517	26.7389	NaN	24.7492		0.821862	NA	3	113
COX7A2L	Cytochrome c oxidase subunit 7A-related protein, mitochondrial	E5RJZ1;H0YBD2;O14548	NaN	NaN	22.909	23.8288	22.8548	NaN	23.6971	NaN	23.4923	NaN	23.0711	23.8191	NaN	NaN	NaN	22.6964	23.417	23.4551	NaN	NaN	NaN	NaN	23.6209	NaN	23.5404	24.0854	24.3578	23.8288	23.7594	NaN	23.632	23.9495	NaN	23.2535	NaN	NaN	NaN	24.2463	NaN		0.72054	NA	2	121
CPD	Carboxypeptidase D	O75976	24.019	24.1795	24.4676	24.4041	25.065	25.5983	24.5926	24.1253	24.5926	24.002	NaN	NaN	NaN	24.5522	24.8904	24.0935	24.6096	24.7182	NaN	23.5045	23.5638	24.0935	23.9134	23.6757	NaN	NaN	NaN	25.0691	25.0233	24.2317	23.3778	24.3443	24.5105	24.6209	24.2891	24.9672	NaN	24.3511	24.2535	+	2.78591	NA	18	202
CPM	Carboxypeptidase M	P14384;F8W111	NaN	NaN	NaN	NaN	NaN	NaN	NaN	NaN	NaN	NaN	NaN	NaN	NaN	NaN	NaN	NaN	NaN	NaN	NaN	NaN	NaN	NaN	NaN	NaN	NaN	22.5656	NaN	NaN	NaN	NaN	NaN	NaN	NaN	NaN	NaN	NaN	NaN	NaN	NaN		0.32272	NA	5	6
CPNE1	Copine-1	B0QZ18;Q99829;F2Z2V0;A6PVH9;E7ENH5;Q5JX58;Q5JX59;Q5JX60;Q5JX44	26.8504	27.17	26.6181	25.902	25.4202	25.8481	27.2077	27.341	26.9316	26.8504	27.1015	26.976	26.6998	26.604	26.7129	27.0813	27.17	26.7645	26.8858	27.1115	27.0401	28.1115	27.8858	28.7927	26.2445	25.3511	25.0935	27.3578	27.2445	27.3992	27.2445	26.5195	27.9146	26.604	26.7645	26.6181	27.2891	26.4938	27.019	+	5.26572	NA	15	604
CPNE2	Copine-2	Q96FN4	24.275	24.019	23.8764	24.632	24.5812	24.3712	23.417	23.4298	23.6431	24.1332	24.1871	NaN	24.3511	24.4676	24.217	23.9225	NaN	23.5285	23.3511	23.9043	23.5983	23.7492	23.6431	23.9933	23.3778	23.4551	NaN	NaN	NaN	NaN	24.019	NaN	24.019	24.6757	24.9495	25.065	NaN	24.3511	24.6431	+	3.06688	NA	10	235
CPNE3	Copine-3	O75131;A0A087WYQ3	27.391	27.3745	26.7895	27.8623	27.141	27.4473	27.6251	27.5014	27.0813	26.9316	26.7389	26.4583	26.8385	27.1507	27.0084	26.7645	26.8858	27.0813	26.9869	26.604	26.726	27.0608	27.1312	27.3494	27.3992	26.6865	25.9293	27.0914	26.9316	27.0296	27.1214	26.4488	27.6251	26.8504	26.6998	26.965	27.019	26.8623	26.7895		1.10408	NA	20	594
CPNE4	Copine-4	Q96A23	NaN	NaN	NaN	25.6838	24.7945	24.654	25.1015	25.2207	24.8385	NaN	NaN	NaN	NaN	NaN	NaN	NaN	NaN	NaN	26.5195	26.2317	26.0955	NaN	NaN	NaN	NaN	NaN	NaN	NaN	NaN	NaN	NaN	NaN	NaN	25.1565	25.019	24.9539	NaN	NaN	NaN	+	15.1609	NA	14	78
CPNE5	Copine-5	Q9HCH3;A0A0J9YWA1	NaN	NaN	NaN	NaN	NaN	NaN	NaN	NaN	NaN	NaN	NaN	NaN	NaN	NaN	NaN	NaN	NaN	NaN	NaN	NaN	NaN	NaN	NaN	NaN	NaN	NaN	NaN	NaN	NaN	NaN	NaN	NaN	NaN	NaN	NaN	NaN	NaN	20.287	NaN		0.32272	NA	2	3
CPOX	Oxygen-dependent coproporphyrinogen-III oxidase, mitochondrial	P36551	23.8858	NaN	23.6431	25.275	24.141	NaN	23.1585	NaN	23.5869	25.3975	24.9089	25.1253	24.5463	25.2133	24.9043	24.976	25.558	24.7695	23.7389	23.5404	NaN	23.7995	24.3844	NaN	24.989	24.3031	24.1488	24.9672	24.8481	24.8764	25.8881	25.6153	24.9271	24.5638	24.7895	24.2961	NaN	23.7796	24.2678	+	3.56132	NA	14	140
CPPED1	Serine/threonine-protein phosphatase CPPED1	Q9BRF8	NaN	NaN	NaN	NaN	NaN	NaN	NaN	NaN	NaN	NaN	NaN	NaN	NaN	NaN	NaN	NaN	NaN	NaN	NaN	NaN	NaN	NaN	NaN	NaN	NaN	NaN	24.0691	NaN	NaN	NaN	NaN	NaN	NaN	NaN	NaN	NaN	NaN	NaN	NaN		0.32272	NA	4	6
CPQ	Carboxypeptidase Q	Q9Y646;E5RJA8	23.0205	NaN	NaN	NaN	NaN	NaN	24.1488	24.1795	24.2678	22.6845	22.8437	22.3364	NaN	22.6043	NaN	23.7182	23.4041	23.6431	NaN	NaN	NaN	22.8517	NaN	23.0123	25.1332	24.6153	24.824	24.5754	24.391	24.2891	23.5404	23.4425	24.4105	22.7691	22.7258	NaN	NaN	23.2122	23.5638	+	8.90418	NA	6	85
CPS1	Carbamoyl-phosphate synthase [ammonia], mitochondrial	P31327	NaN	NaN	NaN	24.4425	24.6649	23.4551	23.2504	23.0283	22.8648	NaN	NaN	NaN	NaN	NaN	NaN	23.7695	24.1488	23.7995	23.4298	23.181	23.2678	NaN	NaN	NaN	NaN	NaN	NaN	NaN	NaN	NaN	NaN	NaN	NaN	NaN	NaN	NaN	NaN	22.9361	NaN	+	9.692	NA	10	57
CPSF1	Cleavage and polyadenylation specificity factor subunit 1	Q10570	23.0417	23.2274	23.0494	22.7854	23.1677	23.1094	23.2961	22.9207	23.3239	22.6086	22.5218	NaN	23.417	22.6134	NaN	23.6757	23.3645	NaN	23.6096	23.4298	23.9847	22.9267	NaN	23.1118	22.9069	22.9089	NaN	23.5045	23.6209	23.3101	23.1157	23.05	22.6256	23.1366	23.0248	22.9589	NaN	23.5754	23.3645		0.570471	NA	13	139
CPSF2	Cleavage and polyadenylation specificity factor subunit 2	Q9P2I0	24.002	24.2678	23.976	NaN	23.187	23.3101	23.2678	NaN	22.6866	22.9967	NaN	22.7814	23.5522	23.1222	NaN	23.5404	23.417	23.8385	NaN	24.0854	24.1015	NaN	23.6431	22.829	NaN	23.391	NaN	23.8093	NaN	23.3101	23.4923	23.6431	23.5754	NaN	NaN	NaN	23.5869	24.2821	23.5285	+	1.54756	NA	12	86
CPSF3	Cleavage and polyadenylation specificity factor subunit 3	Q9UKF6;G5E9W3	24.5926	23.9933	24.5404	23.1811	23.8858	24.2678	23.4676	23.6865	23.0166	23.6096	23.5983	23.0935	23.8576	23.5983	24.3239	24.5045	24.7492	25.1214	24.0105	24.824	25.1332	23.6209	23.6096	24.4488	23.6971	23.4425	23.1989	23.9847	23.9933	24.1565	23.4551	24.1095	24.6264	24.0691	23.4676	24.2021	25.2354	23.7695	24.3376	+	1.92708	NA	16	218
CPSF3L	Integrator complex subunit 11	C9IYS7;A0A087WYI0;Q5TA45;J3QRY6;C9J979	NaN	NaN	NaN	NaN	NaN	NaN	NaN	NaN	NaN	NaN	NaN	NaN	NaN	NaN	NaN	NaN	NaN	NaN	NaN	NaN	NaN	NaN	NaN	NaN	NaN	NaN	NaN	NaN	NaN	NaN	21.8043	NaN	NaN	NaN	NaN	NaN	NaN	NaN	NaN		0.32272	NA	2	10
CPSF4	Cleavage and polyadenylation specificity factor subunit 4	O95639;C9JEV9;B7Z7B0;H7C419	NaN	NaN	NaN	NaN	NaN	NaN	NaN	NaN	NaN	NaN	NaN	NaN	NaN	NaN	NaN	NaN	NaN	NaN	23.0766	22.2573	22.5098	22.1118	NaN	NaN	NaN	NaN	NaN	22.6577	NaN	NaN	22.3074	NaN	NaN	NaN	22.3032	22.3708	NaN	23.391	NaN		1.15192	NA	6	58
CPSF6	Cleavage and polyadenylation specificity factor subunit 6	F8WJN3;Q16630	27.0296	27.1312	27.1015	26.632	25.8191	25.9738	26.2244	25.867	26.509	26.2317	25.8904	24.7543	26.5045	27.141	27.1984	26.2607	26.9202	27.2354	27.4629	27.2262	27.3239	25.7156	26.5507	25.7103	26.632	26.5898	26.3427	26.5898	26.1174	25.6568	26.3014	26.6595	26.0711	26.3031	26.5285	26.8019	27.4938	26.0732	26.4122	+	2.92357	NA	12	459
CPSF7	Cleavage and polyadenylation specificity factor subunit 7	F5H669;Q8N684;J3QT54;F5H6M0;F5H047	23.6971	24.4676	23.9043	21.7121	22.2266	22.8584	23.48	23.3101	23.8093	24.0526	23.7389	23.0846	NaN	23.3645	23.8481	22.8937	23.5983	24.3844	25.1135	23.6971	24.6264	23.5404	23.9043	22.6704	24.5522	23.7492	23.2961	23.1979	23.654	22.2373	24.2317	23.9847	24.239	23.5522	23.5165	23.7594	NaN	23.4425	23.8288	+	1.47731	NA	7	181
CPT1A	Carnitine O-palmitoyltransferase 1, liver isoform	P50416	25.1015	25.4266	25.3545	24.6918	NaN	23.5869	25.6568	25.2821	25.772	25.9955	25.7492	25.7103	26.019	25.7619	25.8044	25.4105	25.9225	25.2961	NaN	23.9495	24.1253	24.4425	24.9933	24.417	23.6096	25.0233	24.6264	24.4738	24.7129	24.945	24.5463	24.9933	25.895	24.0608	24.5638	24.558	26.53	26.6865	25.5374	+	5.32067	NA	11	194
CPT2	Carnitine O-palmitoyltransferase 2, mitochondrial	P23786	25.0148	25.1253	25.3545	25.4984	24.7746	25.5045	25.4583	25.2499	25.2643	25.2821	25.1604	25.3101	24.7543	25.3877	25.2207	24.6649	23.7995	23.8288	24.8044	24.9716	24.6918	25.1527	25.1488	24.6486	24.0359	23.9134	24.1719	25.7234	25.4457	25.4892	25.3778	25.9933	25.9066	25.8191	25.5983	25.5225	22.4029	24.3578	24.604	+	6.3472	NA	17	297
CPVL	Probable serine carboxypeptidase CPVL	Q9H3G5	NaN	NaN	NaN	NaN	23.6865	NaN	NaN	NaN	NaN	NaN	NaN	NaN	NaN	NaN	NaN	NaN	NaN	NaN	23.9584	23.7492	24.1488	NaN	NaN	NaN	NaN	NaN	NaN	NaN	NaN	NaN	NaN	NaN	NaN	23.4551	NaN	NaN	NaN	NaN	23.3239	+	3.92673	NA	7	32	PB1
CPXM1	Probable carboxypeptidase X1	Q96SM3	NaN	NaN	NaN	NaN	NaN	NaN	NaN	NaN	NaN	NaN	NaN	NaN	NaN	NaN	NaN	NaN	NaN	NaN	NaN	NaN	NaN	NaN	21.8831	NaN	NaN	NaN	NaN	NaN	NaN	NaN	NaN	NaN	NaN	NaN	NaN	NaN	NaN	NaN	NaN		0.32272	NA	3	6
RNF13	E3 ubiquitin-protein ligase RNF13	C9J8T4;C9JYN7;O43567;C9JRV0;F8WDJ5;C9J383	NaN	NaN	22.7506	NaN	NaN	NaN	NaN	NaN	NaN	NaN	NaN	NaN	NaN	NaN	NaN	NaN	NaN	NaN	NaN	23.0649	23.0086	NaN	NaN	NaN	NaN	NaN	NaN	NaN	NaN	NaN	NaN	NaN	NaN	NaN	NaN	NaN	NaN	NaN	NaN	+	1.72123	OPC	3	23
CRABP2	Cellular retinoic acid-binding protein 2	Q5SYZ4;P29373	NaN	NaN	NaN	NaN	NaN	NaN	NaN	NaN	NaN	NaN	NaN	NaN	NaN	NaN	NaN	NaN	NaN	NaN	NaN	NaN	NaN	NaN	NaN	21.6883	NaN	NaN	NaN	NaN	NaN	NaN	NaN	NaN	NaN	NaN	NaN	NaN	NaN	NaN	NaN		0.32272	NA	2	2
CRADD	Death domain-containing protein CRADD	P78560	NaN	NaN	NaN	NaN	NaN	NaN	NaN	NaN	NaN	NaN	NaN	NaN	NaN	NaN	NaN	NaN	NaN	NaN	NaN	NaN	NaN	NaN	NaN	NaN	NaN	NaN	NaN	NaN	NaN	NaN	NaN	NaN	NaN	NaN	NaN	21.3786	NaN	NaN	NaN		0.32272	NA	1	23
CRAT	Carnitine O-acetyltransferase	P43155	25.8599	25.0732	26.019	25.6891	24.1015	24.6376	23.8764	24.7182	24.3975	25.2856	24.2244	24.7543	24.9672	25.5609	25.7821	22.8718	22.8921	22.369	23.867	24.5344	24.2607	NaN	22.8029	23.4923	24.8858	23.6971	23.8576	24.6595	24.5404	23.7182	24.275	24.2463	25.0062	25.7312	25.4984	25.5135	24.8093	23.5983	23.8288	+	4.65182	NA	15	240
CRB2	Protein crumbs homolog 2	Q5IJ48	NaN	NaN	NaN	NaN	NaN	NaN	24.1719	24.6971	24.4425	NaN	NaN	NaN	NaN	NaN	NaN	NaN	NaN	NaN	NaN	NaN	NaN	23.3778	23.2117	23.7286	NaN	NaN	NaN	NaN	NaN	NaN	NaN	21.933	NaN	NaN	NaN	NaN	NaN	NaN	NaN	+	15.6981	NA	11	51
CRBN	Protein cereblon	J3QT51;J3QT87;Q96SW2	NaN	NaN	NaN	NaN	NaN	NaN	NaN	NaN	NaN	NaN	NaN	NaN	NaN	NaN	NaN	NaN	NaN	NaN	NaN	NaN	NaN	NaN	NaN	NaN	NaN	NaN	NaN	NaN	NaN	NaN	NaN	NaN	NaN	NaN	NaN	NaN	21.065	NaN	NaN		0.32272	NA	1	11
CREB1	Cyclic AMP-responsive element-binding protein 1	P16220;C9JBT4;C9J896	NaN	NaN	NaN	23.3645	NaN	23.6865	23.5754	NaN	NaN	NaN	22.9977	NaN	NaN	NaN	NaN	24.1015	NaN	24.0854	24.1095	24.3239	24.317	23.2468	24.3101	22.537	23.48	23.6431	NaN	23.7182	23.5983	NaN	24.0854	24.4425	22.8509	22.7918	NaN	NaN	NaN	24.3031	24.141	+	1.60165	NA	5	88
CREBBP	CREB-binding protein	Q92793	NaN	NaN	NaN	NaN	NaN	NaN	NaN	NaN	NaN	NaN	NaN	NaN	NaN	NaN	NaN	NaN	NaN	NaN	23.5285	22.6803	NaN	NaN	NaN	NaN	NaN	NaN	22.1537	NaN	NaN	NaN	NaN	NaN	NaN	NaN	NaN	22.1332	NaN	23.1564	NaN		0.90032	NA	10	30	PB1
CRELD1	Cysteine-rich with EGF-like domain protein 1	Q96HD1	NaN	NaN	NaN	24.1642	23.3239	23.5045	24.2961	24.0935	24.0275	24.019	23.8385	24.0105	NaN	23.1235	22.4747	NaN	NaN	NaN	22.6535	NaN	NaN	22.4459	NaN	NaN	22.7176	23.0471	23.0718	23.2678	23.3511	23.1713	NaN	NaN	NaN	23.3101	22.8437	22.6818	24.1174	22.9573	23.7182	+	8.45075	NA	5	108
CRELD2	Cysteine-rich with EGF-like domain protein 2	Q6UXH1;A6PWM2	NaN	NaN	NaN	22.1043	NaN	NaN	NaN	NaN	NaN	21.6948	22.0276	NaN	NaN	NaN	22.044	NaN	NaN	NaN	NaN	NaN	NaN	22.2194	22.8763	NaN	NaN	NaN	NaN	22.0615	NaN	22.3005	NaN	22.2357	NaN	21.5328	22.6771	NaN	NaN	NaN	23.2961		0.31206	NA	5	45
CREM		E9PAR2;G5E998	NaN	NaN	NaN	NaN	NaN	NaN	NaN	NaN	NaN	NaN	NaN	NaN	NaN	NaN	NaN	NaN	NaN	NaN	NaN	NaN	NaN	NaN	NaN	NaN	NaN	NaN	NaN	NaN	NaN	NaN	NaN	NaN	NaN	NaN	NaN	22.0201	NaN	NaN	NaN		0.32272	NA	3	4
CRIP2	Cysteine-rich protein 2	P52943;H0YFA4	28.3452	27.673	27.7833	27.391	27.7833	27.7518	27.4234	27.9428	27.7645	26.6458	27.2891	27.6181	27.7389	27.3745	27.5014	28.019	27.6389	27.5536	27.4073	26.9428	27.1312	26.9539	27.0914	27.0914	27.7833	27.8019	27.5014	28.6798	28.1459	28.5862	27.7581	26.7129	27.1795	28.066	28.2891	27.8623	28.509	28.2759	28.0557	+	5.0373	NA	7	477
CRK	Adapter molecule crk	P46108;I3L297	25.239	25.5075	25.2996	25.8647	25.4425	25.8599	26.067	25.9694	26.0547	25.5638	25.2317	25.2643	25.4707	25.6703	25.5045	25.9694	25.4234	25.4953	25.5285	25.5869	25.8647	25.5754	25.726	25.5841	24.867	25.2785	25.5463	25.6096	25.3066	25.4551	25.6568	25.6757	26.0772	26.5315	26.521	26.2096	25.0608	25.1055	25.4041	+	6.56271	NA	13	344
CRKL	Crk-like protein	P46109	25.5754	25.7645	25.8069	25.7208	25.7024	25.4769	24.5754	24.6918	24.6865	25.3811	25.7796	25.3645	25.0975	25.7796	25.9406	25.317	25.3239	25.726	26.4105	26.3695	26.4488	25.7129	25.5404	25.4488	25.7945	25.8069	25.6865	25.8741	25.5105	25.2961	25.5492	25.5492	26.5404	26.217	26.0732	26.2678	26.9977	25.5983	25.3443	+	1.68216	NA	13	318
CRLF3	Cytokine receptor-like factor 3	Q8IUI8	NaN	NaN	NaN	NaN	NaN	NaN	NaN	NaN	NaN	NaN	NaN	NaN	NaN	NaN	NaN	NaN	NaN	NaN	NaN	NaN	NaN	NaN	NaN	NaN	NaN	NaN	NaN	NaN	NaN	NaN	NaN	NaN	NaN	NaN	22.1557	NaN	NaN	NaN	NaN		0.32272	NA	2	6
CRMP1	Dihydropyrimidinase-related protein 1	Q14194;E9PD68	26.9316	27.6181	27.2354	26.0547	26.8504	27.1604	27.1604	27.0813	27.1984	25.4266	25.4923	25.1946	27.3745	27.3992	27.524	26.1234	26.5898	25.8093	28.2714	28.3704	28.189	28.1984	28.5203	28.267	27.6527	27.8623	27.6798	27.3494	26.8623	26.9869	27.9089	27.9977	27.1507	28.4746	28.5862	28.2625	27.5463	27.8264	28.1115	+	10.7174	NA	31	784
CRNKL1	Crooked neck-like protein 1	Q5JY65;Q9BZJ0	NaN	NaN	NaN	NaN	NaN	NaN	NaN	NaN	NaN	NaN	NaN	NaN	NaN	NaN	NaN	NaN	NaN	NaN	NaN	NaN	NaN	NaN	NaN	NaN	NaN	NaN	20.9917	NaN	NaN	NaN	NaN	NaN	NaN	NaN	NaN	NaN	NaN	NaN	NaN		0.32272	NA	7	18
CROCC	Rootletin	Q5TZA2;B1AKD8	NaN	NaN	24.7746	NaN	NaN	NaN	NaN	NaN	NaN	NaN	NaN	NaN	NaN	NaN	NaN	NaN	NaN	NaN	NaN	NaN	NaN	NaN	NaN	NaN	NaN	NaN	NaN	NaN	NaN	NaN	NaN	NaN	NaN	NaN	NaN	NaN	NaN	NaN	NaN		0.32272	NA	9	52
CROT	Peroxisomal carnitine O-octanoyltransferase	C9J3D7;Q9UKG9	23.7492	NaN	23.48	23.7594	23.9847	24.4105	23.0423	NaN	NaN	23.2142	NaN	NaN	NaN	NaN	23.5285	NaN	24.3712	24.0854	NaN	NaN	NaN	22.6559	NaN	23.2211	23.4551	23.3778	NaN	23.9043	23.8191	23.4425	22.9876	NaN	NaN	NaN	NaN	NaN	23.9495	NaN	NaN	+	1.49626	NA	8	91
CRTAP	Cartilage-associated protein	O75718;C9JP16	24.5638	24.5638	23.7995	24.3031	23.9134	23.9672	24.5812	24.1719	24.5983	25.7182	25.6068	25.0526	23.8288	24.275	23.7995	24.3101	23.5522	24.6153	NaN	NaN	NaN	23.1407	22.7464	NaN	24.5983	23.391	24.0608	23.7389	24.3031	24.0105	23.8288	23.867	24.4862	23.8385	23.6757	23.895	NaN	23.7594	24.2021	+	6.42571	NA	13	156
CRTC1	CREB-regulated transcription coactivator 1	Q6UUV9;M0QX46	NaN	NaN	NaN	NaN	NaN	NaN	NaN	22.3874	22.2761	NaN	NaN	NaN	NaN	NaN	NaN	NaN	NaN	NaN	NaN	NaN	NaN	NaN	NaN	NaN	NaN	NaN	NaN	NaN	NaN	NaN	NaN	22.7867	NaN	22.6348	22.5624	NaN	NaN	NaN	22.8985		0.840691	NA	4	37
CRTC2	CREB-regulated transcription coactivator 2	Q53ET0;J3KNE6;Q5T4K5	NaN	NaN	NaN	NaN	NaN	NaN	NaN	NaN	NaN	NaN	NaN	NaN	NaN	NaN	NaN	NaN	NaN	NaN	NaN	NaN	NaN	NaN	NaN	NaN	NaN	NaN	NaN	NaN	NaN	NaN	NaN	NaN	20.9914	NaN	NaN	NaN	NaN	NaN	NaN		0.32272	NA	2	7
CRYAB	Alpha-crystallin B chain	E9PR44;P02511;E9PJL7;E9PRA8;E9PNH7;A0A024R3B9	23.032	22.8848	22.1503	28.362	28.3109	28.0557	NaN	24.4041	23.7182	26.9977	24.8717	26.5566	NaN	NaN	NaN	NaN	NaN	NaN	24.4488	25.065	25.1015	NaN	NaN	23.2821	27.509	26.673	27.2803	NaN	NaN	NaN	NaN	NaN	NaN	24.5045	24.2021	23.5045	NaN	22.7321	22.1323	+	14.6445	NA	10	199
CRYBA4	Beta-crystallin A4	P53673	NaN	NaN	NaN	NaN	NaN	NaN	NaN	NaN	NaN	21.9058	NaN	NaN	NaN	NaN	NaN	NaN	NaN	NaN	NaN	NaN	NaN	NaN	NaN	NaN	NaN	NaN	NaN	NaN	NaN	NaN	NaN	NaN	NaN	NaN	NaN	NaN	NaN	NaN	NaN		0.32272	NA	2	7
CRYBB1	Beta-crystallin B1	P53674	NaN	NaN	NaN	NaN	NaN	NaN	NaN	NaN	NaN	23.3101	23.2821	22.5882	NaN	NaN	NaN	NaN	NaN	NaN	NaN	NaN	NaN	NaN	NaN	NaN	NaN	NaN	NaN	NaN	NaN	NaN	NaN	NaN	NaN	NaN	NaN	NaN	NaN	NaN	NaN	+	13.587	NA	5	15	JK2
CRYBG3	Very large A-kinase anchor protein	Q68DQ2	NaN	NaN	NaN	NaN	NaN	NaN	NaN	NaN	NaN	NaN	NaN	NaN	NaN	NaN	NaN	NaN	NaN	NaN	NaN	NaN	NaN	NaN	NaN	NaN	NaN	NaN	NaN	NaN	NaN	NaN	NaN	NaN	NaN	NaN	NaN	NaN	19.544	NaN	NaN		0.32272	NA	2	6
CRYGS	Beta-crystallin S	P22914	NaN	NaN	NaN	NaN	NaN	NaN	NaN	NaN	NaN	25.2244	24.5285	25.4892	NaN	NaN	NaN	NaN	NaN	NaN	NaN	NaN	NaN	NaN	NaN	NaN	NaN	NaN	NaN	NaN	NaN	NaN	NaN	NaN	NaN	NaN	NaN	NaN	NaN	NaN	NaN	+	11.4521	NA	4	12	JK2
CRYL1	Lambda-crystallin homolog	Q9Y2S2	NaN	NaN	NaN	NaN	NaN	NaN	NaN	NaN	NaN	NaN	NaN	NaN	NaN	NaN	NaN	23.2096	NaN	NaN	NaN	NaN	NaN	NaN	NaN	NaN	NaN	NaN	NaN	NaN	NaN	NaN	NaN	NaN	NaN	24.0275	NaN	23.632	NaN	NaN	23.2678	+	1.40583	NA	6	64	SJH1
CRYM	Ketimine reductase mu-crystallin	I3NI53;I3L2W5;Q14894;I3L3J9;I3L325	NaN	NaN	NaN	NaN	NaN	NaN	NaN	NaN	NaN	NaN	NaN	NaN	NaN	NaN	NaN	NaN	NaN	NaN	NaN	NaN	NaN	NaN	NaN	NaN	NaN	NaN	NaN	NaN	NaN	NaN	NaN	NaN	NaN	NaN	NaN	NaN	NaN	NaN	22.9181		0.32272	NA	2	2
CRYZ	Quinone oxidoreductase	Q08257;A6NP24;C9JH92	26.8385	27.1604	27.2354	26.7518	26.6865	26.3273	27.4234	27.2262	27.3239	26.2317	26.4057	26.4186	25.275	25.1908	25.8576	26.1273	25.9066	26.1253	26.0588	25.7895	26.1214	26.4846	26.632	27.611	25.1174	25.8576	25.4073	25.1908	25.3066	25.6865	26.0359	26.2463	25.6998	27.019	26.5667	26.9869	26.506	25.417	25.3679	+	6.22864	NA	14	508
CRYZL1	Quinone oxidoreductase-like protein 1	O95825;A6NND8;A6NHJ8;A6NMA8;C9JAL0	23.6431	23.3376	23.8385	NaN	NaN	NaN	NaN	NaN	NaN	NaN	NaN	NaN	NaN	NaN	NaN	23.8764	NaN	NaN	NaN	NaN	NaN	NaN	NaN	NaN	NaN	NaN	NaN	NaN	NaN	NaN	NaN	NaN	NaN	NaN	NaN	NaN	NaN	NaN	NaN	+	4.46314	NA	4	41	BAH1
CS	Citrate synthase, mitochondrial;Citrate synthase	O75390;B4DJV2;A0A0C4DGI3;F8W1S4;F8W4S1	27.8385	27.7195	27.9089	27.5389	28.019	27.6389	28.2803	28.0505	28.2847	28.7708	28.579	28.4314	27.9428	27.611	28.066	27.9372	28.3452	28.0401	28.7129	28.3787	28.217	28.8415	28.7833	28.5426	28.5536	28.3787	27.2535	28.0296	28.267	28.2354	28.3109	28.2759	27.4862	28.4032	28.249	28.4154	NaN	28.7581	27.6998		1.2141	NA	15	319
CSDE1	Cold shock domain-containing protein E1	O75534;E9PLT0	24.6595	24.417	24.6757	24.3031	24.6649	24.1332	24.417	23.3645	24.3376	23.8385	23.5404	24.0105	23.9495	24.8433	24.0526	23.9225	24.2607	24.1253	24.217	24.8093	25.141	23.3511	24.4614	24.2096	24.1015	23.3778	23.7492	23.8093	24.5165	23.6209	24.217	24.2607	24.5638	24.2607	24.0608	24.3511	21.9482	24.7895	23.9584		0.634319	NA	25	277
CSE1L	Exportin-2	P55060	29.0217	29.4254	28.9288	28.2979	29.2714	29.4053	29.7973	29.389	29.1556	29.611	29.6355	29.4823	29.019	29.5296	29.0111	29.6915	29.3848	29.4374	30.0084	30.5203	30.1115	30.7771	30.7129	30.4134	29.8829	30.2647	29.2935	29.9677	29.7178	29.94	29.9677	29.2422	30.1239	29.9539	30.0349	30.0737	29.362	29.7357	29.5609	+	5.66268	NA	36	779
CSF1	Macrophage colony-stimulating factor 1;Processed macrophage colony-stimulating factor 1	E9PKP4;E9PJA2;P09603	NaN	NaN	NaN	NaN	NaN	NaN	NaN	NaN	NaN	NaN	NaN	NaN	NaN	NaN	NaN	NaN	NaN	NaN	NaN	NaN	NaN	NaN	NaN	NaN	NaN	NaN	NaN	NaN	NaN	NaN	NaN	NaN	21.0651	NaN	NaN	NaN	NaN	NaN	NaN		0.32272	NA	1	5
CSK	Tyrosine-protein kinase CSK	P41240	NaN	22.8939	22.2801	22.9821	NaN	22.958	NaN	NaN	NaN	NaN	NaN	NaN	NaN	22.9127	23.2399	NaN	NaN	NaN	22.9468	NaN	NaN	NaN	NaN	NaN	NaN	NaN	NaN	NaN	22.697	NaN	NaN	NaN	NaN	NaN	NaN	NaN	NaN	23.9406	23.5165	+	1.30455	NA	11	61
CSNK1A1	Casein kinase I isoform alpha	P48729;D6REM4;E7ETM0	NaN	NaN	NaN	NaN	NaN	NaN	22.8086	23.2205	22.9453	NaN	NaN	NaN	NaN	NaN	NaN	NaN	NaN	NaN	NaN	NaN	22.5164	NaN	NaN	22.448	22.8181	22.4152	NaN	NaN	NaN	22.3416	22.5997	22.9885	22.2559	22.1288	NaN	NaN	NaN	NaN	NaN	+	3.58466	NA	10	64
CSNK1D	Casein kinase I isoform delta	H7BYT1;P48730	NaN	20.0079	NaN	NaN	NaN	NaN	NaN	NaN	NaN	NaN	NaN	NaN	NaN	NaN	NaN	NaN	NaN	NaN	NaN	NaN	NaN	NaN	NaN	NaN	NaN	NaN	NaN	NaN	NaN	NaN	NaN	NaN	NaN	NaN	NaN	NaN	NaN	NaN	NaN		0.32272	NA	4	6
CSNK1E	Casein kinase I isoform epsilon	P49674;H0Y645;B0QY35;B0QY34	NaN	NaN	NaN	NaN	NaN	NaN	NaN	NaN	NaN	NaN	NaN	NaN	NaN	NaN	NaN	NaN	NaN	NaN	22.8465	NaN	23.1383	NaN	NaN	NaN	NaN	NaN	NaN	NaN	NaN	NaN	NaN	NaN	NaN	NaN	NaN	NaN	NaN	NaN	NaN	+	2.73544	NA	5	17	PB1
CSNK1G2	Casein kinase I isoform gamma-2	K7EP38;K7EJC0;K7ESB6;P78368	NaN	NaN	NaN	NaN	NaN	NaN	NaN	NaN	NaN	NaN	NaN	NaN	NaN	NaN	NaN	NaN	NaN	NaN	NaN	NaN	NaN	NaN	NaN	NaN	NaN	NaN	NaN	NaN	NaN	NaN	NaN	NaN	NaN	NaN	NaN	NaN	NaN	NaN	20.6727		0.32272	NA	1	4
CSNK2A1;CSNK2A3	Casein kinase II subunit alpha;Casein kinase II subunit alpha 3	E7EU96;Q5U5J2;P68400;Q8NEV1	24.4362	25.7871	25.1015	25.6838	25.3612	25.0443	25.433	25.4008	25.3877	25.5667	25.5404	25.9539	25.3975	23.9933	25.726	25.5841	26.0894	26.3393	26.976	26.2661	26.346	26.452	26.3959	25.9361	25.6458	25.2714	26.0422	24.8433	25.5725	26.0338	26.3049	25.4138	26.976	25.8717	26.7771	25.8834	25.2714	25.1174	25.6918	+	1.88808	NA	12	262
CSNK2A2	Casein kinase II subunit alpha	P19784;H3BSA1;H3BV19	24.5812	NaN	NaN	24.3578	NaN	NaN	23.9584	NaN	NaN	NaN	NaN	23.6209	NaN	NaN	NaN	23.6757	24.1015	24.0608	23.6431	23.6649	23.7895	24.5463	24.317	24.5754	NaN	NaN	23.8191	NaN	23.3101	NaN	23.0337	NaN	NaN	23.8288	23.8481	24.3031	NaN	NaN	23.6757	+	1.65534	NA	10	95
CSNK2B;CSNK2B-LY6G5B-1181	Casein kinase II subunit beta	Q5SRQ6;P67870;Q5SRQ3	26.189	25.4738	26.1035	25.5898	25.9111	26.0359	26.673	26.3342	26.5754	25.5696	25.6622	25.1135	25.7518	25.5195	25.9955	25.797	26.2553	25.9338	25.654	25.705	25.8215	26.2225	26.3494	26.965	25.2021	25.8409	24.7234	26.0833	25.5754	25.2643	25.7619	25.9912	26.065	25.9738	25.6376	25.9606	27.217	25.9869	25.767	+	1.65838	NA	5	126
CSPG4	Chondroitin sulfate proteoglycan 4	Q6UVK1	NaN	NaN	NaN	26.1075	23.5754	23.6209	NaN	NaN	NaN	NaN	NaN	NaN	24.4676	24.3578	24.8528	NaN	NaN	NaN	26.9539	26.6595	26.48	NaN	NaN	NaN	27.2262	27.7453	28.1652	NaN	NaN	NaN	NaN	NaN	NaN	NaN	NaN	NaN	NaN	NaN	NaN	+	10.679	NA	42	222
CSRP1	Cysteine and glycine-rich protein 1	P21291;E9PS42;E9PP21	24.7645	25.452	24.6096	23.9672	24.48	24.8576	25.2317	25.5869	25.4394	25.4138	25.5609	26.1469	25.141	25.0484	25.1833	25.8166	24.8904	25.867	NaN	NaN	NaN	23.3101	23.7492	NaN	26.1234	25.8741	26.5754	25.6891	26.0526	26.0874	25.1214	25.2354	25.7645	NaN	NaN	NaN	22.9635	26.3325	25.1681	+	5.20517	NA	8	147
CSRP2	Cysteine and glycine-rich protein 2	Q16527;F8VQR7;F8VW96	24.4923	24.1642	25.2961	26.0975	25.9716	26.4425	26.1871	26.7389	26.3494	24.417	24.6431	25.2926	24.5754	24.0935	24.7995	25.1908	24.7182	24.7338	NaN	NaN	NaN	25.6568	25.8764	25.4892	24.6757	25.0105	25.7543	25.9562	26.4598	26.3084	25.4614	25.4008	24.8858	24.6486	25.1565	25.4234	26.2696	26.317	26.4614	+	9.43158	NA	13	249
SERPINE1	Plasminogen activator inhibitor 1	P05121	27.4234	27.0296	27.4073	27.9089	27.611	27.6931	27.2979	27.0813	27.0608	27.7195	27.8019	27.4862	27.1015	27.1795	27.6389	27.2535	27.673	27.5389	26.9428	26.9316	27.0401	27.9089	27.9428	28.0914	27.9089	27.3066	26.6865	27.2891	27.189	26.9428	27.5826	27.6181	27.7453	27.5826	27.0296	27.8916	28.4785	27.5898	27.5315	+	1.88478	MES1	3	12
CSTB	Cystatin-B	P04080	27.7518	27.8799	27.8564	27.7453	28.1263	27.9484	27.8916	28.3452	27.6798	28.4394	28.5646	28.4976	28.5499	28.4707	28.6146	27.8564	27.9089	27.2445	27.1795	27.2803	27.5014	27.0813	27.8564	27.141	27.7708	27.7518	27.2714	28.1937	27.3828	28.4234	28.1312	28.066	27.8019	28.0505	27.6663	28.217	NaN	28.066	27.6527	+	2.95208	NA	5	348
CSTF1	Cleavage stimulation factor subunit 1	Q05048;A0A0A0MSZ9	24.0275	24.2678	23.6431	NaN	NaN	23.3645	NaN	NaN	NaN	NaN	NaN	NaN	NaN	NaN	23.48	23.5522	23.5522	23.9316	23.5869	24.0854	23.8576	23.2678	22.8582	22.5774	23.9043	NaN	23.5983	NaN	23.2961	NaN	NaN	23.4676	NaN	22.5583	NaN	22.9855	NaN	NaN	NaN	+	3.30645	NA	11	104
CSTF2	Cleavage stimulation factor subunit 2	E7EWR4;P33240;E9PID8	24.3511	24.7441	24.9406	24.8433	24.3511	23.9672	24.0854	23.632	24.2463	24.002	23.7182	23.632	24.558	24.5225	24.3844	24.5045	25.0359	23.9672	24.2317	24.5926	24.0935	24.3712	24.5105	24.2678	23.391	NaN	24.019	24.4234	23.654	24.2096	24.2678	24.3443	NaN	24.2821	24.7846	24.632	25.654	24.1253	23.9933		0.722266	NA	12	200
CSTF2T	Cleavage stimulation factor subunit 2 tau variant	Q9H0L4	22.4589	23.3645	22.6973	NaN	NaN	NaN	NaN	NaN	NaN	NaN	NaN	NaN	NaN	NaN	NaN	NaN	23.1254	NaN	NaN	22.873	23.3511	NaN	NaN	NaN	NaN	NaN	NaN	23.2678	NaN	NaN	NaN	NaN	NaN	NaN	NaN	NaN	NaN	22.5046	23.2678	+	1.61969	NA	12	50
CSTF3	Cleavage stimulation factor subunit 3	Q12996	23.7389	23.9043	23.5983	23.0918	NaN	NaN	23.7594	23.4923	23.2216	NaN	NaN	NaN	NaN	23.0388	23.0784	23.7492	23.3101	24.019	24.0359	23.6971	23.8858	23.2821	23.4298	23.2821	NaN	NaN	NaN	24.2244	23.2439	NaN	23.4425	23.7796	23.8093	23.9316	23.8764	24.0608	NaN	23.9316	23.7796	+	3.48016	NA	10	138
CTAGE5	cTAGE family member 5	G3V599;O15320	NaN	NaN	NaN	NaN	NaN	NaN	NaN	NaN	NaN	NaN	NaN	NaN	NaN	NaN	NaN	NaN	NaN	NaN	NaN	NaN	NaN	NaN	NaN	NaN	NaN	NaN	NaN	NaN	NaN	20.6077	NaN	NaN	NaN	NaN	NaN	NaN	22.7087	NaN	NaN		0.296294	NA	4	20
CTBP1	C-terminal-binding protein 1	Q13363;D6RAX2	NaN	NaN	24.0443	23.9495	23.8576	24.4041	23.7796	23.3511	23.6431	23.5285	NaN	23.3101	24.3511	24.2891	NaN	23.9225	24.6153	24.4738	24.5225	24.8997	24.6811	24.5165	24.1174	23.7796	24.2891	24.48	24.5638	24.5754	23.8764	23.5404	24.1095	24.275	24.0105	24.141	23.7796	23.7695	NaN	24.1488	24.7389	+	1.30342	NA	15	166
CTBP2	C-terminal-binding protein 2	Q5SQP8;P56545	NaN	NaN	NaN	NaN	NaN	NaN	NaN	NaN	NaN	23.4676	NaN	NaN	NaN	NaN	NaN	NaN	NaN	NaN	NaN	NaN	23.8576	NaN	23.3239	NaN	NaN	NaN	NaN	NaN	NaN	NaN	NaN	NaN	NaN	NaN	23.654	NaN	NaN	23.6757	NaN		0.118729	NA	10	29
CTCF	Transcriptional repressor CTCF	P49711	23.5983	23.7895	23.8858	NaN	22.6171	NaN	22.4991	23.5638	NaN	NaN	NaN	NaN	22.7555	NaN	23.7895	23.0731	NaN	22.3896	23.6757	23.867	23.9406	22.6723	22.8998	23.1178	NaN	NaN	NaN	NaN	NaN	NaN	23.48	22.8573	22.2394	23.2205	NaN	22.395	NaN	NaN	NaN	+	4.26216	NA	9	92
CTDP1	RNA polymerase II subunit A C-terminal domain phosphatase	A0A0J9YWB6;Q9Y5B0	NaN	NaN	NaN	NaN	NaN	NaN	NaN	NaN	NaN	NaN	NaN	NaN	NaN	NaN	NaN	NaN	21.7994	NaN	NaN	NaN	NaN	NaN	NaN	NaN	NaN	NaN	NaN	NaN	NaN	NaN	NaN	NaN	NaN	NaN	NaN	NaN	NaN	NaN	NaN		0.32272	NA	3	40
CTDSPL2	CTD small phosphatase-like protein 2	H0YNU2;H0YNW9;H0YMH7;Q05D32	NaN	NaN	NaN	NaN	NaN	NaN	NaN	NaN	NaN	NaN	NaN	NaN	NaN	NaN	NaN	NaN	NaN	NaN	NaN	NaN	NaN	NaN	NaN	NaN	NaN	NaN	NaN	NaN	NaN	NaN	NaN	NaN	NaN	NaN	NaN	NaN	NaN	NaN	20.3409		0.32272	NA	1	3
CTGF	Connective tissue growth factor	P29279	NaN	NaN	NaN	NaN	NaN	NaN	NaN	NaN	NaN	NaN	NaN	NaN	NaN	NaN	NaN	NaN	NaN	NaN	NaN	NaN	NaN	NaN	NaN	NaN	NaN	22.7368	24.0935	NaN	NaN	NaN	NaN	NaN	NaN	NaN	NaN	NaN	NaN	NaN	NaN	+	1.64234	NA	5	13	RN1
CTH	Cystathionine gamma-lyase	P32929	NaN	NaN	NaN	NaN	NaN	NaN	NaN	NaN	NaN	NaN	NaN	NaN	NaN	NaN	NaN	NaN	NaN	NaN	NaN	NaN	NaN	NaN	NaN	20.4651	NaN	NaN	NaN	NaN	NaN	NaN	NaN	NaN	NaN	NaN	NaN	NaN	NaN	NaN	NaN		0.32272	NA	1	3
CTIF	CBP80/20-dependent translation initiation factor	O43310	NaN	NaN	NaN	NaN	NaN	NaN	NaN	NaN	NaN	NaN	NaN	NaN	NaN	NaN	NaN	NaN	NaN	NaN	NaN	NaN	NaN	NaN	NaN	NaN	NaN	NaN	NaN	NaN	NaN	NaN	NaN	NaN	NaN	22.6159	22.411	NaN	NaN	NaN	NaN	+	2.77994	NA	2	22	SJH1
CTNNA1	Catenin alpha-1	P35221;G3XAM7	27.3745	27.7453	27.2803	28.3494	27.9923	28.0965	27.5682	27.6663	27.3494	27.632	27.5014	27.3325	26.976	27.2803	27.3992	27.2803	27.6931	27.8203	27.9031	27.5389	27.6931	28.1604	28.4354	28.3745	27.965	28.1937	27.9202	28.0296	27.2891	27.6595	27.7771	27.8324	28.1263	27.7518	27.7581	27.8682	28.2445	27.8741	27.7645	+	4.61677	NA	42	1084
CTNNA2	Catenin alpha-2	P26232;A0A0A0MRI5;A0A0A0MTJ6	NaN	25.1757	24.8858	25.3975	NaN	26.1273	25.4923	NaN	25.5841	NaN	NaN	24.7895	NaN	NaN	25.5955	NaN	NaN	NaN	NaN	NaN	NaN	25.7234	25.9271	NaN	25.558	NaN	NaN	NaN	NaN	24.8997	NaN	NaN	NaN	25.6568	NaN	25.9383	26.7895	NaN	26.0975		0.607925	NA	12	58
CTNNAL1	Alpha-catulin	Q9UBT7;Q5JTQ6	NaN	NaN	NaN	NaN	NaN	NaN	NaN	NaN	NaN	NaN	NaN	NaN	NaN	NaN	NaN	NaN	NaN	NaN	NaN	NaN	NaN	NaN	NaN	NaN	NaN	NaN	NaN	NaN	NaN	NaN	NaN	NaN	NaN	NaN	NaN	20.157	NaN	NaN	NaN		0.32272	NA	2	9
CTNNB1	Catenin beta-1	P35222;B4DGU4	26.2408	26.3679	26.6865	27.141	27.0813	26.9316	26.5595	26.5359	26.6458	26.441	26.506	26.3066	26.3992	26.5754	26.5433	25.8973	26.3084	26.1035	26.141	26.7389	26.8019	26.5359	27.0505	26.7645	27.0401	26.8142	26.976	26.217	26.4583	26.0275	26.143	26.4738	26.7389	26.4614	26.48	26.7518	26.7518	26.7518	26.506	+	3.9787	NA	25	768
CTNNBL1	Beta-catenin-like protein 1	A0A087WUB9;Q8WYA6	NaN	NaN	NaN	NaN	NaN	NaN	NaN	22.747	22.8683	NaN	22.7511	NaN	NaN	NaN	NaN	NaN	22.6602	NaN	23.2237	23.5754	23.5404	23.4551	23.1435	23.4041	22.8651	NaN	NaN	22.817	NaN	23.1276	22.9875	22.5892	23.4298	22.9998	22.8636	22.4462	NaN	22.8753	NaN	+	3.52869	NA	9	99
CTNND1	Catenin delta-1	C9JZR2;O60716	26.228	25.767	26.0629	27.2262	26.9869	26.7771	26.3135	26.4266	26.2996	26.1833	25.9977	26.4815	25.6998	25.5463	24.976	26.3187	26.5754	26.4614	26.5255	26.2499	26.5898	26.1738	26.5754	26.521	26.8385	26.8142	27.0296	26.4041	26.002	26.2838	26.4473	26.604	26.7129	26.1776	26.1332	26.0296	27.6181	26.8142	26.6458	+	4.41234	NA	34	632
CTNND2	Catenin delta-2	E7EPC8;Q9UQB3;B4DRK2;E9PHB5	21.5615	NaN	NaN	25.1604	24.7846	24.9672	22.885	23.0801	22.8833	NaN	NaN	NaN	23.4551	NaN	23.1152	NaN	NaN	NaN	23.4041	23.6096	23.2821	NaN	NaN	21.3154	NaN	NaN	NaN	NaN	NaN	NaN	NaN	NaN	NaN	NaN	NaN	NaN	NaN	NaN	NaN	+	14.5363	NA	17	97
CTPS1	CTP synthase 1	P17812	24.8528	24.9361	24.8764	25.9694	25.5255	24.391	24.5165	24.7492	24.4105	25.4953	25.3844	25.6918	26.4923	26.1757	26.4441	24.3031	NaN	23.5754	25.7364	25.9406	25.8504	26.1273	26.0169	25.9066	24.5404	24.2961	24.604	24.9539	24.5165	25.0772	24.8288	25.1135	24.6811	25.5404	25.3943	25.6237	NaN	25.4202	25.4425	+	6.64728	NA	18	234
CTPS2	CTP synthase 2	Q9NRF8	24.4614	NaN	24.5285	24.5463	24.3578	23.9933	24.3975	NaN	24.4676	22.9899	23.9584	23.5754	23.7796	24.5869	24.1642	NaN	NaN	NaN	24.4738	24.2096	24.0854	24.3712	24.6096	24.8336	NaN	NaN	NaN	NaN	23.9225	NaN	23.0483	24.9225	24.0275	24.9316	24.867	24.317	NaN	24.558	24.3975	+	2.37194	NA	15	133
CTR9	RNA polymerase-associated protein CTR9 homolog	Q6PD62	NaN	NaN	NaN	NaN	NaN	NaN	NaN	NaN	NaN	NaN	NaN	NaN	NaN	NaN	NaN	NaN	NaN	NaN	NaN	22.4513	22.7325	NaN	NaN	NaN	NaN	NaN	NaN	NaN	NaN	NaN	NaN	NaN	NaN	NaN	NaN	NaN	NaN	NaN	NaN	+	2.74168	NA	2	14	PB1
CTSA	Carboxypeptidase;Lysosomal protective protein;Lysosomal protective protein 32 kDa chain;Lysosomal protective protein 20 kDa chain	X6R5C5;X6R8A1;P10619	NaN	NaN	NaN	NaN	NaN	NaN	NaN	NaN	NaN	24.7796	24.6486	25.0691	24.2096	24.2096	NaN	24.3645	NaN	NaN	NaN	24.1174	NaN	23.9672	NaN	NaN	NaN	NaN	NaN	NaN	NaN	24.239	24.4488	NaN	NaN	NaN	NaN	NaN	NaN	NaN	NaN	+	2.37523	NA	5	50
SLC39A14	Zinc transporter ZIP14	E5RIP4;Q15043;E5RFZ8;E5RGA7;E5RJ40;E5RJG5	NaN	NaN	22.4999	NaN	NaN	22.8778	NaN	NaN	NaN	NaN	NaN	NaN	NaN	NaN	22.8899	NaN	NaN	NaN	NaN	NaN	NaN	NaN	NaN	NaN	NaN	NaN	NaN	NaN	NaN	NaN	NaN	NaN	NaN	NaN	NaN	NaN	NaN	NaN	NaN		0.21157	MES2	3	26
CTSC	Dipeptidyl peptidase 1;Dipeptidyl peptidase 1 exclusion domain chain;Dipeptidyl peptidase 1 heavy chain;Dipeptidyl peptidase 1 light chain	P53634	26.2354	26.4831	26.5195	25.0975	25.6012	25.9066	24.9803	26.2354	24.8044	29.2714	29.4194	29.2803	27.0914	27.1507	27.524	23.7594	NaN	22.8882	22.5366	NaN	22.5483	22.3592	NaN	NaN	25.9361	26.512	25.5105	25.3975	23.1861	25.0732	27.8623	27.341	27.0711	25.7024	25.7312	25.1642	27.6181	26.6998	27.2535	+	19.2525	NA	13	360
CTSD	Cathepsin D;Cathepsin D light chain;Cathepsin D heavy chain	P07339;C9JH19;H7C469;H7C1V0;F8WD96	28.995	29.1842	28.8945	29.3066	28.5898	28.7958	29.3971	29.3828	29.1435	29.5808	29.4473	29.1984	29.0557	28.9002	29.0762	29.1913	29.7958	29.7113	28.1015	28.1604	28.2535	28.0349	28.003	27.7518	29.1288	29.0889	28.7708	29.3848	29.3745	29.2285	28.6561	28.8799	29.5969	28.632	28.5573	29.066	29.4957	28.141	28.6492	+	3.61815	NA	20	1039
CTSF	Cathepsin F	Q9UBX1;H0YD65	NaN	NaN	NaN	NaN	NaN	NaN	22.431	NaN	22.3253	NaN	NaN	NaN	NaN	NaN	NaN	NaN	NaN	NaN	NaN	NaN	NaN	NaN	NaN	NaN	NaN	NaN	NaN	NaN	NaN	NaN	NaN	NaN	NaN	NaN	NaN	NaN	NaN	NaN	NaN	+	2.81252	NA	4	8	HW1
CTSK	Cathepsin K	P43235	NaN	NaN	NaN	NaN	NaN	NaN	NaN	NaN	NaN	NaN	NaN	NaN	NaN	NaN	NaN	22.7955	NaN	NaN	NaN	NaN	NaN	NaN	NaN	NaN	NaN	NaN	NaN	NaN	NaN	NaN	NaN	NaN	NaN	NaN	NaN	NaN	NaN	NaN	NaN		0.32272	NA	2	3
CTSL	Cathepsin L1;Cathepsin L1 heavy chain;Cathepsin L1 light chain	P07711	NaN	23.9406	NaN	NaN	NaN	NaN	NaN	24.4614	24.5754	24.317	24.2961	25.065	NaN	NaN	NaN	24.0772	NaN	NaN	NaN	NaN	NaN	NaN	NaN	NaN	NaN	NaN	NaN	NaN	NaN	NaN	NaN	NaN	NaN	NaN	23.5165	NaN	NaN	NaN	NaN	+	3.39702	NA	2	42
CTSV	Cathepsin L2	O60911	NaN	NaN	NaN	NaN	NaN	NaN	NaN	NaN	NaN	NaN	NaN	NaN	NaN	NaN	NaN	NaN	NaN	NaN	NaN	NaN	NaN	NaN	NaN	NaN	NaN	NaN	NaN	NaN	NaN	NaN	23.867	24.4862	NaN	NaN	NaN	NaN	NaN	NaN	NaN	+	2.46184	NA	3	14	SB2b
CTSZ	Cathepsin Z	Q9UBR2	NaN	NaN	NaN	NaN	NaN	NaN	NaN	NaN	NaN	NaN	23.1986	NaN	NaN	NaN	NaN	NaN	NaN	NaN	NaN	NaN	NaN	NaN	NaN	NaN	NaN	NaN	NaN	NaN	NaN	NaN	NaN	NaN	NaN	NaN	NaN	NaN	NaN	NaN	NaN		0.32272	NA	2	4
CTTN	Src substrate cortactin	Q14247	24.8528	24.989	25.0317	23.4298	24.6971	24.5754	24.824	25.2463	24.7543	25.6292	26.0464	25.8069	25.5285	25.5898	25.5898	25.5955	25.5045	25.6649	25.0401	24.7796	24.9495	25.2961	25.2891	25.0148	24.6431	25.632	25.7415	26.3031	26.0894	26.2225	24.9043	24.5165	24.7286	25.1253	25.317	25.1604	NaN	25.5344	25.4425	+	4.73679	NA	27	449
CTTNBP2	Cortactin-binding protein 2	F8WB16;Q8WZ74;H0Y448	NaN	NaN	NaN	NaN	NaN	NaN	NaN	NaN	NaN	NaN	NaN	NaN	NaN	NaN	NaN	NaN	NaN	NaN	NaN	18.897	NaN	NaN	NaN	NaN	NaN	NaN	NaN	NaN	NaN	NaN	NaN	NaN	NaN	NaN	NaN	NaN	NaN	NaN	NaN		0.32272	NA	2	2
CTTNBP2NL	CTTNBP2 N-terminal-like protein	Q9P2B4	NaN	23.9847	NaN	NaN	NaN	NaN	NaN	NaN	NaN	NaN	NaN	NaN	NaN	NaN	NaN	NaN	NaN	NaN	NaN	NaN	NaN	NaN	NaN	NaN	NaN	NaN	NaN	NaN	NaN	NaN	NaN	22.7324	NaN	NaN	NaN	NaN	NaN	NaN	22.7604		0.235479	NA	10	48
CTU2	Cytoplasmic tRNA 2-thiolation protein 2	H3BSW6;Q2VPK5	NaN	NaN	NaN	NaN	NaN	NaN	NaN	NaN	NaN	NaN	NaN	NaN	NaN	NaN	NaN	NaN	NaN	NaN	NaN	NaN	NaN	21.7699	NaN	NaN	NaN	NaN	NaN	NaN	NaN	NaN	NaN	NaN	NaN	NaN	NaN	NaN	NaN	NaN	NaN		0.32272	NA	4	19
CUEDC1	CUE domain-containing protein 1	Q9NWM3;J3KT42;J3QLQ8	NaN	NaN	NaN	NaN	NaN	NaN	NaN	20.2035	NaN	NaN	NaN	NaN	NaN	NaN	NaN	NaN	NaN	NaN	NaN	NaN	NaN	NaN	NaN	NaN	NaN	NaN	NaN	NaN	NaN	NaN	NaN	NaN	NaN	NaN	NaN	NaN	NaN	NaN	NaN		0.32272	NA	2	5
CUL1	Cullin-1	A0A0C4DGX4;Q13616	NaN	23.0694	NaN	NaN	NaN	NaN	NaN	NaN	NaN	22.6186	NaN	NaN	22.5894	22.2826	NaN	23.4551	NaN	22.9118	NaN	NaN	22.4726	23.2025	23.2678	22.8862	NaN	23.0298	NaN	NaN	22.4538	21.9805	22.6589	22.4732	NaN	NaN	NaN	NaN	NaN	NaN	NaN		1.18172	NA	13	72
CUL2	Cullin-2	Q5T2B5;A0A0A0MTN0;Q13617	NaN	NaN	NaN	NaN	NaN	NaN	NaN	NaN	NaN	22.5956	22.313	NaN	NaN	NaN	NaN	NaN	NaN	NaN	NaN	NaN	NaN	NaN	22.5033	NaN	NaN	NaN	NaN	NaN	NaN	NaN	NaN	NaN	23.0297	23.0116	22.8322	NaN	NaN	NaN	NaN		1.0661	NA	11	43
CUL3	Cullin-3	Q13618	24.7746	NaN	24.9316	24.4551	24.5165	24.4234	24.4105	24.2463	24.3844	24.2244	24.1015	23.1602	24.7995	24.5812	24.8142	24.7895	24.8623	24.9361	24.8997	24.8576	24.9361	23.4425	24.3307	24.5045	23.6757	23.6971	23.9406	NaN	NaN	NaN	24.239	24.7594	23.2427	24.632	24.8576	24.4738	25.1214	23.6971	23.8288	+	2.78674	NA	15	242
CUL4A	Cullin-4A	Q13619;A0A0A0MR50	NaN	NaN	NaN	NaN	NaN	NaN	NaN	NaN	NaN	NaN	NaN	NaN	NaN	NaN	NaN	NaN	NaN	NaN	NaN	NaN	NaN	NaN	NaN	NaN	NaN	NaN	NaN	NaN	NaN	NaN	NaN	NaN	22.3617	NaN	NaN	NaN	NaN	NaN	NaN		0.32272	NA	10	34
CUL4B	Cullin-4B	K4DI93;Q13620	23.5285	NaN	NaN	22.2042	22.3625	NaN	NaN	21.7803	NaN	22.161	22.4935	22.2558	23.1431	NaN	22.6999	22.706	22.4936	21.7253	22.1365	NaN	NaN	22.1951	22.5621	NaN	22.0017	22.9393	23.4425	21.5881	20.8791	22.4771	NaN	21.6939	NaN	22.0953	22.6712	22.6875	22.4963	23.5045	22.5642		0.666219	NA	14	124
CUL5	Cullin-5	Q93034	NaN	23.0844	NaN	23.4676	23.3101	NaN	24.1719	24.4984	24.019	23.8858	23.4425	NaN	NaN	NaN	23.1712	24.2891	24.391	24.019	NaN	NaN	23.7796	23.9584	23.7995	24.0526	23.9225	23.6649	23.2515	24.2096	24.0608	24.0359	24.0935	23.9495	24.5638	23.7077	23.391	23.2418	23.5404	23.9043	24.0854	+	3.79439	NA	14	134
CUL7	Cullin-7	Q14999	NaN	NaN	NaN	NaN	NaN	NaN	NaN	NaN	NaN	NaN	NaN	NaN	NaN	NaN	23.5869	23.391	23.5045	24.5165	NaN	NaN	NaN	NaN	NaN	NaN	NaN	NaN	NaN	NaN	NaN	NaN	NaN	23.6649	NaN	NaN	NaN	NaN	NaN	23.0688	22.7248	+	2.99451	NA	10	58
CUTA	Protein CutA	O60888;C9IZG4	24.5983	25.6838	25.1488	27.3325	26.065	26.8973	27.391	27.2803	27.4314	27.0084	26.6181	26.4754	26.1352	26.7518	26.5478	26.6181	26.1371	26.4138	25.9406	26.2225	25.0359	26.0422	25.6784	26.3376	25.9716	25.5898	25.9043	25.7208	25.9539	25.6568	26.1585	26.4186	27.3745	26.1095	25.8741	25.4892	26.3545	24.7695	26.7389	+	3.78936	NA	3	306
CUX1	Homeobox protein cut-like 1	P39880	23.0198	22.0323	22.7231	NaN	NaN	23.3239	NaN	23.0689	22.8904	23.0566	23.2238	NaN	22.703	22.8611	NaN	23.2821	23.3511	23.0203	23.0493	23.2961	22.657	23.6096	23.0096	23.9316	23.3778	23.7286	22.7725	23.1397	22.501	23.3101	23.7077	23.1147	23.25	23.3239	23.4923	23.5165	24.654	24.1174	23.391	+	1.94954	NA	13	157
CUX1	Protein CASP	Q13948	NaN	NaN	NaN	NaN	NaN	NaN	NaN	NaN	NaN	NaN	NaN	NaN	NaN	NaN	NaN	NaN	NaN	NaN	NaN	NaN	NaN	NaN	NaN	NaN	NaN	NaN	NaN	NaN	NaN	20.238	NaN	NaN	NaN	NaN	NaN	NaN	NaN	NaN	NaN		0.32272	NA	6	7
CWC15	Spliceosome-associated protein CWC15 homolog	Q9P013	24.0854	23.9316	22.9022	24.0443	23.7995	23.202	24.4551	24.1332	24.2961	NaN	23.0194	NaN	23.0983	22.7537	22.6926	NaN	23.1387	23.7594	24.4234	23.7796	24.1871	24.0854	24.2607	23.7286	23.0952	23.0433	NaN	23.8385	23.3511	23.5983	24.0608	24.1095	24.2607	24.0105	24.1719	24.7182	25.5433	24.2317	24.0608	+	2.7609	NA	3	155
CWC22	Pre-mRNA-splicing factor CWC22 homolog	B7WP74;Q9HCG8	NaN	NaN	NaN	NaN	NaN	NaN	NaN	NaN	NaN	NaN	NaN	NaN	NaN	NaN	NaN	NaN	NaN	NaN	NaN	NaN	NaN	NaN	NaN	NaN	NaN	NaN	NaN	NaN	NaN	NaN	NaN	NaN	NaN	NaN	21.5426	NaN	NaN	NaN	NaN		0.32272	NA	2	10
CWC27	Peptidyl-prolyl cis-trans isomerase CWC27 homolog	Q6UX04;D6REK3	NaN	NaN	NaN	NaN	NaN	NaN	NaN	NaN	NaN	NaN	NaN	NaN	NaN	22.8674	NaN	NaN	NaN	NaN	NaN	23.2821	23.3778	NaN	22.5775	NaN	NaN	NaN	NaN	NaN	NaN	NaN	NaN	NaN	NaN	NaN	22.8467	NaN	NaN	22.9652	NaN		0.74874	NA	4	43	PB1
CWF19L1	CWF19-like protein 1	Q69YN2	NaN	NaN	NaN	NaN	NaN	NaN	NaN	NaN	NaN	NaN	NaN	NaN	NaN	NaN	NaN	NaN	NaN	NaN	23.6096	23.2249	23.3376	NaN	NaN	NaN	NaN	22.9513	NaN	NaN	NaN	NaN	NaN	22.9837	NaN	23.5285	23.5638	NaN	NaN	NaN	NaN	+	3.69874	NA	7	37
CXADR	Coxsackievirus and adenovirus receptor	P78310	NaN	NaN	NaN	NaN	NaN	NaN	NaN	NaN	NaN	NaN	NaN	NaN	NaN	NaN	NaN	NaN	NaN	NaN	NaN	NaN	NaN	NaN	NaN	NaN	NaN	NaN	NaN	NaN	NaN	NaN	NaN	NaN	NaN	NaN	NaN	NaN	NaN	NaN	22.0428		0.32272	NA	4	25
CXCR4	C-X-C chemokine receptor type 4	P61073	18.8753	NaN	NaN	NaN	NaN	NaN	NaN	NaN	NaN	NaN	NaN	NaN	NaN	NaN	NaN	NaN	NaN	NaN	NaN	NaN	NaN	NaN	NaN	NaN	NaN	NaN	NaN	NaN	NaN	NaN	NaN	NaN	NaN	NaN	NaN	NaN	NaN	NaN	NaN		0.32272	NA	2	4
CXorf38	Uncharacterized protein CXorf38	Q8TB03	NaN	NaN	NaN	NaN	NaN	NaN	NaN	NaN	NaN	NaN	NaN	NaN	NaN	NaN	23.391	NaN	NaN	NaN	NaN	NaN	NaN	NaN	23.1768	NaN	NaN	NaN	NaN	NaN	NaN	NaN	NaN	NaN	NaN	NaN	NaN	NaN	NaN	NaN	NaN		0.264614	NA	4	26
CXorf56	UPF0428 protein CXorf56	Q9H5V9	NaN	23.2039	NaN	NaN	NaN	NaN	NaN	NaN	NaN	NaN	NaN	NaN	NaN	NaN	NaN	NaN	NaN	NaN	NaN	NaN	NaN	NaN	NaN	NaN	NaN	NaN	NaN	NaN	NaN	NaN	NaN	NaN	NaN	NaN	NaN	NaN	NaN	NaN	NaN		0.32272	NA	4	11
CXXC1	CXXC-type zinc finger protein 1	Q9P0U4	NaN	21.8858	21.8469	NaN	NaN	NaN	NaN	NaN	NaN	NaN	NaN	NaN	NaN	NaN	NaN	NaN	20.5603	NaN	21.7674	NaN	NaN	NaN	NaN	NaN	NaN	NaN	NaN	NaN	NaN	NaN	NaN	NaN	NaN	NaN	NaN	NaN	NaN	NaN	NaN	+	1.36775	NA	3	29	BAH1
CXXC5	CXXC-type zinc finger protein 5	D6RCN9;D6R966;D6RHG9;D6RHC6;D6RIR8;D6R9V1;E7EV55;D6RDY2;D6RBE0;E7EVI8;Q7LFL8	NaN	NaN	NaN	NaN	NaN	NaN	NaN	NaN	NaN	NaN	NaN	NaN	NaN	NaN	NaN	NaN	NaN	NaN	21.219	NaN	NaN	NaN	NaN	NaN	NaN	NaN	NaN	NaN	NaN	NaN	NaN	NaN	NaN	NaN	NaN	NaN	NaN	NaN	NaN		0.32272	NA	1	2
CYB5A	Cytochrome b5	P00167	NaN	NaN	NaN	NaN	NaN	NaN	NaN	NaN	22.6965	NaN	NaN	NaN	NaN	NaN	NaN	22.3028	NaN	NaN	NaN	NaN	NaN	NaN	22.0056	22.4815	NaN	NaN	NaN	22.6774	NaN	NaN	NaN	NaN	NaN	22.8233	NaN	22.8489	NaN	NaN	NaN		0.810993	NA	2	33
CYB5B	Cytochrome b5 type B	J3KNF8;H3BUX2;O43169;D6RFH4	NaN	NaN	NaN	NaN	NaN	NaN	NaN	NaN	NaN	NaN	NaN	NaN	NaN	NaN	NaN	NaN	NaN	NaN	NaN	NaN	NaN	NaN	NaN	NaN	NaN	NaN	22.3091	NaN	NaN	NaN	NaN	NaN	NaN	NaN	NaN	NaN	NaN	NaN	NaN		0.32272	NA	4	15
CYB5R1	NADH-cytochrome b5 reductase 1	Q9UHQ9;H7C0R7	24.3578	24.1642	23.2961	24.9584	NaN	24.2535	24.4362	24.5812	24.2096	24.3645	24.2821	23.5983	23.8481	24.1795	24.1488	24.4488	24.1332	24.5344	NaN	NaN	22.9752	NaN	23.8288	NaN	NaN	NaN	NaN	25.1055	24.275	24.976	NaN	NaN	25.3101	24.0275	24.141	NaN	22.6433	25.7312	25.2856		1.26167	NA	10	120
CYB5R2	NADH-cytochrome b5 reductase 2	Q6BCY4;E9PRM4;E9PIV9;E9PMI2;E9PQW2	NaN	NaN	NaN	NaN	NaN	NaN	NaN	NaN	NaN	NaN	NaN	22.6943	NaN	NaN	NaN	NaN	NaN	NaN	NaN	NaN	NaN	NaN	NaN	NaN	NaN	NaN	NaN	NaN	NaN	NaN	NaN	NaN	NaN	NaN	NaN	NaN	NaN	NaN	NaN		0.32272	NA	2	8
CYB5R3	NADH-cytochrome b5 reductase 3;NADH-cytochrome b5 reductase 3 membrane-bound form;NADH-cytochrome b5 reductase 3 soluble form	P00387;B1AHF3	27.3325	27.0401	27.141	28.8564	28.5203	27.8741	27.1312	26.8142	26.8264	27.0711	27.3153	27.2445	27.4234	27.509	27.5315	28.0243	28.5426	28.4032	27.3662	27.1015	27.1312	27.1984	27.673	27.3992	28.5426	27.6389	27.965	28.0084	27.5826	27.8799	27.6998	27.8142	28.3066	28.1312	28.0965	28.0243	28.2308	27.4394	28.1747	+	4.17458	NA	13	391
CYC1	Cytochrome c1, heme protein, mitochondrial	P08574	24.7645	24.8576	24.3307	24.317	24.2244	24.9043	24.945	24.6971	24.4551	25.1488	25.2133	25.0443	24.9716	25.3545	24.9316	25.3239	24.9316	24.7441	24.3844	24.0691	23.976	24.7695	24.5225	24.0526	25.1135	24.8997	NaN	25.3645	25.9338	25.5812	25.3477	25.673	26.0422	25.8409	25.6292	25.895	NaN	23.5983	25.0443	+	4.33436	NA	6	208
CYCS	Cytochrome c	C9JFR7;P99999	27.5165	27.5165	27.1507	26.1015	26.4041	26.632	26.4105	26.1965	26.2607	27.5898	27.4551	27.1507	27.2077	27.3239	27.8019	27.4862	27.3578	26.8385	25.0233	25.5983	26.1273	26.4008	26.7771	26.7518	26.7645	26.726	27.341	27.2891	27.5389	27.9428	27.6458	27.8385	28.6798	27.0608	27.0813	26.9539	25.9912	25.5492	26.7645	+	4.74512	NA	9	209
CYFIP1	Cytoplasmic FMR1-interacting protein 1	Q7L576;A0A0G2JR96;A0A0G2JQT1	26.341	26.4138	25.976	26.8623	26.7645	26.038	25.8385	26.3239	26.0975	26.1681	26.2299	25.945	25.7846	25.8142	26.5754	25.3578	25.452	25.5983	26.1507	25.5926	25.9202	25.4831	25.2785	25.8576	25.5609	24.9316	25.2926	25.5344	24.989	25.5551	25.8215	25.8312	26.4984	26.0874	26.0484	26.2426	24.558	25.3342	25.5374	+	3.43033	NA	25	358
CYFIP2	Cytoplasmic FMR1-interacting protein 2	E7EVJ5;H7C229;Q96F07;E7EW33	NaN	NaN	NaN	NaN	NaN	NaN	NaN	NaN	NaN	NaN	NaN	NaN	NaN	NaN	NaN	NaN	NaN	NaN	NaN	NaN	21.9953	NaN	NaN	NaN	NaN	NaN	NaN	NaN	NaN	NaN	NaN	NaN	NaN	NaN	NaN	NaN	NaN	NaN	NaN		0.32272	NA	18	4
CYGB	Cytoglobin	K7EMC7;Q8WWM9	NaN	NaN	NaN	NaN	NaN	NaN	NaN	NaN	NaN	NaN	NaN	NaN	23.0628	NaN	NaN	NaN	NaN	NaN	NaN	NaN	NaN	NaN	NaN	NaN	NaN	NaN	NaN	NaN	NaN	NaN	NaN	NaN	NaN	NaN	NaN	NaN	NaN	NaN	NaN		0.32272	NA	4	14
CYHR1	Cysteine and histidine-rich protein 1	E9PJD7;Q6ZMK1;E9PQ42	NaN	NaN	NaN	NaN	NaN	NaN	NaN	NaN	NaN	NaN	NaN	NaN	NaN	NaN	NaN	NaN	NaN	NaN	NaN	NaN	NaN	NaN	NaN	NaN	NaN	23.139	NaN	NaN	NaN	NaN	NaN	NaN	NaN	NaN	NaN	NaN	NaN	NaN	NaN		0.32272	NA	2	23
CYLD	Ubiquitin carboxyl-terminal hydrolase CYLD	J3KRR7;Q9NQC7;H3BS09	NaN	NaN	NaN	NaN	NaN	NaN	NaN	NaN	NaN	NaN	NaN	NaN	NaN	NaN	21.3792	NaN	NaN	NaN	NaN	NaN	NaN	NaN	NaN	NaN	NaN	NaN	NaN	NaN	NaN	NaN	NaN	NaN	NaN	NaN	NaN	NaN	NaN	NaN	NaN		0.32272	NA	2	20
CYP20A1	Cytochrome P450 20A1	E9PHG5;Q6UW02;Q8WZ13;F8WBE2;C9J8K7	NaN	NaN	NaN	NaN	NaN	NaN	NaN	NaN	NaN	NaN	NaN	NaN	NaN	NaN	NaN	NaN	NaN	NaN	NaN	NaN	NaN	NaN	NaN	NaN	NaN	NaN	NaN	NaN	NaN	NaN	NaN	NaN	17.0254	NaN	NaN	NaN	NaN	NaN	NaN		0.32272	NA	2	9
CYP27A1	Sterol 26-hydroxylase, mitochondrial	Q02318	NaN	NaN	NaN	NaN	NaN	NaN	NaN	NaN	NaN	NaN	NaN	NaN	20.3832	NaN	NaN	NaN	NaN	NaN	NaN	NaN	NaN	NaN	NaN	NaN	NaN	NaN	NaN	NaN	NaN	NaN	NaN	NaN	NaN	NaN	NaN	NaN	NaN	NaN	NaN		0.32272	NA	4	4
CYP51A1	Lanosterol 14-alpha demethylase	A0A0C4DFL7;Q16850	NaN	23.7077	NaN	24.6376	23.7389	24.558	22.948	NaN	22.9134	NaN	NaN	NaN	24.4298	NaN	NaN	23.6431	23.6209	23.3511	NaN	NaN	23.5045	23.9043	23.7286	24.1795	23.4041	22.9894	22.7629	22.9873	NaN	NaN	22.6534	NaN	NaN	23.7286	23.1949	23.7695	24.0275	23.5869	23.5983	+	2.71702	NA	14	128
CYR61	Protein CYR61	A0A087WVM3;O00622	NaN	NaN	NaN	NaN	NaN	NaN	NaN	NaN	NaN	NaN	NaN	NaN	NaN	NaN	NaN	NaN	NaN	NaN	NaN	NaN	NaN	NaN	NaN	NaN	NaN	NaN	NaN	NaN	NaN	20.9815	NaN	NaN	NaN	NaN	NaN	NaN	NaN	NaN	NaN		0.32272	NA	3	6
CYTH2;CYTH3;CYTH1	Cytohesin-2;Cytohesin-3;Cytohesin-1	A0A0D9SFG6;Q99418;O43739;F8W8E2;G5E9B7;Q15438	NaN	NaN	NaN	NaN	NaN	NaN	NaN	NaN	NaN	NaN	NaN	NaN	NaN	NaN	NaN	NaN	NaN	NaN	NaN	NaN	NaN	NaN	NaN	NaN	NaN	NaN	NaN	NaN	NaN	NaN	NaN	NaN	NaN	NaN	NaN	NaN	NaN	21.5871	NaN		0.32272	NA	2	10
D2HGDH	D-2-hydroxyglutarate dehydrogenase, mitochondrial	Q8N465;F8WCF9;H7BZ32;G5E9E8;B5MCV2	22.7463	22.8978	22.7334	NaN	22.9875	NaN	NaN	NaN	23.3376	23.5638	23.4298	23.0761	NaN	22.9217	NaN	23.2961	23.9225	23.0409	NaN	NaN	NaN	NaN	22.9914	NaN	NaN	NaN	NaN	NaN	NaN	NaN	NaN	23.2678	NaN	NaN	NaN	NaN	NaN	NaN	NaN	+	2.88719	NA	4	52
DAB2IP	Disabled homolog 2-interacting protein	H0Y3A3;Q5VWQ8;F6R503;F8WA47	NaN	NaN	20.9567	NaN	NaN	NaN	NaN	NaN	NaN	NaN	NaN	NaN	NaN	NaN	NaN	NaN	NaN	NaN	NaN	NaN	NaN	NaN	NaN	NaN	NaN	NaN	NaN	NaN	NaN	NaN	NaN	NaN	NaN	NaN	NaN	NaN	NaN	NaN	NaN		0.32272	NA	2	4
DAD1	Dolichyl-diphosphooligosaccharide--protein glycosyltransferase subunit DAD1	F5H895;A0A0B4J239;F5GXX5;P61803	24.1871	NaN	24.2535	20.5443	NaN	24.9225	25.1214	NaN	24.9584	24.5285	NaN	NaN	NaN	NaN	NaN	23.8481	NaN	24.9271	NaN	24.2961	24.7129	NaN	24.3578	NaN	NaN	NaN	25.1095	NaN	25.0233	NaN	NaN	25.3578	25.317	24.4676	23.9134	24.9225	NaN	NaN	24.8142		0.112568	NA	2	64
DAG1	Dystroglycan;Alpha-dystroglycan;Beta-dystroglycan	Q14118	NaN	NaN	NaN	22.3584	23.0091	23.1346	22.5986	23.391	22.4759	NaN	NaN	NaN	NaN	NaN	22.7406	NaN	NaN	NaN	NaN	22.7055	22.3037	21.9037	22.3486	NaN	22.7271	23.2013	22.5456	21.528	NaN	NaN	NaN	NaN	NaN	22.7341	23.1039	23.3376	NaN	23.0226	NaN	+	3.8037	NA	6	81
DAGLB	Sn1-specific diacylglycerol lipase beta	E7ET49;Q8NCG7	NaN	NaN	NaN	NaN	22.3492	NaN	NaN	NaN	NaN	NaN	NaN	NaN	NaN	NaN	NaN	NaN	NaN	NaN	NaN	22.2756	NaN	22.5221	NaN	23.0349	NaN	NaN	NaN	NaN	NaN	NaN	NaN	NaN	NaN	NaN	21.9505	NaN	NaN	NaN	NaN		1.02758	NA	3	27	RK1
DAP3	28S ribosomal protein S29, mitochondrial	P51398;V9GYL9;V9GZ03;V9GYJ9	NaN	NaN	NaN	NaN	NaN	NaN	NaN	23.058	22.7152	22.9245	23.1672	NaN	NaN	NaN	NaN	23.0049	22.2022	22.8128	23.6757	23.1386	23.3101	23.2078	22.4843	23.2961	23.654	22.7133	NaN	23.5285	23.9134	23.4551	23.5869	23.5285	NaN	22.8515	NaN	NaN	NaN	NaN	NaN	+	3.05217	NA	9	81
DARS	Aspartate--tRNA ligase, cytoplasmic	P14868	26.8264	26.8504	26.3894	27.1015	26.604	26.8264	26.4785	26.5898	26.632	26.3562	26.1312	26.4266	26.1965	25.9428	26.7129	26.4218	25.9847	26.4969	26.3342	26.2463	26.5754	26.7771	27.2077	26.8973	26.8858	26.518	26.976	26.1852	26.7389	26.5898	26.4908	26.5754	25.3135	26.7389	26.4831	26.7645	23.867	27.1507	26.6458		0.538753	NA	29	509
DARS2	Aspartate--tRNA ligase, mitochondrial	Q6PI48	23.5638	NaN	NaN	22.7534	NaN	NaN	NaN	NaN	23.131	NaN	NaN	NaN	23.5045	23.9134	NaN	23.2678	NaN	NaN	25.6649	25.2821	24.2096	24.7492	24.918	24.6096	NaN	NaN	NaN	24.2961	23.2045	24.2678	24.1095	23.5754	25.3778	NaN	NaN	NaN	NaN	NaN	NaN	+	5.1989	NA	12	92
DAZAP1	DAZ-associated protein 1	K7EQ55;K7EK33;Q96EP5;K7EQ02	25.1908	NaN	NaN	23.6209	NaN	NaN	NaN	NaN	NaN	23.5983	23.9847	NaN	NaN	23.6757	24.0691	24.4105	24.417	NaN	NaN	24.002	NaN	NaN	NaN	NaN	NaN	NaN	NaN	NaN	NaN	22.614	NaN	NaN	NaN	23.1392	23.654	NaN	NaN	NaN	23.0352		0.332643	NA	4	55
SPP1	Osteopontin	P10451;D6R9C5	19.6216	20.7352	19.185	NaN	NaN	NaN	NaN	NaN	NaN	NaN	NaN	NaN	NaN	NaN	NaN	NaN	NaN	NaN	NaN	NaN	NaN	NaN	NaN	NaN	NaN	NaN	NaN	NaN	NaN	NaN	NaN	NaN	NaN	NaN	NaN	NaN	NaN	NaN	NaN	+	5.67153	MES1	3	28	BAH1
AGT	Angiotensinogen;Angiotensin-1;Angiotensin-2;Angiotensin-3;Angiotensin-4;Angiotensin 1-9;Angiotensin 1-7;Angiotensin 1-5;Angiotensin 1-4	P01019	NaN	NaN	NaN	NaN	NaN	NaN	NaN	NaN	NaN	NaN	NaN	NaN	NaN	NaN	NaN	NaN	NaN	NaN	24.1565	NaN	NaN	NaN	NaN	NaN	NaN	NaN	NaN	NaN	NaN	NaN	NaN	NaN	NaN	NaN	NaN	NaN	NaN	NaN	NaN		0.32272	AC	4	8
DBNDD1	Dysbindin domain-containing protein 1	H3BLZ2;Q9H9R9	NaN	NaN	NaN	NaN	NaN	NaN	NaN	NaN	NaN	NaN	NaN	NaN	NaN	NaN	NaN	NaN	NaN	NaN	NaN	NaN	NaN	NaN	NaN	NaN	NaN	NaN	NaN	NaN	NaN	NaN	NaN	NaN	NaN	NaN	NaN	20.2501	NaN	NaN	NaN		0.32272	NA	1	9
DBNL	Drebrin-like protein	Q9UJU6;B4DDD6;H0Y5J4	27.019	27.2891	26.4815	26.632	26.3959	26.7389	25.8694	25.4298	25.9628	26.5344	26.2678	26.3443	26.417	26.604	26.6998	26.726	26.8623	26.673	25.2058	25.7594	25.4298	26.1984	26.533	26.0793	25.6838	25.6458	26.0732	26.4567	26.8019	26.5609	26.4073	26.4969	25.8044	26.6865	26.7518	26.673	25.9089	26.5433	26.512	+	5.03649	NA	18	426
DBR1	Lariat debranching enzyme	Q9UK59	NaN	NaN	NaN	NaN	NaN	NaN	NaN	NaN	NaN	NaN	NaN	NaN	NaN	NaN	NaN	NaN	NaN	NaN	NaN	22.2346	NaN	NaN	NaN	NaN	NaN	NaN	NaN	NaN	NaN	NaN	NaN	NaN	NaN	NaN	NaN	NaN	NaN	NaN	NaN		0.32272	NA	5	6
DBT	Lipoamide acyltransferase component of branched-chain alpha-keto acid dehydrogenase complex, mitochondrial	P11182;Q5VVL7	22.7044	NaN	NaN	NaN	23.1941	23.9495	24.1332	24.1174	24.317	24.0935	23.9847	23.5165	22.9975	23.4923	NaN	23.3511	23.1507	NaN	NaN	23.166	22.4796	23.7695	NaN	23.6865	NaN	22.8013	22.766	22.9576	24.0275	23.0364	NaN	23.1228	24.2891	NaN	22.647	NaN	24.6096	NaN	23.6971		0.905223	NA	8	129
DCAF10	DDB1- and CUL4-associated factor 10	A0A0A0MQT4;Q5QP82	NaN	NaN	NaN	NaN	NaN	NaN	NaN	NaN	NaN	NaN	NaN	NaN	NaN	NaN	NaN	NaN	NaN	NaN	NaN	NaN	NaN	NaN	NaN	NaN	NaN	NaN	NaN	NaN	NaN	NaN	NaN	NaN	NaN	20.6724	NaN	NaN	NaN	NaN	NaN		0.32272	NA	2	8
DCAF11	DDB1- and CUL4-associated factor 11	Q8TEB1;H0YL98;H0YL77	NaN	NaN	NaN	NaN	NaN	NaN	NaN	NaN	NaN	NaN	NaN	NaN	NaN	NaN	NaN	NaN	NaN	NaN	NaN	NaN	NaN	NaN	NaN	NaN	NaN	NaN	NaN	NaN	NaN	NaN	NaN	NaN	21.1852	NaN	NaN	NaN	NaN	NaN	NaN		0.32272	NA	2	2
DCAF13	DDB1- and CUL4-associated factor 13	B3KME9;A0A087WT20;Q9NV06	NaN	NaN	NaN	NaN	NaN	NaN	NaN	NaN	NaN	NaN	NaN	NaN	NaN	NaN	NaN	NaN	NaN	NaN	NaN	NaN	NaN	NaN	NaN	NaN	NaN	NaN	20.3855	NaN	NaN	NaN	NaN	NaN	NaN	NaN	NaN	NaN	NaN	NaN	NaN		0.32272	NA	1	1
DCAF7	DDB1- and CUL4-associated factor 7	P61962	NaN	NaN	NaN	23.6649	NaN	NaN	23.2678	23.417	NaN	22.8987	22.597	22.184	22.532	22.5646	NaN	NaN	23.4298	23.8093	NaN	NaN	NaN	23.1806	23.4425	23.3778	23.3511	NaN	NaN	23.0507	22.7559	NaN	23.4923	23.2461	NaN	22.9066	23.3376	NaN	NaN	23.8288	NaN		0.285574	NA	4	67
DCAF8	DDB1- and CUL4-associated factor 8	G3V3G9;Q5TAQ9	NaN	NaN	23.0456	22.9753	22.8997	23.0208	22.9452	23.11	22.5037	22.7968	NaN	NaN	NaN	NaN	22.8726	22.0609	22.452	22.0986	NaN	22.3581	22.1605	21.7102	NaN	22.4108	NaN	22.1076	NaN	21.3902	21.9656	21.841	NaN	22.9342	23.4676	NaN	NaN	NaN	NaN	NaN	NaN		1.28772	NA	6	78
DCAKD	Dephospho-CoA kinase domain-containing protein	K7ESP4;Q8WVC6	NaN	24.2678	NaN	NaN	NaN	23.9316	NaN	NaN	23.9933	NaN	22.5787	NaN	NaN	NaN	NaN	NaN	NaN	22.9687	NaN	NaN	NaN	22.4956	23.2176	NaN	NaN	NaN	NaN	NaN	NaN	22.9874	NaN	NaN	NaN	23.6431	24.0275	24.3101	NaN	NaN	NaN		1.26718	NA	7	58
DCBLD2	Discoidin, CUB and LCCL domain-containing protein 2	Q96PD2	22.7277	22.6025	22.7257	23.5165	24.275	23.2961	22.8671	22.5885	22.1283	23.3239	23.3511	23.0291	24.5225	24.3443	24.5404	NaN	22.4938	NaN	NaN	NaN	NaN	NaN	NaN	22.4912	NaN	NaN	NaN	23.5754	NaN	23.0169	23.6649	23.4298	23.8481	NaN	NaN	NaN	NaN	NaN	NaN	+	9.19948	NA	9	115
DCHS1	Protocadherin-16	Q96JQ0	NaN	NaN	NaN	NaN	NaN	NaN	22.5203	NaN	NaN	NaN	NaN	NaN	NaN	NaN	NaN	NaN	NaN	NaN	NaN	22.6042	22.9999	NaN	NaN	NaN	NaN	NaN	NaN	NaN	NaN	NaN	NaN	NaN	NaN	22.6216	NaN	22.9593	NaN	NaN	NaN	+	1.77774	NA	12	31
DCK	Deoxycytidine kinase	P27707;D6RCP9;D6RFG8	24.7543	NaN	24.5045	NaN	NaN	24.6209	24.5696	NaN	NaN	NaN	NaN	NaN	NaN	24.989	25.2096	NaN	25.0359	24.8576	NaN	NaN	NaN	NaN	NaN	NaN	NaN	NaN	NaN	NaN	NaN	NaN	23.5754	23.4551	NaN	NaN	NaN	NaN	NaN	NaN	NaN		1.23413	NA	6	38
DCLK1	Serine/threonine-protein kinase DCLK1	O15075	26.0772	NaN	24.8142	24.6096	NaN	NaN	25.0401	24.6971	NaN	27.7771	27.3578	26.9869	24.3975	23.8093	NaN	NaN	NaN	NaN	26.8504	25.1565	26.8142	24.7945	26.2874	26.1642	24.9847	25.9361	25.5255	25.3943	26.1776	24.019	NaN	24.989	24.0105	23.3376	23.0495	23.7695	NaN	NaN	24.9539	+	6.24291	NA	21	149
DCLK1		Q5VZY9	NaN	NaN	NaN	NaN	NaN	NaN	NaN	NaN	NaN	NaN	NaN	NaN	NaN	NaN	NaN	NaN	NaN	NaN	NaN	NaN	NaN	NaN	NaN	NaN	NaN	NaN	NaN	NaN	20.7288	NaN	NaN	NaN	NaN	NaN	NaN	NaN	NaN	NaN	NaN		0.32272	NA	16	3
DCLK2	Serine/threonine-protein kinase DCLK2	Q8N568;G5E9L9	23.5045	NaN	23.7895	26.0505	26.3828	25.797	25.0443	24.7645	24.9977	NaN	NaN	NaN	NaN	NaN	23.9225	NaN	NaN	NaN	26.0914	26.2589	26.4441	24.8576	24.8433	24.604	NaN	23.5522	22.7815	NaN	NaN	NaN	NaN	NaN	NaN	23.4425	22.8333	24.275	NaN	24.9977	24.6096	+	11.9337	NA	12	141
DCP1A	mRNA-decapping enzyme 1A	Q9NPI6	NaN	NaN	NaN	NaN	23.2108	23.0965	NaN	23.2292	NaN	NaN	NaN	NaN	NaN	23.2367	NaN	NaN	NaN	NaN	NaN	23.0009	23.3645	23.7077	23.2678	23.5045	NaN	23.2678	22.8364	23.2147	NaN	23.1109	22.6012	22.4666	23.3511	NaN	NaN	22.9946	24.3376	23.1477	22.6075	+	1.45686	NA	8	80
DCP1B	mRNA-decapping enzyme 1B	F5GZK9;Q8IZD4	NaN	NaN	NaN	NaN	NaN	NaN	NaN	NaN	NaN	NaN	NaN	NaN	NaN	NaN	NaN	NaN	NaN	NaN	22.2588	NaN	NaN	NaN	NaN	NaN	NaN	NaN	NaN	NaN	NaN	NaN	NaN	NaN	NaN	NaN	NaN	NaN	NaN	NaN	NaN		0.32272	NA	2	12
DCPS	m7GpppX diphosphatase	Q96C86	NaN	24.5754	24.8385	24.2535	NaN	24.1174	NaN	NaN	NaN	NaN	NaN	NaN	NaN	NaN	24.4551	23.7594	24.4738	24.0443	24.1095	23.9316	NaN	23.6096	23.9584	NaN	24.7182	24.2021	24.895	23.417	NaN	NaN	NaN	23.976	NaN	23.2678	24.0854	23.7796	NaN	NaN	NaN	+	1.80875	NA	10	83
DCTD	Deoxycytidylate deaminase	P32321;D6RBJ9	21.6686	NaN	NaN	NaN	NaN	NaN	NaN	22.6321	22.0444	21.5246	NaN	NaN	NaN	NaN	NaN	NaN	NaN	NaN	NaN	NaN	NaN	23.0986	22.9013	NaN	NaN	NaN	22.2594	22.8332	22.7216	22.6864	NaN	22.4364	23.6431	NaN	NaN	NaN	NaN	NaN	22.8142	+	1.48253	NA	5	50
DCTN1;DKFZp686E0752	Dynactin subunit 1	E7EX90;Q14203;Q6AWB1	24.7895	25.6181	25.1719	25.6891	26.3222	25.5869	26.2077	25.7619	25.8142	26.0752	26.2463	25.9869	25.5014	26.1546	25.9271	25.0401	25.1332	24.8811	25.4202	26.0211	26.228	25.5869	25.989	25.5492	26.0505	26.3014	26.0105	25.5812	25.0275	25.3545	24.1946	24.9316	25.5696	26.4707	26.8142	26.8019	26.604	26.2058	25.6348	+	4.74935	NA	39	437
DCTN2	Dynactin subunit 2	Q13561;F8W1I6;F8VW18;H0YI98	26.9428	26.976	26.7389	27.0914	27.1214	26.8504	27.0505	26.8142	26.8264	27.2625	27.1312	26.9089	26.7771	26.7389	27.2535	26.1642	26.6865	26.7129	27.5014	27.1984	27.4473	26.6865	27.1507	26.3256	26.8142	26.9089	26.515	25.9628	26.673	26.2317	26.5754	26.7518	26.0935	27.3153	27.4707	27.6663	27.8324	26.9089	26.6865	+	2.6365	NA	24	553
DCTN3	Dynactin subunit 3	X6RLR1;O75935;X6RA56;X6RCK5;A0A0A0MRV8	23.8764	NaN	NaN	24.0935	24.3975	NaN	23.5045	23.7695	NaN	23.4676	23.7182	22.9215	NaN	NaN	23.654	NaN	NaN	NaN	24.0772	23.7594	24.1871	NaN	24.1795	NaN	NaN	NaN	NaN	NaN	NaN	23.417	NaN	NaN	NaN	24.1642	24.002	24.3443	NaN	NaN	NaN	+	2.26247	NA	5	63
DCTN4	Dynactin subunit 4	Q9UJW0	24.5045	24.5045	24.0105	24.5983	24.1795	24.4676	24.1719	24.141	24.6153	24.3511	24.4362	24.8433	24.5105	24.1253	24.3645	24.0105	22.7502	23.7492	24.1871	24.391	24.5522	23.9406	24.2607	24.1719	24.8044	24.7024	25.0608	NaN	22.8507	23.8481	23.976	23.7286	24.4488	25.5492	24.5105	24.5812	24.9803	23.9134	24.6264	+	2.47745	NA	15	253
DCTN5	Dynactin subunit 5	Q9BTE1;H3BR94;H3BUD2;H3BS05	22.0726	23.1173	NaN	23.3376	22.5991	22.8081	21.9145	NaN	22.6599	22.1525	22.3932	NaN	NaN	22.1592	22.3989	NaN	22.7208	22.4194	23.3645	NaN	22.783	22.89	23.1518	22.4007	23.0565	22.9789	NaN	NaN	22.4873	NaN	NaN	NaN	NaN	22.6916	22.9085	NaN	NaN	22.5272	NaN		0.469264	NA	6	92
DCTN6	Dynactin subunit 6	O00399	NaN	NaN	NaN	NaN	NaN	NaN	NaN	NaN	NaN	NaN	NaN	NaN	NaN	NaN	NaN	NaN	NaN	NaN	NaN	NaN	NaN	NaN	NaN	23.0653	NaN	NaN	NaN	NaN	NaN	NaN	NaN	NaN	NaN	NaN	23.3645	23.175	NaN	NaN	NaN	+	1.63665	NA	1	49	SJH1
DCTPP1	dCTP pyrophosphatase 1	Q9H773	NaN	NaN	NaN	NaN	NaN	NaN	NaN	NaN	NaN	NaN	NaN	NaN	NaN	22.8737	22.6865	NaN	21.5623	22.0803	NaN	NaN	NaN	23.2512	23.48	22.0257	NaN	NaN	NaN	22.6881	22.0768	NaN	21.7816	NaN	NaN	22.4185	22.1203	21.954	NaN	NaN	NaN	+	3.8253	NA	6	62
DCUN1D1	DCN1-like protein 1;DCN1-like protein	Q96GG9;C9JRU6;C9J0B2;C9JUW4;C9J8R4;C9JVE2	NaN	NaN	NaN	NaN	NaN	NaN	22.8628	NaN	22.2599	22.0384	NaN	NaN	NaN	NaN	NaN	NaN	NaN	22.8925	NaN	22.5233	22.2903	22.0885	NaN	NaN	NaN	NaN	NaN	22.2982	22.126	NaN	22.2995	NaN	NaN	22.0173	22.2344	22.2023	NaN	NaN	22.449		0.522902	NA	3	59
DCUN1D3	DCN1-like protein 3	Q8IWE4	NaN	NaN	NaN	NaN	NaN	NaN	NaN	NaN	NaN	NaN	NaN	NaN	NaN	NaN	NaN	NaN	NaN	NaN	NaN	NaN	NaN	NaN	NaN	NaN	NaN	NaN	NaN	NaN	NaN	NaN	NaN	NaN	NaN	NaN	NaN	NaN	NaN	21.0869	NaN		0.32272	NA	1	1
APOD	Apolipoprotein D	C9JF17;P05090	NaN	NaN	23.2229	NaN	NaN	NaN	NaN	NaN	NaN	NaN	NaN	NaN	NaN	NaN	NaN	NaN	NaN	NaN	NaN	NaN	NaN	NaN	NaN	NaN	NaN	NaN	NaN	NaN	NaN	NaN	NaN	NaN	NaN	NaN	NaN	NaN	NaN	NaN	NaN		0.32272	OPC	4	6
DCXR	L-xylulose reductase	Q7Z4W1;J3KS22;J3QS36;J3QL34	26.6595	26.9428	26.0169	24.0854	25.8142	25.2021	27.4154	27.1604	26.8741	24.9495	24.8717	24.8997	25.8288	25.7208	26.0169	24.3844	24.4425	24.5045	25.2317	25.3645	25.3066	26.521	26.4583	26.0422	25.3578	25.654	25.1293	25.8717	26.1946	25.8576	25.9111	25.9847	25.9825	25.1095	24.7746	25.275	23.632	25.4488	24.8858	+	8.7244	NA	15	386
DDA1	DET1- and DDB1-associated protein 1	Q9BW61	NaN	NaN	NaN	NaN	NaN	NaN	NaN	NaN	NaN	NaN	NaN	NaN	NaN	20.7338	NaN	NaN	NaN	NaN	NaN	NaN	NaN	NaN	NaN	NaN	NaN	NaN	NaN	NaN	NaN	NaN	NaN	NaN	NaN	NaN	NaN	NaN	NaN	NaN	NaN		0.32272	NA	1	1
DDAH1	N(G),N(G)-dimethylarginine dimethylaminohydrolase 1	O94760;B4DYP1	25.1946	25.3679	25.8457	27.8741	27.0296	26.632	26.3662	26.673	26.5014	25.5344	26.1015	25.8288	26.3578	26.0148	26.6181	NaN	NaN	24.3101	26.6865	26.5682	26.4024	27.2891	26.726	27.0505	25.4676	25.9361	25.6811	26.2354	25.7492	25.9495	27.0608	26.8264	27.3662	26.4815	26.1833	26.4105	26.2767	26.2678	26.0995	+	5.61569	NA	10	322
CNTN1	Contactin-1	Q12860	NaN	NaN	NaN	NaN	NaN	NaN	NaN	NaN	NaN	NaN	NaN	NaN	NaN	NaN	NaN	NaN	NaN	NaN	23.1824	23.4923	22.8718	NaN	NaN	NaN	NaN	NaN	NaN	NaN	NaN	NaN	NaN	NaN	NaN	NaN	NaN	NaN	NaN	NaN	NaN	+	15.5741	OPC	4	9	PB1
DDB1	DNA damage-binding protein 1	Q16531;F5GY55	26.3645	24.8717	26.0062	25.217	25.7312	25.6676	25.9134	26.3222	25.9716	25.9428	25.8623	26.506	26.2821	26.0484	25.217	26.5754	26.6595	26.4425	26.3545	26.506	26.6865	26.0894	26.3273	26.5551	26.4154	26.5492	26.7129	26.3222	26.17	26.3894	26.3222	26.0955	26.8858	25.9271	25.8481	25.7846	NaN	26.217	26.3877	+	1.34784	NA	32	607
DDB2	DNA damage-binding protein 2	Q92466;A0A087X0X5	NaN	NaN	NaN	NaN	NaN	NaN	NaN	NaN	NaN	NaN	NaN	NaN	NaN	NaN	NaN	NaN	NaN	NaN	NaN	NaN	NaN	NaN	NaN	NaN	NaN	NaN	21.4532	NaN	NaN	NaN	NaN	NaN	NaN	NaN	NaN	NaN	NaN	NaN	NaN		0.32272	NA	5	8
DDI2	Protein DDI1 homolog 2	Q5TDH0;H0YII4;H0YI90	NaN	NaN	NaN	NaN	NaN	NaN	NaN	NaN	NaN	21.8954	NaN	NaN	NaN	NaN	NaN	NaN	NaN	NaN	NaN	NaN	NaN	21.8826	NaN	NaN	NaN	NaN	NaN	NaN	NaN	NaN	22.0699	NaN	NaN	22.1412	21.8708	22.4275	NaN	NaN	NaN	+	2.87541	NA	4	47	SJH1
DDOST	Dolichyl-diphosphooligosaccharide--protein glycosyltransferase 48 kDa subunit	A0A0C4DGS1;P39656;U3KQ84	26.8385	26.8623	26.3256	24.0854	26.0464	26.5638	26.2661	26.4473	26.3959	26.7389	26.7895	26.6595	26.5419	26.5898	26.7895	26.4676	25.8576	27.1214	26.1371	26.2426	26.2571	26.275	25.8069	25.9043	27.5463	26.6865	27.4073	26.189	27.1214	26.2785	26.2661	26.5359	27.5969	26.3861	26.0691	26.3494	NaN	27.17	26.5478		0.715009	NA	9	198
DDR1	Epithelial discoidin domain-containing receptor 1	Q08345;A0A0G2JNZ7;A0A0A0MSX3;A0A0G2JI85	NaN	NaN	NaN	NaN	NaN	NaN	NaN	NaN	NaN	NaN	NaN	NaN	22.0974	NaN	NaN	NaN	NaN	NaN	NaN	NaN	NaN	NaN	NaN	NaN	NaN	NaN	NaN	NaN	NaN	NaN	NaN	NaN	NaN	NaN	NaN	NaN	NaN	NaN	NaN		0.32272	NA	6	24
DDR2	Discoidin domain-containing receptor 2	Q16832	NaN	NaN	NaN	NaN	20.4374	NaN	NaN	NaN	NaN	NaN	NaN	NaN	NaN	NaN	NaN	NaN	NaN	NaN	NaN	NaN	NaN	NaN	NaN	NaN	NaN	NaN	NaN	NaN	NaN	NaN	NaN	NaN	NaN	NaN	NaN	NaN	NaN	NaN	NaN		0.32272	NA	2	1
DDRGK1	DDRGK domain-containing protein 1	A0A0A0MRX2;Q96HY6	24.7895	23.4425	23.7995	25.2207	24.4923	25.0894	25.3645	24.7594	25.0608	24.2096	24.317	23.2821	24.002	23.895	24.2244	NaN	24.4425	24.2961	NaN	NaN	NaN	24.2961	24.2678	NaN	24.5045	24.4923	23.9316	24.3844	23.6971	23.9316	NaN	NaN	24.7846	24.867	24.6918	24.8288	NaN	NaN	24.2317	+	2.81892	NA	6	118
DDT;DDTL	D-dopachrome decarboxylase;D-dopachrome decarboxylase-like protein	P30046;B5MC82;A6NHG4;J3KQ18	26.48	26.2856	26.7895	27.3325	27.4862	26.9869	25.9428	25.9202	25.8764	26.8264	26.7518	27.4073	27.4785	27.0813	27.6998	25.9869	25.5955	26.1946	26.4138	26.673	26.9539	26.5135	26.4862	26.506	26.9539	26.6181	26.1965	26.632	26.4999	26.7771	26.8973	27.0505	27.4073	27.0296	26.8019	27.2077	26.2891	25.8093	26.7389	+	4.94562	NA	7	282
DDX1	ATP-dependent RNA helicase DDX1	Q92499;F1T0B3;A0A087X2G1	26.8385	26.7771	26.976	27.4473	27.141	27.3066	27.0608	26.7518	26.632	26.673	26.7645	27.0084	26.6181	26.4266	26.9539	27.0711	27.5536	27.4154	27.391	26.9089	27.189	27.611	27.4234	27.6527	27.5014	27.141	27.5165	27.2714	27.2445	27.0914	27.217	27.2445	27.611	26.9316	26.632	26.9316	28.7162	27.1115	27.4551	+	1.33398	NA	31	798
DDX10	Probable ATP-dependent RNA helicase DDX10	E9PIF2;Q13206	NaN	NaN	NaN	NaN	NaN	NaN	NaN	NaN	NaN	NaN	NaN	NaN	NaN	NaN	NaN	NaN	NaN	NaN	NaN	NaN	NaN	NaN	NaN	NaN	NaN	NaN	NaN	21.7942	NaN	NaN	NaN	NaN	NaN	NaN	NaN	NaN	NaN	NaN	NaN		0.32272	NA	2	3
DDX17	Probable ATP-dependent RNA helicase DDX17	Q92841	29.4492	29.4433	29.2376	28.9316	28.6527	28.4746	28.5014	28.5463	28.4274	28.362	28.0864	28.3153	28.4591	28.5426	28.673	29.0531	29.196	29.2647	29.8096	29.7833	29.843	28.4154	29.019	28.7613	28.9316	28.8858	28.7927	28.9288	29.0813	28.7162	28.7676	29.1913	29.2847	28.726	28.8653	29.104	28.003	29.6128	29.326	+	5.39547	NA	43	1052
DDX18	ATP-dependent RNA helicase DDX18	Q9NVP1	24.5165	24.4488	23.895	24.1946	NaN	NaN	22.9573	NaN	NaN	23.2961	23.2231	23.391	NaN	NaN	NaN	23.1995	23.8764	24.217	24.8997	24.4298	24.8288	24.0935	24.3443	24.0105	24.3031	24.0691	25.1757	23.654	24.7492	23.417	23.5165	NaN	24.824	23.1867	23.6649	23.2098	NaN	NaN	23.9406	+	2.73142	NA	9	115
DDX19A	ATP-dependent RNA helicase DDX19A	Q9NUU7;I3L0H8	25.6153	25.7518	25.341	25.8457	25.4892	25.6264	25.5898	25.2096	25.6096	25.2821	25.2926	25.4457	25.2607	25.1795	25.2354	25.6237	25.6676	25.5609	25.7569	25.5754	25.317	25.6891	25.9202	25.5045	25.2354	25.6096	26.1095	25.8694	25.673	25.2317	25.1795	25.391	25.9428	25.4769	25.391	25.317	26.7518	25.3342	25.5075		0.180447	NA	17	326
DDX19A		F6QDS0;I3L352	NaN	NaN	NaN	NaN	NaN	NaN	NaN	NaN	NaN	NaN	NaN	NaN	NaN	NaN	NaN	NaN	NaN	NaN	NaN	NaN	NaN	NaN	NaN	NaN	NaN	NaN	NaN	NaN	NaN	NaN	NaN	NaN	NaN	NaN	NaN	NaN	NaN	NaN	22.2067		0.32272	NA	16	44
DDX19B	ATP-dependent RNA helicase DDX19B	Q9UMR2;H3BQK0;H3BN59	NaN	NaN	NaN	NaN	NaN	NaN	NaN	NaN	NaN	NaN	22.3993	NaN	NaN	NaN	NaN	NaN	NaN	NaN	NaN	NaN	NaN	NaN	NaN	NaN	22.2294	NaN	NaN	NaN	NaN	NaN	NaN	NaN	NaN	NaN	NaN	NaN	NaN	NaN	NaN		0.264385	NA	14	32
DDX20	Probable ATP-dependent RNA helicase DDX20	Q9UHI6	NaN	NaN	NaN	NaN	NaN	22.5944	NaN	22.3071	NaN	NaN	NaN	NaN	NaN	NaN	NaN	NaN	NaN	NaN	NaN	NaN	NaN	NaN	NaN	NaN	NaN	NaN	NaN	NaN	NaN	NaN	NaN	NaN	22.6122	NaN	NaN	NaN	NaN	NaN	NaN		0.210715	NA	7	31
DDX21	Nucleolar RNA helicase 2	Q9NR30	23.5754	23.391	24.2821	NaN	23.0363	23.6757	NaN	NaN	NaN	24.6918	24.5344	23.7286	23.6757	23.0782	23.8576	NaN	NaN	NaN	25.1055	25.6811	25.6568	24.8336	24.604	24.9225	24.7945	24.5344	23.7077	NaN	NaN	22.7718	23.3101	23.5754	24.0105	25.0526	24.8576	24.7286	24.0772	NaN	23.5522	+	8.76667	NA	20	174
DDX23	Probable ATP-dependent RNA helicase DDX23	Q9BUQ8	24.9406	24.7286	24.9584	24.945	NaN	NaN	NaN	NaN	NaN	NaN	NaN	23.4041	24.9316	24.8764	NaN	24.0935	NaN	NaN	25.452	25.0359	25.2207	24.8481	24.5983	24.2891	24.9043	25.317	26.1661	24.5812	24.8191	23.6431	24.7441	24.8433	25.1055	23.8385	23.9584	NaN	24.6865	NaN	24.5926	+	3.2807	NA	20	127
DDX24	ATP-dependent RNA helicase DDX24	G3V529;Q9GZR7;F5GYL3;A0A087WXU8	NaN	NaN	23.391	NaN	NaN	NaN	NaN	NaN	NaN	NaN	23.6096	23.1545	22.7093	NaN	NaN	23.6971	24.2607	23.7695	NaN	NaN	23.4923	23.7995	NaN	23.6209	NaN	NaN	23.7895	23.1875	NaN	23.4298	22.7688	24.0359	24.4362	NaN	NaN	NaN	NaN	NaN	NaN	+	2.09371	NA	14	92
DDX27	Probable ATP-dependent RNA helicase DDX27	B7Z6D5;Q96GQ7;A0A087X059	23.8576	23.3239	23.7695	24.48	23.2316	23.4676	23.0931	22.8382	22.6525	23.2348	23.5522	22.903	23.3239	22.7658	23.9672	NaN	23.9134	24.1174	24.824	24.5926	24.7995	24.4551	23.9316	24.2607	23.8385	24.1332	23.0168	23.8576	23.7895	23.391	NaN	23.1339	23.6649	23.5869	23.3376	24.2244	24.3578	23.4676	23.3645	+	2.27803	NA	12	139
DDX28	Probable ATP-dependent RNA helicase DDX28	Q9NUL7	24.5463	24.6865	23.6865	NaN	NaN	NaN	NaN	NaN	NaN	NaN	NaN	NaN	NaN	22.9085	23.3376	NaN	NaN	NaN	23.6971	22.6111	22.972	NaN	NaN	NaN	NaN	NaN	NaN	NaN	NaN	NaN	NaN	NaN	NaN	NaN	NaN	NaN	NaN	NaN	NaN	+	8.49803	NA	9	62
DDX31	Probable ATP-dependent RNA helicase DDX31	F8WAJ0;Q9H8H2	NaN	NaN	NaN	NaN	NaN	NaN	NaN	NaN	NaN	NaN	NaN	NaN	NaN	NaN	NaN	NaN	NaN	NaN	NaN	NaN	NaN	NaN	NaN	NaN	NaN	NaN	NaN	NaN	NaN	NaN	NaN	NaN	NaN	20.2809	NaN	NaN	NaN	NaN	NaN		0.32272	NA	3	7
DDX39A	ATP-dependent RNA helicase DDX39A	O00148;K7EQN7	22.6901	22.909	23.1744	NaN	NaN	NaN	NaN	NaN	NaN	NaN	NaN	NaN	NaN	NaN	22.1141	22.9518	NaN	NaN	24.0854	24.8336	24.6757	NaN	NaN	23.0812	NaN	NaN	NaN	NaN	22.2152	NaN	NaN	NaN	NaN	22.4577	23.1446	NaN	23.2385	NaN	22.7903	+	6.88674	NA	21	61
DDX39B	Spliceosome RNA helicase DDX39B	Q13838;Q5STU3;A0A0G2JJZ9;F6WLT2;A0A0A0MT12;F6TRA5;F6S4E6	27.8019	27.6998	27.8324	27.4629	27.341	26.9977	27.7195	27.9146	27.8504	27.4862	27.5536	27.4785	27.3662	27.4154	27.0505	27.7389	27.391	27.5536	28.1312	28.3196	28.4234	27.7833	27.9146	27.8385	28.0813	27.6998	27.8741	27.3066	28.003	27.9202	28.0608	27.9539	28.3282	28.2077	28.2535	28.0243	28.4512	27.2077	28.0505	+	3.41222	NA	24	745
DDX3X	ATP-dependent RNA helicase DDX3X	A0A0D9SFB3;A0A0D9SG12;A0A0D9SF53;O00571	27.1015	27.6251	26.7895	27.141	26.976	27.2625	26.976	26.6458	26.8142	26.8973	26.8019	26.9316	26.7895	26.3205	27.217	26.9089	27.604	27.4551	27.3153	27.2354	27.391	27.7064	27.019	27.5609	26.9089	26.3205	27.2354	26.4551	26.7895	26.3443	26.9977	26.8142	27.3153	26.9089	26.7389	27.3828	27.2354	26.5754	26.53		1.24301	NA	31	654
DDX3Y	ATP-dependent RNA helicase DDX3Y	O15523	NaN	NaN	NaN	24.654	23.8385	NaN	NaN	NaN	NaN	NaN	NaN	NaN	NaN	NaN	NaN	NaN	NaN	NaN	NaN	NaN	NaN	NaN	NaN	NaN	NaN	23.0814	23.8191	24.1015	23.5522	24.0608	23.6096	NaN	24.6703	23.7995	24.0105	24.4862	NaN	NaN	23.4041	+	2.97015	NA	28	80
DDX41	Probable ATP-dependent RNA helicase DDX41	J3KNN5;Q9UJV9	NaN	NaN	22.8014	NaN	NaN	NaN	NaN	NaN	NaN	22.4759	22.38	NaN	NaN	22.4624	23.5045	NaN	22.5399	22.9414	NaN	NaN	NaN	23.0126	23.2678	NaN	NaN	NaN	NaN	NaN	22.4264	NaN	NaN	22.9803	NaN	23.3778	NaN	NaN	NaN	NaN	22.7603		0.282506	NA	9	47
[truncated: 4,829 more rows]

## Sheet: Table S2- mRNA-Neftel genes
Ensembl.Gene.ID	Associated.Gene.Name	Gene.Biotype	Chromosome.Name	Gene.Start..bp.	Gene.End..bp.	Strand	Description	BAH1 (Log2 Normalised read counts)	FPW1 (Log2 Normalised read counts)	HW1 (Log2 Normalised read counts)	JK2 (Log2 Normalised read counts)	MMK1 (Log2 Normalised read counts)	MN1 (Log2 Normalised read counts)	PB1 (Log2 Normalised read counts)	RKI1 (Log2 Normalised read counts)	RN1 (Log2 Normalised read counts)	SB2b (Log2 Normalised read counts)	SJH1 (Log2 Normalised read counts)	WK1 (Log2 Normalised read counts)		Legend
[truncated: 252 more rows]

[truncated: 4 more sheets: Table S3-t-test SB2b vs SB2, Table S4_ClueGO enrichment, Table S5-ANOVA KEGG terms, Table S6-Heatmap proteins]
